# Supplementary material for: Metabarcoding of fungal assemblages in Vaccinium myrtillus endosphere suggests colonization of above-ground organs by some ericoid mycorrhizal and DSE fungi
Source: Sci Rep. 2022 Jun 30;12:11013. doi: 10.1038/s41598-022-15154-1 (PMC9246922; doi:10.1038/s41598-022-15154-1)
Supplement: Supplementary file 2 — Supplementary Information 2. [file 41598_2022_15154_MOESM2_ESM.xlsx]

## Sheet: Sheet1
#OTU ID	FiC1	FiC2	FiC3	FiC4	FiC5	FoC1	FoC2	FoC3	FoC4	FoC5	FuC1	FuC2	FuC3	FuC4	FuC5	RC1	RC2	RC3	RC4	RC5		OTUID_UNITE_DB2021-05-10_QUIIME1	Kingdom	Phylum	Class	Order	Family	Genus	species	SH1150227.08FU	BlastID	Species attribution by phylogenetic analysis
OTU1	0	0	2637	2	1	0	0	24	0	1	0	0	0	0	0	0	0	0	0	1		OTU1	k__Fungi	p__Basidiomycota	c__Ustilaginomycetes	o__Ustilaginales	f__Ustilaginaceae	g__Moesziomyces	s__Moesziomyces_sp	SH1509407.08FU	AM160637
OTU100	0	0	0	44	202	0	0	0	0	0	0	0	0	0	3	0	0	0	0	0		OTU100	k__Fungi	p__Basidiomycota	c__Tremellomycetes	o__Cystofilobasidiales	f__Mrakiaceae	g__Udeniomyces	s__Udeniomyces_puniceus	SH1560793.08FU	AF444435
OTU1000	8	9	276	0	0	0	0	0	0	0	0	0	0	0	0	0	2	7223	8	0		OTU1000	k__Fungi	p__Ascomycota	c__Sordariomycetes	o__Xylariales	f__Xylariaceae	g__Rosellinia	s__Rosellinia_sp	SH1541175.08FU	FJ820779
OTU1005	5	14	41	15	31	0	0	0	0	0	9	9	42	9	23	0	0	2	0	0		OTU1005	k__Fungi	p__Ascomycota	c__Dothideomycetes	o__Myriangiales	f__unidentified	g__unidentified	s__Myriangiales_sp	SH1168371.08FU	EF373580
OTU101	7	0	0	24	0	0	78	0	0	0	0	0	0	0	0	0	0	0	0	0		OTU101	k__Fungi	p__Basidiomycota	c__Tremellomycetes	o__Cystofilobasidiales	f__Mrakiaceae	g__Udeniomyces	s__Udeniomyces_pyricola	SH1560792.08FU	AF444402
OTU1010	0	0	0	0	0	0	0	0	0	0	0	0	0	0	13	0	0	0	0	0		OTU1010	k__Fungi	p__Basidiomycota	c__Tremellomycetes	o__Tremellales	f__Rhynchogastremataceae	g__Papiliotrema	s__Papiliotrema_anemochoreius	SH1650811.08FU	DQ830986
OTU1013	4	41	0	2	4	0	0	0	0	0	0	0	0	0	0	0	0	0	836	4		OTU1013	k__Fungi	p__Ascomycota	c__Leotiomycetes	o__Rhytismatales	f__Rhytismatales_fam_Incertae_sedis	g__Karstenia	s__Karstenia_rhopaloides	SH1566824.08FU	FJ904685
OTU1014	0	15	0	0	0	280	260	22	479	45	5076	9	6	3	0	0	0	1	0	0		OTU1014	k__Fungi	p__Ascomycota	c__Eurotiomycetes	o__Chaetothyriales	f__Herpotrichiellaceae	g__unidentified	s__Herpotrichiellaceae_sp	SH1231674.08FU	EU516888
OTU1016	0	0	0	30	3	0	0	0	0	0	0	29	28	0	0	0	0	199	0	0		OTU1016	k__Fungi	p__Ascomycota	c__unidentified	o__unidentified	f__unidentified	g__unidentified	s__Ascomycota_sp	SH1648113.08FU	AM084763
OTU1017	86	0	13	4	0	0	13	1002	8	1	1	1	0	1	0	0	1	9	22	0		OTU1017	k__Fungi	p__Ascomycota	c__Sordariomycetes	o__Hypocreales	f__Nectriaceae	g__Fusarium	s__Fusarium_sp	SH1546323.08FU	EU754917
OTU1019	0	0	0	0	0	0	75	0	0	0	0	0	0	0	0	0	0	0	0	0		OTU1019	k__Fungi	p__unidentified	c__unidentified	o__unidentified	f__unidentified	g__unidentified	s__unidentified	SH1517397.08FU	GU721709
OTU102	0	0	0	0	0	0	0	50	0	0	0	0	0	0	0	0	0	0	0	0		OTU102	k__Fungi	p__Basidiomycota	c__Agaricomycetes	o__Agaricales	f__Schizophyllaceae	g__Schizophyllum	s__Schizophyllum_amplum	SH1565277.08FU	DQ097353
OTU1022	0	0	0	0	0	0	0	0	0	0	0	8	4	2	16	0	0	0	0	0		OTU1022	k__Fungi	p__Ascomycota	c__Dothideomycetes	o__Tubeufiales	f__Tubeufiaceae	g__Helicoma	s__Helicoma_sp	SH1515524.08FU	FN435802
OTU1023	0	0	0	0	0	0	0	0	0	0	0	0	0	0	30	0	0	0	0	0		OTU1023	k__Fungi	p__Ascomycota	c__Sordariomycetes	o__Hypocreales	f__Niessliaceae	g__Eucasphaeria	s__Eucasphaeria_capensis	SH1506689.08FU	EF110618
OTU1024	0	0	0	0	0	0	0	0	0	0	17	3	1	4	4	0	0	0	0	0		OTU1024	k__Fungi	p__Basidiomycota	c__Tremellomycetes	o__Tremellales	f__Bulleraceae	g__Bullera	s__Bullera_sp	SH2588035.08FU	DQ294954
OTU1028	5	6	0	0	3	0	0	0	0	0	0	0	0	0	0	0	0	1	2	2		OTU1028	k__Fungi	p__Ascomycota	c__Eurotiomycetes	o__Eurotiales	f__Aspergillaceae	g__Penicillium	s__Penicillium_waksmanii	SH1529993.08FU	GU566232
OTU1031	0	0	0	0	15	0	0	0	0	0	0	0	0	0	0	0	0	0	0	0		OTU1031	k__Fungi	p__unidentified	c__unidentified	o__unidentified	f__unidentified	g__unidentified	s__unidentified	SH1538520.08FU	AY843145
OTU1033	16	0	45	0	0	7	111	708	85	0	1	0	0	1	0	0	4	0	0	0		OTU1033	k__Fungi	p__Ascomycota	c__Sordariomycetes	o__Xylariales	f__Hyponectriaceae	g__Monographella	s__Monographella_nivalis	SH1555459.08FU	EF187912
OTU1034	0	0	0	0	0	0	0	0	0	21	0	0	0	0	0	0	0	0	0	0		OTU1034	k__Fungi	p__Ascomycota	c__Eurotiomycetes	o__Eurotiales	f__Aspergillaceae	g__Aspergillus	s__Aspergillus_flavus	SH1537931.08FU	AB305100
OTU1035	0	0	0	0	0	0	45	0	0	0	99	1	0	0	0	0	0	0	0	0		OTU1035	k__Fungi	p__Ascomycota	c__Dothideomycetes	o__Dothideales	f__unidentified	g__unidentified	s__Dothideales_sp	SH1538522.08FU	AM901723
OTU104	0	0	0	0	7	0	0	0	0	0	0	0	0	0	0	0	0	4	0	0		OTU104	k__Fungi	p__Mortierellomycota	c__Mortierellomycetes	o__Mortierellales	f__Mortierellaceae	g__Mortierella	s__Mortierella_sp	SH1629842.08FU	AB476534
OTU1042	0	0	0	3	16	0	1	0	1	30	0	0	1	1002	0	0	0	5	930	41		OTU1042	k__Fungi	p__Ascomycota	c__Eurotiomycetes	o__Chaetothyriales	f__unidentified	g__unidentified	s__Chaetothyriales_sp	SH1557312.08FU	EU516820
OTU1043	0	0	0	0	0	1	0	1	453	0	0	1	0	0	0	0	0	0	0	0		OTU1043	k__Fungi	p__Ascomycota	c__Eurotiomycetes	o__Chaetothyriales	f__Herpotrichiellaceae	g__Coniosporium	s__Coniosporium_sp	SH1517393.08FU	AJ971447
OTU1044	0	0	369	1	0	0	1	4	76	0	0	0	0	0	0	0	1	0	0	0		OTU1044	k__Fungi	p__Ascomycota	c__Eurotiomycetes	o__Eurotiales	f__Aspergillaceae	g__Aspergillus	s__Aspergillus_versicolor	SH1549900.08FU	AM883155
OTU1046	2	30	0	3	105	149	16	11	53	86	4	10	16	28	56	0	0	0	0	0		OTU1046	k__Fungi	p__Ascomycota	c__Lecanoromycetes	o__unidentified	f__unidentified	g__unidentified	s__Lecanoromycetes_sp	SH1517234.08FU	AM901752
OTU1047	33	0	250	7	0	9	97	0	179	72	0	0	0	0	0	0	4	0	0	0		OTU1047	k__Fungi	p__Ascomycota	c__Eurotiomycetes	o__Eurotiales	f__Aspergillaceae	g__Aspergillus	s__Aspergillus_sp	SH1572953.08FU	GQ175321
OTU1049	0	0	131	0	0	0	0	0	0	0	0	0	0	0	0	3	0	0	0	0		OTU1049	k__Fungi	p__Ascomycota	c__Dothideomycetes	o__Capnodiales	f__Capnodiaceae	g__Readerielliopsis	s__Readerielliopsis_sp	SH1542089.08FU	GU055983
OTU1050	0	0	1	0	0	0	0	0	0	0	0	0	1	1	0	0	9	10	21	66		OTU1050	k__Fungi	p__Ascomycota	c__Sordariomycetes	o__Hypocreales	f__unidentified	g__unidentified	s__Hypocreales_sp	SH1551246.08FU	EF434063
OTU1052	24	22	0	0	0	44	11	0	0	0	2	0	0	0	0	1	0	25	0	2		OTU1052	k__Fungi	p__Ascomycota	c__Eurotiomycetes	o__Eurotiales	f__Aspergillaceae	g__Penicillium	s__Penicillium_angulare	SH1530020.08FU	AF125937
OTU1053	0	0	0	0	0	0	0	0	0	0	0	0	0	0	0	0	0	9	66	6		OTU1053	k__Fungi	p__Basidiomycota	c__Tremellomycetes	o__Trichosporonales	f__Trichosporonaceae	g__Cutaneotrichosporon	s__Cutaneotrichosporon_moniliiforme	SH1616872.08FU	AF444415
OTU106	3	0	0	0	57	0	0	0	0	0	6	0	0	0	0	2	0	0	0	0		OTU106	k__Fungi	p__Mortierellomycota	c__Mortierellomycetes	o__Mortierellales	f__Mortierellaceae	g__Mortierella	s__Mortierella_sp	SH1629830.08FU	HQ211988
OTU1061	0	0	0	53	0	0	0	0	0	0	0	0	0	0	0	0	0	0	0	0		OTU1061	k__Fungi	p__Basidiomycota	c__Tremellomycetes	o__Tremellales	f__Trimorphomycetaceae	g__Saitozyma	s__Saitozyma_sp	SH1565595.08FU	HM037673
OTU107	0	0	0	0	3	0	0	1169	283	0	0	0	3	0	0	0	75	56	66	89		OTU107	k__Fungi	p__Mortierellomycota	c__Mortierellomycetes	o__Mortierellales	f__Mortierellaceae	g__Mortierella	s__Mortierella_sp	SH1557569.08FU	FJ237051
OTU1072	0	0	0	0	0	0	0	0	0	0	0	0	0	0	0	0	0	2	2	29		OTU1072	k__Fungi	p__Ascomycota	c__Eurotiomycetes	o__Eurotiales	f__Aspergillaceae	g__Penicillium	s__Penicillium_sp	SH1533458.08FU	FJ379809
OTU1075	0	0	64	0	0	205	0	0	0	0	0	0	0	0	0	0	0	0	0	0		OTU1075	k__Fungi	p__Ascomycota	c__Sordariomycetes	o__Hypocreales	f__Nectriaceae	g__Gibberella	s__Gibberella_fujikuroi	SH1610159.08FU	EU214560
OTU1083	0	0	0	0	0	0	1	0	1	0	0	0	0	8	0	0	0	0	0	0		OTU1083	k__Fungi	p__Ascomycota	c__Eurotiomycetes	o__Chaetothyriales	f__Herpotrichiellaceae	g__unidentified	s__Herpotrichiellaceae_sp	SH1231674.08FU	EU516888
OTU1084	0	0	0	73	0	0	0	0	0	0	0	5	0	0	0	0	518	58	0	0		OTU1084	k__Fungi	p__Ascomycota	c__Sordariomycetes	o__Xylariales	f__Microdochiaceae	g__Microdochium	s__Microdochium_phragmitis	SH1555458.08FU	FJ197870
OTU1085	0	0	0	0	0	0	0	56	0	0	0	0	0	0	0	0	0	31	58	274		OTU1085	k__Fungi	p__Ascomycota	c__Orbiliomycetes	o__Orbiliales	f__Orbiliaceae	g__Dactylaria	s__Dactylaria_mitrata	SH1659530.08FU	EF029228
OTU1086	0	0	245	2	0	1650	0	0	327	0	0	1	0	0	1	0	0	0	0	0		OTU1086	k__Fungi	p__Ascomycota	c__Eurotiomycetes	o__Chaetothyriales	f__unidentified	g__unidentified	s__Chaetothyriales_sp	SH1557299.08FU	FN296245
OTU1089	0	0	0	0	0	0	0	0	0	0	0	0	0	0	0	0	0	0	0	155		OTU1089	k__Fungi	p__Ascomycota	c__Eurotiomycetes	o__Chaetothyriales	f__Herpotrichiellaceae	g__unidentified	s__Herpotrichiellaceae_sp	SH1565786.08FU	AY969875
OTU1090	3	0	0	4	5	0	0	0	0	0	0	0	1	0	0	17	0	79	50	320		OTU1090	k__Fungi	p__Ascomycota	c__Sordariomycetes	o__Hypocreales	f__Nectriaceae	g__unidentified	s__Nectriaceae_sp	SH1546325.08FU	EU754942
OTU1099	0	0	189	21	0	0	15	0	0	66	0	0	0	0	0	0	0	0	0	24		OTU1099	k__Fungi	p__Ascomycota	c__Eurotiomycetes	o__Eurotiales	f__Aspergillaceae	g__Penicillium	s__Penicillium_corylophilum	SH1529984.08FU	GU723450
OTU110	0	0	0	0	0	150	0	0	0	0	0	0	0	0	0	7	2	1	0	0		OTU110	k__Fungi	p__Mortierellomycota	c__Mortierellomycetes	o__Mortierellales	f__Mortierellaceae	g__Mortierella	s__Mortierella_sp	SH1608167.08FU	HQ211894
OTU1100	5	19	0	0	34	0	0	0	0	0	1	0	1	2	6	0	0	0	0	0		OTU1100	k__Fungi	p__Ascomycota	c__Eurotiomycetes	o__Chaetothyriales	f__Chaetothyriales_fam_Incertae_sedis	g__Sarcinomyces	s__Sarcinomyces_crustaceus	SH1562723.08FU	AJ244258
OTU1102	0	0	0	0	0	218	0	0	0	0	0	0	0	0	0	0	0	0	0	1		OTU1102	k__Fungi	p__Ascomycota	c__Dothideomycetes	o__Pleosporales	f__Pleosporaceae	g__Pyrenophora	s__Pyrenophora_graminea	SH1575708.08FU	FJ907536
OTU1103	4	0	0	1	1	39	6	1	22	17	186	238	210	344	293	0	0	0	0	0		OTU1103	k__Fungi	p__Ascomycota	c__Dothideomycetes	o__Dothideales	f__unidentified	g__unidentified	s__Dothideales_sp	SH1515066.08FU	GQ153198
OTU1104	24	1	2	11	20	28	14	3	30	11	19	14	17	25	50	0	0	0	0	0		OTU1104	k__Fungi	p__Ascomycota	c__Dothideomycetes	o__Dothideales	f__Dothioraceae	g__Dothiora	s__Dothiora_sp	SH1515065.08FU	EF159222
OTU111	0	15	0	0	0	0	0	0	0	0	0	0	0	0	0	0	0	0	0	0		OTU111	k__Fungi	p__Basidiomycota	c__Agaricomycetes	o__Agaricales	f__Cyphellaceae	g__Henningsomyces	s__Henningsomyces_candidus	SH1160058.08FU	AY571044
OTU1110	0	0	0	0	0	0	0	0	0	0	0	0	0	0	0	0	0	0	12	0		OTU1110	k__Fungi	p__Ascomycota	c__Orbiliomycetes	o__Orbiliales	f__Orbiliaceae	g__Dactylaria	s__Dactylaria_mitrata	SH1659530.08FU	EF029228
OTU1112	0	17	732	1	2	40	15	0	0	0	2	0	0	0	0	101	1	0	0	0		OTU1112	k__Fungi	p__Ascomycota	c__Archaeorhizomycetes	o__Archaeorhizomycetales	f__Archaeorhizomycetaceae	g__Archaeorhizomyces	s__Archaeorhizomyces_sp	SH1566367.08FU	HQ212004
OTU112	0	0	87	0	0	0	0	0	0	0	0	0	0	0	0	0	0	0	0	0		OTU112	k__Fungi	p__Chytridiomycota	c__Spizellomycetes	o__Spizellomycetales	f__unidentified	g__unidentified	s__Spizellomycetales_sp	SH1656462.08FU	AM999621
OTU1122	0	0	0	0	0	0	0	0	0	0	0	0	0	0	0	0	0	27	0	0		OTU1122	k__Fungi	p__Ascomycota	c__Eurotiomycetes	o__Chaetothyriales	f__unidentified	g__unidentified	s__Chaetothyriales_sp	SH1565772.08FU	HQ212015
OTU1123	0	0	0	0	0	0	0	0	0	0	0	0	0	0	0	0	0	0	0	23		OTU1123	k__Fungi	p__Ascomycota	c__Sordariomycetes	o__Hypocreales	f__Niessliaceae	g__Eucasphaeria	s__Eucasphaeria_capensis	SH1506689.08FU	EF110618
OTU1124	16	0	0	0	0	0	0	0	0	0	0	0	0	0	0	0	0	0	0	0		OTU1124	k__Fungi	p__Ascomycota	c__Leotiomycetes	o__Helotiales	f__Helotiaceae	g__unidentified	s__Helotiaceae_sp	SH1557182.08FU	HQ211494
OTU113	0	0	0	0	185	36	0	192	0	0	0	0	0	0	0	0	0	0	0	0		OTU113	k__Fungi	p__Basidiomycota	c__Tremellomycetes	o__Filobasidiales	f__Filobasidiaceae	g__Filobasidium	s__Filobasidium_wieringae	SH1631613.08FU	FN824493
OTU1132	0	0	0	0	0	1496	8	98	0	27	0	0	0	0	0	0	0	0	0	0		OTU1132	k__Fungi	p__Ascomycota	c__Sordariomycetes	o__Xylariales	f__Diatrypaceae	g__Peroneutypa	s__Peroneutypa_scoparia	SH1628477.08FU	EU436688
OTU114	8	117	0	410	3	83	0	7	0	0	614	19	36	24	1	0	0	2	1	0		OTU114	k__Fungi	p__Basidiomycota	c__Tremellomycetes	o__Cystofilobasidiales	f__Mrakiaceae	g__Mrakia	s__Mrakia_sp	SH1556069.08FU	GQ911549
OTU1149	5	0	0	0	0	0	0	0	0	0	0	0	0	0	0	5	566	292	0	228		OTU1149	k__Fungi	p__Ascomycota	c__Eurotiomycetes	o__Chaetothyriales	f__unidentified	g__unidentified	s__Chaetothyriales_sp	SH1565772.08FU	HQ212015
OTU115	0	0	0	0	0	18	0	11	0	0	0	0	0	0	0	0	0	0	0	0		OTU115	k__Fungi	p__Basidiomycota	c__Exobasidiomycetes	o__Entylomatales	f__unidentified	g__unidentified	s__Entylomatales_sp	SH1516875.08FU	FJ820707
OTU1151	0	12	0	18	1	23	0	114	0	213	0	0	0	2	0	0	0	0	0	1		OTU1151	k__Fungi	p__Ascomycota	c__Sordariomycetes	o__Xylariales	f__Diatrypaceae	g__Peroneutypa	s__Peroneutypa_scoparia	SH1628473.08FU	HM052827
OTU1152	0	0	230	0	0	0	0	0	0	0	0	0	0	0	0	110	0	117	0	0		OTU1152	k__Fungi	p__Ascomycota	c__Eurotiomycetes	o__Chaetothyriales	f__Herpotrichiellaceae	g__unidentified	s__Herpotrichiellaceae_sp	SH1565772.08FU	FJ475710
OTU1154	0	0	0	0	0	0	0	0	0	0	1	0	0	0	0	67	258	135	0	7		OTU1154	k__Fungi	p__Ascomycota	c__Eurotiomycetes	o__Chaetothyriales	f__unidentified	g__unidentified	s__Chaetothyriales_sp	SH1565772.08FU	HQ212015
OTU1158	8	64	0	12	0	0	64	0	0	0	2	18	1	1	0	0	0	0	0	0		OTU1158	k__Fungi	p__Ascomycota	c__unidentified	o__unidentified	f__unidentified	g__unidentified	s__Ascomycota_sp	SH1575937.08FU	FJ903364
OTU116	0	0	0	0	0	0	0	0	0	0	0	0	0	0	0	1	10	9	4	3		OTU116	k__Fungi	p__Basidiomycota	c__Tremellomycetes	o__Filobasidiales	f__Piskurozymaceae	g__Solicoccozyma	s__Solicoccozyma_sp	SH1649268.08FU	HQ211534
OTU1161	65	0	3	3	10	40	0	0	138	0	12	0	0	1	0	2	9	18	3	49		OTU1161	k__Fungi	p__Ascomycota	c__Eurotiomycetes	o__Eurotiales	f__Aspergillaceae	g__Penicillium	s__Penicillium_swiecickii	SH1529984.08FU	AJ608946
OTU1164	0	0	0	0	91	0	0	0	0	0	0	0	0	0	0	0	0	0	0	0		OTU1164	k__Fungi	p__Ascomycota	c__Eurotiomycetes	o__Chaetothyriales	f__unidentified	g__unidentified	s__Chaetothyriales_sp	SH1525860.08FU	AM999551
OTU1167	0	0	0	25	5	0	0	0	35	0	12	14	32	6	0	0	0	0	0	0		OTU1167	k__Fungi	p__Ascomycota	c__Eurotiomycetes	o__Chaetothyriales	f__unidentified	g__unidentified	s__Chaetothyriales_sp	SH1186430.08FU	FJ008692
OTU1168	3	0	1	0	0	5	3	0	5	1	5	5	5	16	10	0	0	0	0	0		OTU1168	k__Fungi	p__Ascomycota	c__Dothideomycetes	o__Dothideales	f__unidentified	g__unidentified	s__Dothideales_sp	SH1515066.08FU	GQ153091
OTU117	22	0	0	0	0	0	0	0	0	0	0	0	0	0	0	0	0	0	0	0		OTU117	k__Fungi	p__Basidiomycota	c__Tremellomycetes	o__Cystofilobasidiales	f__Mrakiaceae	g__Itersonilia	s__Itersonilia_perplexans	SH1556067.08FU	FJ197930
OTU1171	0	3	27	0	0	0	72	0	0	0	0	0	0	0	0	0	0	0	0	0		OTU1171	k__Fungi	p__unidentified	c__unidentified	o__unidentified	f__unidentified	g__unidentified	s__unidentified	SH1188531.08FU	AY843134
OTU1172	0	0	0	0	0	0	51	0	0	0	0	0	0	0	0	0	0	0	0	0		OTU1172	k__Fungi	p__Ascomycota	c__Dothideomycetes	o__Dothideales	f__Dothioraceae	g__Sydowia	s__Sydowia_sp	SH1515071.08FU	FJ553079
OTU1174	0	0	0	0	0	0	0	0	0	0	0	0	0	0	0	0	0	40	0	0		OTU1174	k__Fungi	p__Ascomycota	c__Dothideomycetes	o__Botryosphaeriales	f__Botryosphaeriaceae	g__Neofusicoccum	s__Neofusicoccum_macroclavatum	SH1507366.08FU	DQ093197
OTU1179	0	0	0	0	0	0	0	0	25	0	0	0	0	0	0	0	0	0	0	0		OTU1179	k__Fungi	p__Ascomycota	c__Dothideomycetes	o__Myriangiales	f__Myriangiales_fam_Incertae_sedis	g__Phaeosclera	s__Phaeosclera_dematioides	SH1538523.08FU	AJ244254
OTU1184	1341	1617	2	2699	6669	77	0	0	0	450	38	2	13	13	28	0	0	2	1	0		OTU1184	k__Fungi	p__Ascomycota	c__Dothideomycetes	o__Dothideales	f__Dothioraceae	g__Perusta	s__Perusta_sp	SH1515062.08FU	FJ997287
OTU1186	114	0	0	10	82	82	0	0	0	0	24	0	2	0	0	2	3	9	3	0		OTU1186	k__Fungi	p__Ascomycota	c__Eurotiomycetes	o__Eurotiales	f__Aspergillaceae	g__Penicillium	s__Penicillium_virgatum	SH1530005.08FU	HM461858
OTU1187	0	0	0	0	0	0	14	0	0	0	0	0	0	0	0	0	0	0	0	0		OTU1187	k__Fungi	p__unidentified	c__unidentified	o__unidentified	f__unidentified	g__unidentified	s__unidentified	SH1635403.08FU	FJ025340
OTU1189	0	0	0	0	0	0	0	0	0	0	0	0	0	0	0	0	0	11	0	0		OTU1189	k__Fungi	p__Ascomycota	c__Dothideomycetes	o__Capnodiales	f__unidentified	g__unidentified	s__Capnodiales_sp	SH1627183.08FU	EU516979
OTU119	0	0	0	0	0	0	0	0	0	0	0	0	0	0	0	0	0	0	11	0		OTU119	k__Fungi	p__Basidiomycota	c__Agaricomycetes	o__Cantharellales	f__Ceratobasidiaceae	g__unidentified	s__Ceratobasidiaceae_sp	SH1646159.08FU	GU328611
OTU1190	7	0	0	9	98	0	0	0	0	8	0	0	0	0	0	0	0	0	1	0		OTU1190	k__Fungi	p__Ascomycota	c__Sordariomycetes	o__Diaporthales	f__Valsaceae	g__Valsa	s__Valsa_sordida	SH1540614.08FU	AB369473
OTU1192	0	0	0	0	18	0	0	0	0	0	2	2	8	3	7	0	0	0	0	0		OTU1192	k__Fungi	p__Ascomycota	c__Eurotiomycetes	o__Chaetothyriales	f__Herpotrichiellaceae	g__Capronia	s__Capronia_sp	SH1507106.08FU	EU139135
OTU120	0	0	105	0	0	0	0	0	0	0	0	0	0	0	0	0	0	0	0	0		OTU120	k__Fungi	p__Basidiomycota	c__Tremellomycetes	o__Cystofilobasidiales	f__Cystofilobasidiaceae	g__Cystofilobasidium	s__Cystofilobasidium_macerans	SH1650089.08FU	AF444329
OTU1203	649	283	0	0	2	564	0	0	1	0	29	0	1	0	0	8	0	4	0	0		OTU1203	k__Fungi	p__Ascomycota	c__Eurotiomycetes	o__Eurotiales	f__Aspergillaceae	g__Penicillium	s__Penicillium_subspinulosum	SH1535420.08FU	AF125940
OTU1205	119	144	0	238	585	0	0	0	0	43	3	0	1	1	0	0	0	1	0	0		OTU1205	k__Fungi	p__Ascomycota	c__Dothideomycetes	o__Dothideales	f__Dothioraceae	g__Perusta	s__Perusta_sp	SH1515062.08FU	GQ153228
OTU121	0	0	0	0	0	0	0	0	69	0	0	0	0	0	0	0	0	0	0	0		OTU121	k__Fungi	p__Basidiomycota	c__Agaricomycetes	o__Cantharellales	f__Ceratobasidiaceae	g__Ceratobasidium	s__Ceratobasidium_sp	SH1608944.08FU	EU591764
OTU1214	1	1	0	0	1338	0	0	0	1	1886	0	0	0	2	6	0	0	0	0	4		OTU1214	k__Fungi	p__Ascomycota	c__Sordariomycetes	o__Diaporthales	f__unidentified	g__unidentified	s__Diaporthales_sp	SH1204260.08FU	AY961404
OTU122	0	3	280	10	0	0	0	0	0	15	0	0	0	0	0	0	0	0	0	0		OTU122	k__Fungi	p__Ascomycota	c__Saccharomycetes	o__Saccharomycetales	f__Saccharomycetaceae	g__Saccharomyces	s__Saccharomyces_cerevisiae	SH1613178.08FU	D89886
OTU123	0	0	0	0	0	0	0	0	0	0	0	0	0	0	0	0	5	32	3	0		OTU123	k__Fungi	p__Mortierellomycota	c__Mortierellomycetes	o__Mortierellales	f__Mortierellaceae	g__Mortierella	s__Mortierella_sp	SH1557569.08FU	UDB007131
OTU1235	107	1149	0	233	83	39	0	0	0	36	4	0	0	0	0	0	0	0	0	0		OTU1235	k__Fungi	p__Ascomycota	c__Dothideomycetes	o__Dothideales	f__Dothioraceae	g__Sydowia	s__Sydowia_polyspora	SH1515061.08FU	FR717223
OTU1236	0	0	0	0	0	94	0	0	0	56	193	50	23	65	108	0	0	0	0	0		OTU1236	k__Fungi	p__Ascomycota	c__Leotiomycetes	o__Helotiales	f__Vibrisseaceae	g__Phialocephala	s__Phialocephala_fluminis	SH1557364.08FU	AF486124
OTU1239	0	4	113	0	0	0	321	0	0	0	0	1	0	0	0	1	0	0	0	0		OTU1239	k__Fungi	p__unidentified	c__unidentified	o__unidentified	f__unidentified	g__unidentified	s__unidentified	SH1188531.08FU	AY843134
OTU124	0	23	0	8	0	0	27	22	0	12	0	0	0	0	0	0	0	0	0	0		OTU124	k__Fungi	p__Basidiomycota	c__Malasseziomycetes	o__Malasseziales	f__Malasseziaceae	g__Malassezia	s__Malassezia_sympodialis	SH1553523.08FU	AY387159
OTU1241	0	114	0	0	6	0	0	0	0	0	0	0	0	0	0	0	0	0	0	0		OTU1241	k__Fungi	p__Ascomycota	c__Leotiomycetes	o__Helotiales	f__Helotiaceae	g__Sirococcus	s__Sirococcus_conigenus	SH1615531.08FU	AF260816
OTU1243	0	0	0	4	0	0	0	0	0	141	0	0	0	0	0	0	0	0	0	0		OTU1243	k__Fungi	p__Ascomycota	c__Dothideomycetes	o__Pleosporales	f__Pleosporaceae	g__Curvularia	s__Curvularia_sp	SH1526400.08FU	HM162007
OTU1245	0	5	0	0	0	12	0	0	0	0	12	0	0	0	0	27	0	0	1	66		OTU1245	k__Fungi	p__Ascomycota	c__Sordariomycetes	o__Hypocreales	f__Nectriaceae	g__Neonectria	s__Neonectria_candida	SH1546324.08FU	FR717232
OTU1246	0	0	0	0	0	0	0	0	25	171	0	0	0	0	0	0	0	0	0	0		OTU1246	k__Fungi	p__Ascomycota	c__Eurotiomycetes	o__Eurotiales	f__Aspergillaceae	g__Penicillium	s__Penicillium_olsonii	SH1529996.08FU	HQ380756
OTU1247	0	0	0	0	0	0	0	0	0	0	0	0	0	0	0	0	62	0	0	0		OTU1247	k__Fungi	p__Ascomycota	c__Sordariomycetes	o__Xylariales	f__Xylariales_fam_Incertae_sedis	g__Coma	s__Coma_circularis	SH1541591.08FU	HM802305
OTU1249	0	0	0	0	0	47	0	0	0	0	0	0	0	0	0	2	0	0	0	0		OTU1249	k__Fungi	p__Ascomycota	c__Leotiomycetes	o__Helotiales	f__Helotiaceae	g__Mycosymbioces	s__Mycosymbioces_sp	SH1241020.08FU	DQ309190
OTU125	0	0	0	0	10	0	0	0	0	0	0	0	0	0	0	0	0	0	0	0		OTU125	k__Fungi	p__Ascomycota	c__Orbiliomycetes	o__unidentified	f__unidentified	g__unidentified	s__Orbiliomycetes_sp	SH1155499.08FU	HM161962
OTU1250	9	391	0	1	13	0	9092	0	1	0	0	29	0	1	1	0	0	0	0	0		OTU1250	k__Fungi	p__unidentified	c__unidentified	o__unidentified	f__unidentified	g__unidentified	s__unidentified	SH1635403.08FU	FJ025340
OTU1253	0	2	0	3	5	9	5	1	0	1	1	0	0	0	0	0	0	0	0	0		OTU1253	k__Fungi	p__Ascomycota	c__Dothideomycetes	o__Dothideales	f__Dothioraceae	g__Perusta	s__Perusta_sp	SH1515062.08FU	DQ979719
OTU1256	12	7	0	48	13	5	0	0	0	7	4	1	0	0	2	0	0	0	0	0		OTU1256	k__Fungi	p__Ascomycota	c__Dothideomycetes	o__Dothideales	f__unidentified	g__unidentified	s__Dothideales_sp	SH1515066.08FU	GQ153091
OTU1258	15	0	0	0	0	10	0	0	14	0	8	0	0	0	0	2	0	2	6	0		OTU1258	k__Fungi	p__Ascomycota	c__Eurotiomycetes	o__Eurotiales	f__Aspergillaceae	g__Penicillium	s__Penicillium_sp	SH1530006.08FU	AF125939
OTU1265	8	0	0	2	24	26	22	2253	346	0	0	1	70	0	1	0	0	76	14	8		OTU1265	k__Fungi	p__Ascomycota	c__Sordariomycetes	o__Hypocreales	f__Cordycipitaceae	g__Beauveria	s__Beauveria_bassiana	SH1524419.08FU	HQ380847
OTU1269	0	0	0	0	9	0	0	0	0	0	0	0	2	0	0	0	0	4	74	0		OTU1269	k__Fungi	p__Ascomycota	c__Sordariomycetes	o__Hypocreales	f__Nectriaceae	g__unidentified	s__Nectriaceae_sp	SH1506692.08FU	DQ914739
OTU127	0	0	0	0	0	32	0	0	0	0	0	0	0	0	0	0	0	0	0	0		OTU127	k__Fungi	p__Basidiomycota	c__Microbotryomycetes	o__Microbotryomycetes_ord_Incertae_sedis	f__Microbotryomycetes_fam_Incertae_sedis	g__Colacogloea	s__Colacogloea_philyla	SH1522427.08FU	AB038097
OTU1270	0	0	0	0	0	0	0	0	0	0	0	0	0	0	0	0	0	0	13	0		OTU1270	k__Fungi	p__Ascomycota	c__Sordariomycetes	o__Hypocreales	f__unidentified	g__unidentified	s__Hypocreales_sp	SH1560538.08FU	FN298765
OTU129	0	0	0	0	0	0	0	0	0	0	5	0	4	1	22	0	0	0	4	0		OTU129	k__Fungi	p__Basidiomycota	c__Microbotryomycetes	o__Microbotryomycetes_ord_Incertae_sedis	f__Microbotryomycetes_fam_Incertae_sedis	g__Colacogloea	s__Colacogloea_sp	SH1155390.08FU	FN424107
OTU1292	0	0	0	0	0	0	15	0	0	0	0	0	0	0	0	0	0	0	0	0		OTU1292	k__Fungi	p__Ascomycota	c__Dothideomycetes	o__Dothideales	f__unidentified	g__unidentified	s__Dothideales_sp	SH1515074.08FU	HM123087
OTU130	0	0	0	0	0	0	0	0	0	12	0	0	0	0	0	0	0	0	0	0		OTU130	k__Fungi	p__Basidiomycota	c__Agaricomycetes	o__Cantharellales	f__Ceratobasidiaceae	g__Rhizoctonia	s__Rhizoctonia_sp	SH1608948.08FU	AY927354
OTU1304	0	0	0	0	0	0	0	0	0	0	0	0	0	0	0	0	0	11	0	0		OTU1304	k__Fungi	p__Ascomycota	c__Eurotiomycetes	o__Chaetothyriales	f__unidentified	g__unidentified	s__Chaetothyriales_sp	SH1244102.08FU	GQ159945
OTU1305	0	0	0	0	0	0	0	0	0	291	0	0	0	0	0	0	0	0	0	0		OTU1305	k__Fungi	p__unidentified	c__unidentified	o__unidentified	f__unidentified	g__unidentified	s__unidentified	SH1559652.08FU	GU993526
OTU1307	0	0	0	0	0	0	83	0	0	0	0	0	0	0	0	0	0	0	0	0		OTU1307	k__Fungi	p__Ascomycota	c__Dothideomycetes	o__Pleosporales	f__Pleosporales_fam_Incertae_sedis	g__Passeriniella	s__Passeriniella_obiones	SH1241043.08FU	AF181707
OTU1308	0	0	0	0	0	33	0	0	0	0	24	5	35	1	4	1	0	1	1	0		OTU1308	k__Fungi	p__Ascomycota	c__Eurotiomycetes	o__Chaetothyriales	f__unidentified	g__unidentified	s__Chaetothyriales_sp	SH1616357.08FU	FJ008678
OTU1309	0	0	0	0	0	0	89	0	0	0	0	0	0	0	0	0	0	0	0	0		OTU1309	k__Fungi	p__Ascomycota	c__Dothideomycetes	o__Pleosporales	f__Didymellaceae	g__Didymella	s__Didymella_fabae	SH1547106.08FU	FM180029
OTU131	0	0	0	0	0	0	0	0	0	0	0	0	83	2	0	0	1	47	1	0		OTU131	k__Fungi	p__Mortierellomycota	c__Mortierellomycetes	o__Mortierellales	f__Mortierellaceae	g__Mortierella	s__Mortierella_sp	SH1557569.08FU	GU366679
OTU1310	0	0	0	0	0	0	72	0	0	0	0	0	0	0	0	0	0	0	0	0		OTU1310	k__Fungi	p__Ascomycota	c__Dothideomycetes	o__Pleosporales	f__Didymellaceae	g__Didymella	s__Didymella_fabae	SH1547106.08FU	FM180029
OTU1312	0	0	0	0	0	0	34	0	0	0	0	0	0	0	0	0	0	0	0	0		OTU1312	k__Fungi	p__unidentified	c__unidentified	o__unidentified	f__unidentified	g__unidentified	s__unidentified	SH1174032.08FU	GU721687
OTU1313	0	0	0	0	0	0	63	0	0	0	0	0	0	0	0	0	0	0	0	0		OTU1313	k__Fungi	p__Ascomycota	c__Dothideomycetes	o__Pleosporales	f__Didymellaceae	g__Didymella	s__Didymella_fabae	SH1547106.08FU	FM180029
OTU1314	0	0	0	0	0	0	57	0	0	0	0	0	0	0	0	0	0	0	0	0		OTU1314	k__Fungi	p__Ascomycota	c__Sordariomycetes	o__Diaporthales	f__Diaporthaceae	g__Diaporthe	s__Diaporthe_phaseolorum	SH1540670.08FU	AF001026
OTU1317	8	28	0	0	0	0	0	0	0	0	2	0	1	0	1	0	0	0	0	0		OTU1317	k__Fungi	p__Ascomycota	c__Lecanoromycetes	o__Caliciales	f__Caliciaceae	g__Buellia	s__Buellia_russa	SH1551087.08FU	DQ534454
OTU132	0	0	0	0	0	0	0	0	21	0	0	0	0	0	0	0	0	0	0	0		OTU132	k__Fungi	p__Basidiomycota	c__Tremellomycetes	o__Cystofilobasidiales	f__Mrakiaceae	g__Itersonilia	s__Itersonilia_pannonica	SH1556070.08FU	AB072229
OTU1321	44	348	0	27	65	0	34	0	0	0	0	0	0	0	0	1	1	1	13076	12		OTU1321	k__Fungi	p__Ascomycota	c__Pezizomycetes	o__Pezizales	f__Pyronemataceae	g__Wilcoxina	s__Wilcoxina_rehmii	SH1557656.08FU	HM146894
OTU1322	0	0	0	0	66	0	0	0	0	27	0	0	0	0	19	0	0	0	0	0		OTU1322	k__Fungi	p__Ascomycota	c__Dothideomycetes	o__Dothideales	f__unidentified	g__unidentified	s__Dothideales_sp	SH1515074.08FU	HM123087
OTU1324	0	0	0	0	0	0	34	0	0	0	0	0	0	0	0	0	0	0	0	0		OTU1324	k__Fungi	p__Ascomycota	c__Dothideomycetes	o__Pleosporales	f__Phaeosphaeriaceae	g__Phaeosphaeria	s__Phaeosphaeria_spartinae	SH1235303.08FU	AF181712
OTU1325	0	0	0	0	0	0	21	0	0	0	0	0	0	0	0	0	0	0	0	0		OTU1325	k__Fungi	p__Ascomycota	c__Dothideomycetes	o__Pleosporales	f__Phaeosphaeriaceae	g__Phaeosphaeria	s__Phaeosphaeria_spartinae	SH1235303.08FU	AF181712
OTU1326	0	0	0	0	0	0	12	0	0	0	0	0	0	0	0	0	0	0	0	0		OTU1326	k__Fungi	p__Ascomycota	c__Dothideomycetes	o__Pleosporales	f__Didymellaceae	g__Didymella	s__Didymella_fabae	SH1547106.08FU	FM180029
OTU133	0	0	0	0	1	0	88	0	0	0	2	23	54	1	2	0	0	0	5	0		OTU133	k__Fungi	p__Basidiomycota	c__Tremellomycetes	o__unidentified	f__unidentified	g__unidentified	s__Tremellomycetes_sp	SH1247317.08FU	GU328609
OTU1331	0	0	0	0	0	0	11	0	0	0	0	0	0	0	0	0	0	0	0	0		OTU1331	k__Fungi	p__Ascomycota	c__Dothideomycetes	o__Pleosporales	f__Didymellaceae	g__Didymella	s__Didymella_fabae	SH1547106.08FU	FM180029
OTU1333	0	0	0	0	0	0	0	0	24	0	0	0	0	0	0	0	0	0	0	0		OTU1333	k__Fungi	p__Ascomycota	c__Eurotiomycetes	o__Chaetothyriales	f__Herpotrichiellaceae	g__Capronia	s__Capronia_sp	SH1648676.08FU	EU139148
OTU1334	1	0	0	0	0	0	0	0	0	0	28	3	0	6	0	0	0	0	0	0		OTU1334	k__Fungi	p__Ascomycota	c__Eurotiomycetes	o__Chaetothyriales	f__unidentified	g__unidentified	s__Chaetothyriales_sp	SH1545076.08FU	AM999716
OTU1336	5	1	0	4	3	1	2	0	0	2	1	0	1	0	3	0	0	0	0	0		OTU1336	k__Fungi	p__Ascomycota	c__Dothideomycetes	o__Dothideales	f__Dothioraceae	g__Perusta	s__Perusta_sp	SH1515062.08FU	GQ153228
OTU1337	4	0	0	7	10	0	0	0	0	0	0	0	0	0	1	0	0	0	0	0		OTU1337	k__Fungi	p__Ascomycota	c__Sordariomycetes	o__Hypocreales	f__Nectriaceae	g__Nectria	s__Nectria_sp	SH1546348.08FU	AY590785
OTU1338	0	3743	1	39	109	0	0	0	0	0	0	0	5	0	2	0	1	0	0	0		OTU1338	k__Fungi	p__Ascomycota	c__Dothideomycetes	o__Dothideales	f__unidentified	g__unidentified	s__Dothideales_sp	SH1515138.08FU	AM901710
OTU134	0	19	0	0	0	7	0	0	0	0	0	0	0	0	1	11	0	1	4	0		OTU134	k__Fungi	p__Basidiomycota	c__Microbotryomycetes	o__unidentified	f__unidentified	g__unidentified	s__Microbotryomycetes_sp	SH1524316.08FU	EF040837
OTU1344	0	0	0	0	0	0	10	0	0	0	0	0	0	0	0	0	0	0	0	0		OTU1344	k__Fungi	p__unidentified	c__unidentified	o__unidentified	f__unidentified	g__unidentified	s__unidentified	SH1635403.08FU	FJ025340
OTU1347	0	0	0	0	0	0	16	0	0	0	0	0	0	0	0	0	0	0	0	0		OTU1347	k__Fungi	p__Ascomycota	c__Dothideomycetes	o__Pleosporales	f__Didymellaceae	g__Didymella	s__Didymella_fabae	SH1547106.08FU	FM180029
OTU1348	0	0	0	0	0	0	16	0	0	0	0	0	0	0	0	0	0	0	0	0		OTU1348	k__Fungi	p__unidentified	c__unidentified	o__unidentified	f__unidentified	g__unidentified	s__unidentified	SH1635403.08FU	FJ025340
OTU135	0	0	0	0	0	0	0	0	0	0	0	0	0	0	0	0	0	0	35	0		OTU135	k__Fungi	p__Mortierellomycota	c__Mortierellomycetes	o__Mortierellales	f__unidentified	g__unidentified	s__Mortierellales_sp	SH1557570.08FU	AB521987
OTU1358	0	0	0	0	0	0	0	0	0	0	0	0	0	0	0	0	0	28	0	0		OTU1358	k__Fungi	p__Ascomycota	c__Sordariomycetes	o__unidentified	f__unidentified	g__unidentified	s__Sordariomycetes_sp	SH1506877.08FU	HQ212026
OTU1359	0	0	0	0	0	0	0	0	0	0	4	0	0	0	0	5	0	7	0	2		OTU1359	k__Fungi	p__Ascomycota	c__Dothideomycetes	o__Capnodiales	f__unidentified	g__unidentified	s__Capnodiales_sp	SH1627170.08FU	HM069372
OTU136	0	0	1	0	0	0	2	2	0	1	0	0	0	0	0	0	0	0	5	0		OTU136	k__Fungi	p__Ascomycota	c__Orbiliomycetes	o__Orbiliales	f__unidentified	g__unidentified	s__Orbiliales_sp	SH1570311.08FU	HM161991
OTU1364	1280	0	0	33	61	0	0	0	0	0	0	0	0	0	0	0	0	0	0	0		OTU1364	k__Fungi	p__Ascomycota	c__Dothideomycetes	o__Pleosporales	f__Pleosporaceae	g__Pyrenophora	s__Pyrenophora_erythrospila	SH1575706.08FU	EU552124
OTU1365	0	0	0	0	0	0	361	0	0	0	0	0	0	0	0	0	0	0	0	0		OTU1365	k__Fungi	p__Ascomycota	c__Dothideomycetes	o__Pleosporales	f__Leptosphaeriaceae	g__Leptosphaeria	s__Leptosphaeria_sp	SH1614489.08FU	FJ025183
OTU1366	0	0	0	0	0	0	0	0	0	0	0	0	0	0	0	102	0	0	0	0		OTU1366	k__Fungi	p__Ascomycota	c__Dothideomycetes	o__Capnodiales	f__Capnodiaceae	g__Readerielliopsis	s__Readerielliopsis_sp	SH1542089.08FU	GU055983
OTU1369	0	0	0	0	0	0	0	0	113	0	0	0	0	1	0	0	0	0	0	0		OTU1369	k__Fungi	p__Ascomycota	c__Eurotiomycetes	o__Chaetothyriales	f__Herpotrichiellaceae	g__Capronia	s__Capronia_sp	SH1648676.08FU	EU139148
OTU137	0	0	0	0	0	0	0	0	0	0	0	13	17	0	1	0	0	1	0	0		OTU137	k__Fungi	p__Basidiomycota	c__Tremellomycetes	o__unidentified	f__unidentified	g__unidentified	s__Tremellomycetes_sp	SH1247317.08FU	GU328609
OTU1371	0	0	0	0	5	0	0	0	0	0	0	73	2	0	23	0	0	1	0	0		OTU1371	k__Fungi	p__Ascomycota	c__unidentified	o__unidentified	f__unidentified	g__unidentified	s__Ascomycota_sp	SH1179363.08FU	AY969391
OTU1372	0	0	0	21	63	0	0	0	0	0	0	0	0	0	0	0	0	0	0	0		OTU1372	k__Fungi	p__Ascomycota	c__Eurotiomycetes	o__Onygenales	f__Ajellomycetaceae	g__Emmonsiellopsis	s__Emmonsiellopsis_terrestris	SH1553953.08FU	AF038320
OTU1374	0	0	0	0	0	47	0	0	0	0	0	0	0	0	0	0	0	0	0	0		OTU1374	k__Fungi	p__Ascomycota	c__Sordariomycetes	o__Xylariales	f__unidentified	g__unidentified	s__Xylariales_sp	SH2699110.08FU	FJ820776
OTU1376	0	6	0	217	0	0	1	11301	0	43	0	0	66	3	0	0	0	0	5	0		OTU1376	k__Fungi	p__Ascomycota	c__Dothideomycetes	o__Pleosporales	f__Pleosporaceae	g__Pyrenophora	s__Pyrenophora_erythrospila	SH1575706.08FU	EU552124
OTU1377	0	0	0	0	0	0	0	0	0	0	0	0	0	0	55	0	0	0	0	0		OTU1377	k__Fungi	p__Ascomycota	c__Eurotiomycetes	o__Chaetothyriales	f__unidentified	g__unidentified	s__Chaetothyriales_sp	SH1578169.08FU	HM042311
OTU138	0	0	0	0	0	0	0	0	26	0	0	0	0	8	3	0	5	0	36	76		OTU138	k__Fungi	p__Basidiomycota	c__Microbotryomycetes	o__unidentified	f__unidentified	g__unidentified	s__Microbotryomycetes_sp	SH1524316.08FU	HM036653
OTU1381	0	0	0	0	0	0	0	0	0	0	0	0	18	0	0	0	0	0	0	0		OTU1381	k__Fungi	p__Ascomycota	c__Eurotiomycetes	o__Chaetothyriales	f__Herpotrichiellaceae	g__Capronia	s__Capronia_sp	SH1648676.08FU	EU139148
OTU1382	0	0	0	0	0	0	0	0	0	0	0	0	0	0	0	0	0	27	0	0		OTU1382	k__Fungi	p__Ascomycota	c__Eurotiomycetes	o__Chaetothyriales	f__Herpotrichiellaceae	g__unidentified	s__Herpotrichiellaceae_sp	SH1565799.08FU	FM997927
OTU1387	24	0	0	1	0	0	0	0	0	0	0	0	0	0	1	0	0	0	0	0		OTU1387	k__Fungi	p__Ascomycota	c__unidentified	o__unidentified	f__unidentified	g__unidentified	s__Ascomycota_sp	SH1647018.08FU	EU489947
OTU1388	28	0	0	0	0	0	0	0	0	0	0	0	0	0	0	0	0	0	0	0		OTU1388	k__Fungi	p__Ascomycota	c__Sordariomycetes	o__Hypocreales	f__Niessliaceae	g__Eucasphaeria	s__Eucasphaeria_capensis	SH1506689.08FU	EF110618
OTU139	0	0	0	0	0	0	0	0	0	0	67	0	0	1	0	0	0	0	0	0		OTU139	k__Fungi	p__Basidiomycota	c__Tremellomycetes	o__Filobasidiales	f__unidentified	g__unidentified	s__Filobasidiales_sp	SH1574301.08FU	AM902025
OTU1393	0	0	0	0	0	0	0	0	0	37	0	0	0	0	0	0	0	0	0	0		OTU1393	k__Fungi	p__Ascomycota	c__Eurotiomycetes	o__Eurotiales	f__Aspergillaceae	g__Penicillium	s__Penicillium_taxi	SH1528300.08FU	AF454090
OTU1396	175	167	136	239	303	0	20	88	599	322	0	0	7	1	0	0	58	3	2	0		OTU1396	k__Fungi	p__Ascomycota	c__Dothideomycetes	o__Pleosporales	f__Pleosporaceae	g__Alternaria	s__Alternaria_sp	SH1505864.08FU	FN539059
OTU14	0	1	97	0	0	0	0	27	0	0	0	0	0	0	0	0	0	0	0	0		OTU14	k__Fungi	p__Basidiomycota	c__Malasseziomycetes	o__Malasseziales	f__Malasseziaceae	g__Malassezia	s__Malassezia_sp	SH1565713.08FU	AM901862
OTU140	0	0	73	0	0	0	0	0	0	0	0	2	0	1	0	0	0	0	0	0		OTU140	k__Fungi	p__Chytridiomycota	c__Spizellomycetes	o__Spizellomycetales	f__unidentified	g__unidentified	s__Spizellomycetales_sp	SH1657519.08FU	DQ421156
OTU1405	0	0	0	0	0	26	0	0	0	0	0	0	0	0	0	0	0	0	0	0		OTU1405	k__Fungi	p__Ascomycota	c__Leotiomycetes	o__Helotiales	f__Helotiaceae	g__Mycosymbioces	s__Mycosymbioces_sp	SH1241020.08FU	DQ309190
OTU141	0	0	0	3	0	0	0	0	0	0	1	0	3	3	0	0	0	0	0	0		OTU141	k__Fungi	p__Basidiomycota	c__Microbotryomycetes	o__Sporidiobolales	f__Sporidiobolaceae	g__Rhodotorula	s__Rhodotorula_sp	SH1155383.08FU	AY969500
OTU1412	0	0	0	0	0	0	0	0	0	0	0	0	0	17	0	0	0	0	0	0		OTU1412	k__Fungi	p__Ascomycota	c__unidentified	o__unidentified	f__unidentified	g__unidentified	s__Ascomycota_sp	SH1179363.08FU	AY969391
OTU1416	0	1	0	0	0	0	0	0	0	0	0	0	0	0	0	0	0	0	16	0		OTU1416	k__Fungi	p__Ascomycota	c__Pezizomycetes	o__Pezizales	f__Pyronemataceae	g__Wilcoxina	s__Wilcoxina_rehmii	SH1557656.08FU	HM146894
OTU142	0	0	0	12	0	0	0	0	0	0	0	0	0	0	0	0	0	0	0	3		OTU142	k__Fungi	p__Basidiomycota	c__Tremellomycetes	o__unidentified	f__unidentified	g__unidentified	s__Tremellomycetes_sp	SH1649272.08FU	GU366710
OTU1422	2	0	558	293	4	0	0	0	0	0	0	0	0	1	0	0	97	0	0	1		OTU1422	k__Fungi	p__Ascomycota	c__Dothideomycetes	o__Pleosporales	f__Pleosporaceae	g__Stemphylium	s__Stemphylium_vesicarium	SH1526401.08FU	FN868457
OTU1423	3	0	0	0	0	0	0	0	20	347	0	0	0	0	0	0	0	0	0	0		OTU1423	k__Fungi	p__Ascomycota	c__Sordariomycetes	o__Diaporthales	f__Diaporthaceae	g__Diaporthe	s__Diaporthe_cynaroidis	SH1540613.08FU	EU552122
OTU1424	2	65	0	0	0	146	0	0	0	0	0	0	0	0	0	2	0	0	0	0		OTU1424	k__Fungi	p__Ascomycota	c__Eurotiomycetes	o__Chaetothyriales	f__Herpotrichiellaceae	g__Capronia	s__Capronia_sp	SH1565796.08FU	EU139158
OTU1425	89	0	0	0	0	0	0	0	0	0	1	0	0	0	0	0	0	0	0	0		OTU1425	k__Fungi	p__Ascomycota	c__Eurotiomycetes	o__Chaetothyriales	f__Herpotrichiellaceae	g__Cladophialophora	s__Cladophialophora_sp	SH1616354.08FU	HQ211827
OTU1426	1	0	0	0	0	0	0	0	0	92	0	0	0	0	1	0	0	0	0	0		OTU1426	k__Fungi	p__Ascomycota	c__Sordariomycetes	o__Diaporthales	f__Gnomoniaceae	g__Ophiognomonia	s__Ophiognomonia_sp	SH1596941.08FU	HM122941
OTU1427	0	0	0	0	0	0	0	0	0	0	114	6	19	0	0	0	0	0	0	0		OTU1427	k__Fungi	p__Ascomycota	c__Eurotiomycetes	o__Chaetothyriales	f__Herpotrichiellaceae	g__Cladophialophora	s__Cladophialophora_sp	SH1616383.08FU	EU516794
OTU1428	0	0	0	0	0	64	0	0	0	0	34	0	0	0	0	0	0	0	0	0		OTU1428	k__Fungi	p__Ascomycota	c__Lecanoromycetes	o__Lecanorales	f__Parmeliaceae	g__Melanohalea	s__Melanohalea_subolivacea	SH1550377.08FU	AY611123
OTU143	34	25	787	41	7	309	265	355	518	246	9	3	1	0	3	1	3	1	4276	5		OTU143	k__Fungi	p__Ascomycota	c__Orbiliomycetes	o__Orbiliales	f__unidentified	g__unidentified	s__Orbiliales_sp	SH1570311.08FU	HM161991
OTU1431	0	0	0	0	0	53	0	0	0	0	0	0	0	0	0	0	0	0	0	0		OTU1431	k__Fungi	p__unidentified	c__unidentified	o__unidentified	f__unidentified	g__unidentified	s__unidentified	SH1506540.08FU	EF159518
OTU1432	0	0	0	0	0	0	0	0	0	0	43	2	1	0	0	0	0	1	0	0		OTU1432	k__Fungi	p__Ascomycota	c__Eurotiomycetes	o__Chaetothyriales	f__Herpotrichiellaceae	g__unidentified	s__Herpotrichiellaceae_sp	SH1216215.08FU	GU366669
OTU144	0	0	0	0	0	0	0	0	0	0	27	0	3	0	0	0	0	0	0	0		OTU144	k__Fungi	p__Basidiomycota	c__Tremellomycetes	o__Tremellales	f__Tremellaceae	g__Cryptococcus	s__Cryptococcus_sp	SH1545110.08FU	GU328524
OTU1442	3	0	0	5553	0	0	0	0	0	0	0	0	0	0	0	0	0	0	0	1		OTU1442	k__Fungi	p__Ascomycota	c__Sordariomycetes	o__Sordariales	f__Sordariaceae	g__Neurospora	s__Neurospora_crassa	SH1517597.08FU	HQ271348
OTU1446	2	845	1	0	538	0	0	0	0	0	15	7	12	173	62	0	0	1	0	0		OTU1446	k__Fungi	p__Basidiomycota	c__Tremellomycetes	o__Tremellales	f__Phaeotremellaceae	g__Gelidatrema	s__Gelidatrema_sp	SH1557911.08FU	DQ242633
OTU1447	0	0	0	0	0	0	0	0	0	0	0	0	0	0	19	0	0	0	0	0		OTU1447	k__Fungi	p__Ascomycota	c__Dothideomycetes	o__Botryosphaeriales	f__unidentified	g__unidentified	s__Botryosphaeriales_sp	SH1565418.08FU	GU366686
OTU1448	54	0	0	5	1	0	0	0	4	0	0	0	0	0	0	0	0	0	5	0		OTU1448	k__Fungi	p__Ascomycota	c__Eurotiomycetes	o__Eurotiales	f__Aspergillaceae	g__Penicillium	s__Penicillium_glabrum	SH1529988.08FU	GU372902
OTU1449	31	0	6	5	0	2	7	6	17	9	1	0	0	0	0	0	3	0	0	0		OTU1449	k__Fungi	p__Ascomycota	c__Dothideomycetes	o__Pleosporales	f__Pleosporaceae	g__Alternaria	s__Alternaria_sp	SH1526398.08FU	HQ149771
OTU146	0	0	0	0	0	0	0	0	0	0	0	0	0	0	0	0	0	0	69	0		OTU146	k__Fungi	p__Ascomycota	c__Orbiliomycetes	o__Orbiliales	f__unidentified	g__unidentified	s__Orbiliales_sp	SH1570311.08FU	HM161991
OTU1468	0	0	0	0	0	0	0	0	0	0	0	1	11	0	11	0	0	1	0	0		OTU1468	k__Fungi	p__Ascomycota	c__Sordariomycetes	o__Hypocreales	f__Nectriaceae	g__unidentified	s__Nectriaceae_sp	SH1173592.08FU	EU860077
OTU147	0	0	0	0	0	1	1	0	0	0	0	0	0	0	0	0	0	0	28	0		OTU147	k__Fungi	p__Ascomycota	c__Orbiliomycetes	o__Orbiliales	f__unidentified	g__unidentified	s__Orbiliales_sp	SH1570311.08FU	HM161991
OTU1471	1	0	0	8	2209	0	0	0	0	0	34	1	0	0	5	0	0	0	1	0		OTU1471	k__Fungi	p__Ascomycota	c__Lecanoromycetes	o__unidentified	f__unidentified	g__unidentified	s__Lecanoromycetes_sp	SH1573480.08FU	FJ552744
OTU1472	29	133	0	293	36	0	45	71	4035	2548	4825	1718	847	2917	9279	0	5	0	10	0		OTU1472	k__Fungi	p__Basidiomycota	c__Tremellomycetes	o__Tremellales	f__unidentified	g__unidentified	s__Tremellales_sp	SH2699654.08FU	AM999599
OTU1474	0	0	0	0	0	0	0	0	388	0	0	0	0	0	0	0	0	0	0	0		OTU1474	k__Fungi	p__Ascomycota	c__Dothideomycetes	o__Pleosporales	f__Sporormiaceae	g__Preussia	s__Preussia_sp	SH1645865.08FU	AY546022
OTU1475	0	0	243	0	0	0	3	0	0	0	0	0	0	0	0	0	0	0	0	0		OTU1475	k__Fungi	p__Ascomycota	c__Sordariomycetes	o__Xylariales	f__Diatrypaceae	g__Eutypa	s__Eutypa_maura	SH1572200.08FU	AY684222
OTU1476	0	0	0	0	0	0	0	0	0	0	178	22	150	0	1	0	0	11	0	0		OTU1476	k__Fungi	p__Ascomycota	c__Eurotiomycetes	o__Chaetothyriales	f__Herpotrichiellaceae	g__unidentified	s__Herpotrichiellaceae_sp	SH1216215.08FU	GU366669
OTU1477	41	0	0	0	0	0	0	0	0	0	9	3	81	7	0	0	0	0	0	0		OTU1477	k__Fungi	p__Basidiomycota	c__Tremellomycetes	o__Tremellales	f__unidentified	g__unidentified	s__Tremellales_sp	SH1157718.08FU	GU328576
OTU1478	0	5	428	0	0	0	0	0	0	0	0	0	0	0	0	0	0	0	0	8		OTU1478	k__Fungi	p__unidentified	c__unidentified	o__unidentified	f__unidentified	g__unidentified	s__unidentified	SH1525123.08FU	EU490150
OTU1480	0	0	0	0	0	1	0	73	0	0	0	17	16	0	0	0	0	0	0	0		OTU1480	k__Fungi	p__Ascomycota	c__Dothideomycetes	o__Capnodiales	f__Mycosphaerellaceae	g__Zymoseptoria	s__Zymoseptoria_passerinii	SH1577481.08FU	AF181695
OTU1482	2	0	0	0	0	42	0	0	0	0	4	0	0	0	0	20	0	0	0	0		OTU1482	k__Fungi	p__Basidiomycota	c__Tremellomycetes	o__unidentified	f__unidentified	g__unidentified	s__Tremellomycetes_sp	SH1186249.08FU	DQ054542
OTU1484	1	3	5	2	0	0	1	3	4	86	1	0	0	0	0	0	0	0	1	0		OTU1484	k__Fungi	p__Ascomycota	c__Dothideomycetes	o__Pleosporales	f__Pleosporaceae	g__Alternaria	s__Alternaria_sp	SH1505864.08FU	EF682097
OTU1485	0	0	0	0	0	0	0	0	0	60	0	0	0	0	1	0	0	0	0	0		OTU1485	k__Fungi	p__Basidiomycota	c__Tremellomycetes	o__Tremellales	f__unidentified	g__unidentified	s__Tremellales_sp	SH1526033.08FU	FJ237146
OTU1487	0	0	0	0	0	0	0	0	0	0	0	0	0	0	0	62	0	0	0	0		OTU1487	k__Fungi	p__unidentified	c__unidentified	o__unidentified	f__unidentified	g__unidentified	s__unidentified	SH1551140.08FU	HM069490
OTU1488	0	0	0	0	0	0	0	0	0	0	0	0	0	0	0	0	22	0	0	0		OTU1488	k__Fungi	p__Ascomycota	c__Sordariomycetes	o__Hypocreales	f__unidentified	g__unidentified	s__Hypocreales_sp	SH1522843.08FU	EU516893
OTU149	0	0	0	0	0	0	0	0	0	0	120	2	3	2	4	0	0	0	0	0		OTU149	k__Fungi	p__Basidiomycota	c__Tremellomycetes	o__Tremellales	f__Tremellaceae	g__Cryptococcus	s__Cryptococcus_sp	SH1545110.08FU	GU328524
OTU1499	8	0	6	2	0	0	0	2	10	4	0	0	0	0	0	0	0	0	0	0		OTU1499	k__Fungi	p__Ascomycota	c__Dothideomycetes	o__Pleosporales	f__Pleosporaceae	g__Alternaria	s__Alternaria_sp	SH1526398.08FU	EF504668
OTU15	0	0	1529	0	2	0	0	0	0	0	0	2	4	0	0	0	22	72	1	74		OTU15	k__Fungi	p__Mortierellomycota	c__Mortierellomycetes	o__Mortierellales	f__Mortierellaceae	g__Mortierella	s__Mortierella_sp	SH1607997.08FU	HQ211848
OTU1505	2	0	43	0	0	28	0	45	0	106	0	0	0	0	0	0	4	0	0	0		OTU1505	k__Fungi	p__Ascomycota	c__Dothideomycetes	o__Capnodiales	f__Neodevriesiaceae	g__Neodevriesia	s__Neodevriesia_sp	SH1549752.08FU	AY559377
OTU151	0	0	0	0	0	0	0	0	0	0	76	0	1	0	0	0	0	0	0	0		OTU151	k__Fungi	p__Basidiomycota	c__Tremellomycetes	o__Filobasidiales	f__unidentified	g__unidentified	s__Filobasidiales_sp	SH1244213.08FU	GU328639
OTU1511	0	0	0	0	0	0	0	0	0	16	0	0	0	0	0	0	0	0	0	0		OTU1511	k__Fungi	p__Ascomycota	c__Sordariomycetes	o__Xylariales	f__Diatrypaceae	g__Eutypa	s__Eutypa_leptoplaca	SH1557709.08FU	AY684226
OTU1513	0	0	0	0	0	0	0	0	0	0	0	0	0	0	0	15	0	0	0	0		OTU1513	k__Fungi	p__Ascomycota	c__Leotiomycetes	o__Helotiales	f__unidentified	g__unidentified	s__Helotiales_sp	SH1522936.08FU	HM146819
OTU1514	0	0	0	0	0	0	0	710	0	0	3	2	0	0	2	0	0	0	10	0		OTU1514	k__Fungi	p__unidentified	c__unidentified	o__unidentified	f__unidentified	g__unidentified	s__unidentified	SH1645868.08FU	FJ237217
OTU1515	0	0	280	0	2	0	0	0	0	0	0	0	0	0	1	0	0	0	0	0		OTU1515	k__Fungi	p__Ascomycota	c__unidentified	o__unidentified	f__unidentified	g__unidentified	s__Ascomycota_sp	SH1573473.08FU	AM901741
OTU1517	0	0	0	0	0	0	0	209	0	0	0	0	0	0	0	0	0	0	0	0		OTU1517	k__Fungi	p__unidentified	c__unidentified	o__unidentified	f__unidentified	g__unidentified	s__unidentified	SH1572213.08FU	EU977304
OTU1518	1	0	0	29	0	20	0	0	0	0	39	9	0	6	195	0	0	0	0	0		OTU1518	k__Fungi	p__Ascomycota	c__Dothideomycetes	o__Capnodiales	f__Mycosphaerellaceae	g__Zymoseptoria	s__Zymoseptoria_passerinii	SH1577481.08FU	AF181695
OTU1519	1	0	31	0	0	18	68	43	0	143	0	0	1	0	0	0	1	0	0	0		OTU1519	k__Fungi	p__Ascomycota	c__Dothideomycetes	o__Capnodiales	f__Neodevriesiaceae	g__Neodevriesia	s__Neodevriesia_sp	SH1549752.08FU	AY559377
OTU152	5	0	0	0	0	0	0	0	0	0	12	7	88	0	31	0	0	0	0	0		OTU152	k__Fungi	p__Chytridiomycota	c__Spizellomycetes	o__Spizellomycetales	f__unidentified	g__unidentified	s__Spizellomycetales_sp	SH1529891.08FU	AM999617
OTU1520	1	0	0	0	0	0	64	0	0	0	0	1	0	0	0	0	22	14	0	0		OTU1520	k__Fungi	p__Basidiomycota	c__Tremellomycetes	o__Tremellales	f__unidentified	g__unidentified	s__Tremellales_sp	SH1529823.08FU	AM999668
OTU1522	1	0	0	0	4	0	0	0	123	0	0	0	0	3	0	0	0	0	30	0		OTU1522	k__Fungi	p__Ascomycota	c__Eurotiomycetes	o__Eurotiales	f__Aspergillaceae	g__Penicillium	s__Penicillium_sp	SH1529988.08FU	GU366696
OTU1523	0	0	149	0	0	0	0	0	0	0	0	0	0	0	0	0	0	0	0	0		OTU1523	k__Fungi	p__Ascomycota	c__Eurotiomycetes	o__Verrucariales	f__Verrucariaceae	g__Verrucaria	s__Verrucaria_viridula	SH1557903.08FU	FJ664822
OTU1524	0	0	0	0	0	90	0	0	0	0	0	0	0	0	0	0	0	0	0	0		OTU1524	k__Fungi	p__Ascomycota	c__Lecanoromycetes	o__Caliciales	f__Physciaceae	g__Phaeophyscia	s__Phaeophyscia_hirtella	SH1564935.08FU	AY498659
OTU1525	0	0	0	0	0	0	6	0	0	100	0	0	0	0	71	0	0	0	0	0		OTU1525	k__Fungi	p__unidentified	c__unidentified	o__unidentified	f__unidentified	g__unidentified	s__unidentified	SH1525138.08FU	GU721686
OTU1526	1	0	0	9	75	0	0	0	0	0	0	0	0	0	1	0	0	0	0	0		OTU1526	k__Fungi	p__Ascomycota	c__Dothideomycetes	o__Dothideales	f__Dothioraceae	g__unidentified	s__Dothioraceae_sp	SH1515060.08FU	EF159382
OTU1529	0	0	0	0	4	1	0	0	40	0	1	0	9	0	4	0	0	0	0	0		OTU1529	k__Fungi	p__Ascomycota	c__Lecanoromycetes	o__unidentified	f__unidentified	g__unidentified	s__Lecanoromycetes_sp	SH1573480.08FU	FJ552744
OTU153	0	0	0	0	0	0	0	0	0	0	0	0	0	0	0	0	0	0	37	0		OTU153	k__Fungi	p__Basidiomycota	c__Agaricomycetes	o__Agaricales	f__Clavariaceae	g__Clavaria	s__Clavaria_sp	SH1512633.08FU	FJ553363
OTU1530	0	0	0	0	0	50	0	0	0	0	0	0	5	0	0	0	21	0	0	1		OTU1530	k__Fungi	p__Ascomycota	c__Dothideomycetes	o__Pleosporales	f__Phaeosphaeriaceae	g__unidentified	s__Phaeosphaeriaceae_sp	SH1646326.08FU	FJ820759
OTU1531	0	0	0	0	0	0	62	0	0	0	0	0	0	0	0	0	0	0	0	0		OTU1531	k__Fungi	p__Ascomycota	c__Dothideomycetes	o__Pleosporales	f__Leptosphaeriaceae	g__Leptosphaeria	s__Leptosphaeria_sp	SH1506090.08FU	AF439468
OTU1532	4	0	0	0	56	0	0	0	0	0	0	0	0	0	0	0	0	1	0	0		OTU1532	k__Fungi	p__Ascomycota	c__Dothideomycetes	o__Pleosporales	f__Pleosporaceae	g__unidentified	s__Pleosporaceae_sp	SH1573986.08FU	EU754971
OTU1535	0	230	0	0	9	0	0	65	82	0	41	44	429	4	0	0	0	1	0	0		OTU1535	k__Fungi	p__Basidiomycota	c__Tremellomycetes	o__Tremellales	f__unidentified	g__unidentified	s__Tremellales_sp	SH1181233.08FU	AM999701
OTU1537	0	0	0	0	0	0	42	0	0	0	1	3	0	0	54	0	0	6	0	0		OTU1537	k__Fungi	p__Ascomycota	c__Eurotiomycetes	o__Chaetothyriales	f__unidentified	g__unidentified	s__Chaetothyriales_sp	SH1545065.08FU	FJ475797
OTU1538	0	0	0	4	0	0	0	0	52	0	0	0	0	0	0	0	0	0	0	0		OTU1538	k__Fungi	p__Ascomycota	c__Lecanoromycetes	o__unidentified	f__unidentified	g__unidentified	s__Lecanoromycetes_sp	SH1573480.08FU	FJ552744
OTU1539	1	51	240	3	137	2	806	1	5815	30	0	0	1	1	0	0	29	0	3	0		OTU1539	k__Fungi	p__unidentified	c__unidentified	o__unidentified	f__unidentified	g__unidentified	s__unidentified	SH1547083.08FU	GU721291
OTU154	0	0	0	0	0	0	0	0	0	0	0	0	0	0	0	35	0	0	0	0		OTU154	k__Fungi	p__Basidiomycota	c__Agaricomycetes	o__Agaricales	f__unidentified	g__unidentified	s__Agaricales_sp	SH1515743.08FU	FJ475674
OTU1542	17	0	0	13	2	0	0	0	0	0	0	0	0	0	0	0	0	0	0	0		OTU1542	k__Fungi	p__Ascomycota	c__Leotiomycetes	o__Rhytismatales	f__Rhytismataceae	g__Coccomyces	s__Coccomyces_dentatus	SH1554230.08FU	GU138723
OTU1543	59	999	1	107	174	0	0	0	0	1	0	0	0	0	0	0	1	0	2723	9		OTU1543	k__Fungi	p__Ascomycota	c__Dothideomycetes	o__Pleosporales	f__unidentified	g__unidentified	s__Pleosporales_sp	SH1582440.08FU	EF635649
OTU1544	0	32	0	303	0	0	0	0	0	0	0	0	0	0	0	0	0	1	0	0		OTU1544	k__Fungi	p__Ascomycota	c__Dothideomycetes	o__Pleosporales	f__Pleosporaceae	g__Alternaria	s__Alternaria_cinerariae	SH1526411.08FU	AY154700
OTU1546	0	0	0	0	0	0	0	0	0	0	0	24	0	0	0	0	0	0	0	0		OTU1546	k__Fungi	p__Ascomycota	c__Eurotiomycetes	o__Chaetothyriales	f__Herpotrichiellaceae	g__Cladophialophora	s__Cladophialophora_sp	SH1616354.08FU	EU725709
OTU1547	4	6	0	0	0	37	0	0	0	0	24	1	0	0	0	2	0	0	0	0		OTU1547	k__Fungi	p__Ascomycota	c__Eurotiomycetes	o__Chaetothyriales	f__Herpotrichiellaceae	g__Cladophialophora	s__Cladophialophora_sp	SH1616358.08FU	FJ475736
OTU1549	32	0	0	0	0	0	0	0	0	0	0	0	0	0	0	0	0	0	0	0		OTU1549	k__Fungi	p__unidentified	c__unidentified	o__unidentified	f__unidentified	g__unidentified	s__unidentified	SH1545068.08FU	AM999642
OTU155	0	0	0	0	0	0	0	0	0	0	0	0	0	0	0	0	0	0	23	0		OTU155	No blast hit	No blast hit	No blast hit	No blast hit	No blast hit	No blast hit	No blast hit
OTU1550	254	0	3	0	0	0	0	0	0	0	0	0	0	0	0	0	0	0	0	0		OTU1550	k__Fungi	p__Ascomycota	c__Dothideomycetes	o__Pleosporales	f__Pleosporaceae	g__Alternaria	s__Alternaria_alternata	SH1526398.08FU	HQ380762
OTU1553	0	7	0	0	0	0	0	0	0	0	3	0	0	0	0	0	0	0	0	0		OTU1553	k__Fungi	p__Ascomycota	c__Eurotiomycetes	o__Chaetothyriales	f__Herpotrichiellaceae	g__Cladophialophora	s__Cladophialophora_sp	SH1616358.08FU	FJ475736
OTU156	0	0	0	0	0	18	0	0	0	0	0	0	0	0	0	0	0	0	0	0		OTU156	k__Fungi	p__Basidiomycota	c__Agaricomycetes	o__Agaricales	f__Stephanosporaceae	g__Cristinia	s__Cristinia_helvetica	SH1514347.08FU	UDB008248
OTU1564	0	0	0	0	0	0	0	21	0	0	0	0	0	0	0	0	0	0	0	0		OTU1564	k__Fungi	p__Ascomycota	c__Dothideomycetes	o__Capnodiales	f__Dissoconiaceae	g__Dissoconium	s__Dissoconium_aciculare	SH1552276.08FU	AY463143
OTU1565	0	0	0	0	0	0	0	18	0	0	0	0	0	0	0	0	0	0	0	0		OTU1565	k__Fungi	p__Ascomycota	c__Sordariomycetes	o__Diaporthales	f__Diaporthaceae	g__Diaporthe	s__Diaporthe_caulivora	SH1540627.08FU	EU622854
OTU157	0	0	0	0	0	0	0	0	46	0	0	0	0	0	0	0	0	0	0	0		OTU157	k__Fungi	p__Basidiomycota	c__Pucciniomycetes	o__Pucciniales	f__Melampsoraceae	g__Melampsora	s__Melampsora_sp	SH1572526.08FU	GQ120623
OTU158	0	0	0	0	0	0	0	0	0	0	155	0	1	7	3	0	0	0	0	0		OTU158	k__Fungi	p__Basidiomycota	c__Tremellomycetes	o__Tremellales	f__Tremellaceae	g__Cryptococcus	s__Cryptococcus_sp	SH1545110.08FU	GU328524
OTU1581	0	0	0	0	0	0	0	0	0	0	0	0	0	0	0	0	0	0	25	0		OTU1581	k__Fungi	p__Ascomycota	c__Sordariomycetes	o__Hypocreales	f__unidentified	g__unidentified	s__Hypocreales_sp	SH1507339.08FU	AY833031
OTU1582	0	0	0	0	0	0	0	201	0	0	0	0	2	2	0	0	1	122	4	0		OTU1582	k__Fungi	p__Basidiomycota	c__Tremellomycetes	o__Tremellales	f__Carcinomycetaceae	g__Carcinomyces	s__Carcinomyces_sp	SH1529822.08FU	HQ211619
OTU1584	0	0	0	0	0	0	0	0	294	0	0	0	0	0	0	0	0	0	0	0		OTU1584	k__Fungi	p__Ascomycota	c__Eurotiomycetes	o__Chaetothyriales	f__Herpotrichiellaceae	g__Coniosporium	s__Coniosporium_sp	SH1151409.08FU	AJ971453
OTU1585	0	0	0	0	0	0	0	0	0	0	0	0	0	0	0	0	0	0	361	1		OTU1585	k__Fungi	p__Ascomycota	c__Sordariomycetes	o__Hypocreales	f__unidentified	g__unidentified	s__Hypocreales_sp	SH1507339.08FU	AY833031
OTU1586	4	0	0	43	113	0	0	0	0	108	0	1	1	0	4	0	0	0	0	0		OTU1586	k__Fungi	p__unidentified	c__unidentified	o__unidentified	f__unidentified	g__unidentified	s__unidentified	SH1557003.08FU	AY843155
OTU1587	0	0	0	0	0	0	0	0	0	1	0	0	0	0	0	7	65	203	0	0		OTU1587	k__Fungi	p__unidentified	c__unidentified	o__unidentified	f__unidentified	g__unidentified	s__unidentified	SH2587824.08FU	FN298773
OTU1589	0	0	0	316	0	0	0	0	0	0	0	0	0	0	0	0	0	0	0	0		OTU1589	k__Fungi	p__Ascomycota	c__Dothideomycetes	o__Pleosporales	f__Didymellaceae	g__Ascochyta	s__Ascochyta_sp	SH1547080.08FU	EU516738
OTU159	0	0	0	0	16	0	0	0	0	0	7	0	94	0	13	0	0	0	0	0		OTU159	k__Fungi	p__Chytridiomycota	c__Spizellomycetes	o__Spizellomycetales	f__Powellomycetaceae	g__Powellomyces	s__Powellomyces_sp	SH1542605.08FU	AY997075
OTU1590	280	0	0	0	0	0	5	0	0	0	0	0	0	0	0	0	0	0	5	0		OTU1590	k__Fungi	p__Ascomycota	c__Dothideomycetes	o__Pleosporales	f__Didymellaceae	g__Stagonosporopsis	s__Stagonosporopsis_cucurbitacearum	SH1547057.08FU	AB266846
OTU1592	0	0	0	0	0	0	0	0	0	0	0	0	0	0	0	0	0	0	97	0		OTU1592	k__Fungi	p__Ascomycota	c__Sordariomycetes	o__Coniochaetales	f__unidentified	g__unidentified	s__Coniochaetales_sp	SH1645156.08FU	EF635677
OTU1594	0	0	104	0	0	0	0	0	0	0	0	0	2	0	0	0	0	0	0	0		OTU1594	k__Fungi	p__Ascomycota	c__Sordariomycetes	o__Glomerellales	f__Glomerellaceae	g__Colletotrichum	s__Colletotrichum_graminicola	SH1543717.08FU	AB233343
OTU1596	0	0	0	0	92	0	0	0	0	0	0	0	3	2	20	0	0	0	0	0		OTU1596	k__Fungi	p__Basidiomycota	c__Tremellomycetes	o__Tremellales	f__Tremellaceae	g__Tremella	s__Tremella_encephala	SH1517363.08FU	AF042404
OTU1597	16	24	22	78	3	4	6	14	61	24	0	0	0	0	1	0	0	0	0	0		OTU1597	k__Fungi	p__Ascomycota	c__Dothideomycetes	o__Pleosporales	f__Pleosporaceae	g__Alternaria	s__Alternaria_sp	SH1526398.08FU	EF432287
OTU1598	0	0	0	75	0	0	0	0	0	0	0	0	0	0	0	0	0	0	0	0		OTU1598	k__Fungi	p__unidentified	c__unidentified	o__unidentified	f__unidentified	g__unidentified	s__unidentified	SH1595853.08FU	FJ820773
OTU16	0	0	395	0	25	0	0	0	0	0	0	0	3	0	3	0	0	0	0	0		OTU16	k__Fungi	p__Chytridiomycota	c__unidentified	o__unidentified	f__unidentified	g__unidentified	s__Chytridiomycota_sp	SH1655388.08FU	AM999625
OTU1600	0	0	0	0	44	0	0	0	100	0	22	2	6	2	40	0	0	1	0	0		OTU1600	k__Fungi	p__Ascomycota	c__Dothideomycetes	o__Mytilinidiales	f__Mytilinidiaceae	g__Lophium	s__Lophium_mytilinum	SH1650915.08FU	EF596819
OTU1601	0	0	0	0	0	23	11	0	0	0	0	0	0	0	0	0	0	0	0	0		OTU1601	k__Fungi	p__Ascomycota	c__Dothideomycetes	o__Pleosporales	f__Phaeosphaeriaceae	g__Neosetophoma	s__Neosetophoma_sp	SH1525126.08FU	AJ972820
OTU1602	0	0	0	0	0	0	0	0	0	68	0	0	0	0	0	0	0	0	0	0		OTU1602	k__Fungi	p__Ascomycota	c__Dothideomycetes	o__Pleosporales	f__unidentified	g__unidentified	s__Pleosporales_sp	SH1573185.08FU	FN392304
OTU1603	0	0	0	0	0	0	0	0	0	0	0	0	0	0	0	0	0	0	67	0		OTU1603	k__Fungi	p__Basidiomycota	c__Tremellomycetes	o__Tremellales	f__unidentified	g__unidentified	s__Tremellales_sp	SH1157718.08FU	GU328576
OTU1605	0	0	0	0	0	0	0	0	0	0	0	0	0	0	0	0	0	0	32	0		OTU1605	k__Fungi	p__Ascomycota	c__Dothideomycetes	o__Pleosporales	f__Phaeosphaeriaceae	g__Ophiosphaerella	s__Ophiosphaerella_sp	SH1525105.08FU	AJ246157
OTU1606	0	47	0	0	0	0	0	0	0	0	0	0	0	0	0	0	0	0	0	0		OTU1606	k__Fungi	p__Ascomycota	c__Lecanoromycetes	o__Caliciales	f__Caliciaceae	g__Amandinea	s__Amandinea_punctata	SH1518871.08FU	AF540492
OTU1608	0	11	0	40	10	0	19	25	0	0	0	4	4	4	1	0	0	0	0	0		OTU1608	k__Fungi	p__Ascomycota	c__Dothideomycetes	o__Mytilinidiales	f__Mytilinidiaceae	g__Lophium	s__Lophium_sp	SH1650921.08FU	EF619862
OTU1609	0	0	0	0	0	0	0	23	0	0	0	0	0	0	0	0	0	0	0	0		OTU1609	k__Fungi	p__unidentified	c__unidentified	o__unidentified	f__unidentified	g__unidentified	s__unidentified	SH1573518.08FU	FJ237149
OTU161	113	78	0	44	76	146	0	0	0	0	38	0	0	0	0	0	0	0	0	0		OTU161	k__Fungi	p__Basidiomycota	c__Tremellomycetes	o__Cystofilobasidiales	f__Cystofilobasidiaceae	g__Cystofilobasidium	s__Cystofilobasidium_capitatum	SH1650088.08FU	AF139627
OTU1618	0	0	0	0	0	0	0	0	0	0	3	0	44	0	1	0	0	0	0	0		OTU1618	k__Fungi	p__Basidiomycota	c__Tremellomycetes	o__Tremellales	f__Tremellaceae	g__Cryptococcus	s__Cryptococcus_sp	SH1526054.08FU	GU328523
OTU162	0	0	0	0	0	0	0	0	87	0	0	0	0	1	0	0	0	0	0	0		OTU162	k__Fungi	p__Ascomycota	c__Lecanoromycetes	o__Candelariales	f__Candelariaceae	g__Candelaria	s__Candelaria_fibrosa	SH1180498.08FU	EF535206
OTU1620	19387	959	393	788	1361	411	3967	205	628	305	3178	220	133	2379	27	5	69	4	29	3		OTU1620	k__Fungi	p__unidentified	c__unidentified	o__unidentified	f__unidentified	g__unidentified	s__unidentified	SH1547057.08FU	EU480208
OTU1621	27	0	0	0	0	0	0	0	0	0	0	0	0	0	0	0	0	0	0	0		OTU1621	k__Fungi	p__Ascomycota	c__Dothideomycetes	o__Pleosporales	f__Torulaceae	g__Torula	s__Torula_sp	SH1560800.08FU	EU848215
OTU163	0	0	0	0	0	1	0	0	0	0	0	0	0	0	0	57	0	0	0	0		OTU163	k__Fungi	p__Basidiomycota	c__Agaricomycetes	o__Trechisporales	f__Hydnodontaceae	g__Luellia	s__Luellia_sp	SH1543990.08FU	FJ660482
OTU1631	50	2361	58	68	25	1	90	3	43	30	1	1	1	101	3	0	15	0	1	0		OTU1631	k__Fungi	p__Ascomycota	c__Dothideomycetes	o__Pleosporales	f__Didymellaceae	g__Phoma	s__Phoma_sp	SH1547057.08FU	AB369437
OTU1632	0	11	0	0	0	0	0	0	0	0	0	0	0	0	0	0	0	0	0	0		OTU1632	k__Fungi	p__Ascomycota	c__Dothideomycetes	o__Pleosporales	f__unidentified	g__unidentified	s__Pleosporales_sp	SH1595856.08FU	FJ820839
OTU1638	0	0	128	0	0	0	842	0	0	75	0	0	0	0	0	0	0	0	0	0		OTU1638	k__Fungi	p__unidentified	c__unidentified	o__unidentified	f__unidentified	g__unidentified	s__unidentified	SH1233336.08FU	EU517042
OTU164	0	0	0	0	0	0	0	0	0	32	0	0	0	0	0	0	0	0	0	0		OTU164	k__Fungi	p__Basidiomycota	c__Agaricomycetes	o__Polyporales	f__Fomitopsidaceae	g__Skeletocutis	s__Skeletocutis_sp	SH1555614.08FU	FJ820611
OTU1644	0	0	0	0	15	0	0	0	0	0	0	0	0	0	0	0	0	0	0	0		OTU1644	k__Fungi	p__Ascomycota	c__Lecanoromycetes	o__Caliciales	f__Physciaceae	g__Rinodina	s__Rinodina_pyrina	SH1594792.08FU	AF540549
OTU1645	12	0	77	11	13	240	69	279	1664	106	2	0	1	1	1	0	7	1	1	0		OTU1645	k__Fungi	p__Ascomycota	c__Dothideomycetes	o__Dothideales	f__Aureobasidiaceae	g__Aureobasidium	s__Aureobasidium_sp	SH1515060.08FU	FN868453
OTU1646	0	19	201	3	0	182	37	0	78	0	0	0	0	0	0	0	0	1	2	4		OTU1646	k__Fungi	p__Ascomycota	c__Sordariomycetes	o__Xylariales	f__Xylariales_fam_Incertae_sedis	g__Phialemoniopsis	s__Phialemoniopsis_sp	SH1541592.08FU	HM535388
OTU165	0	0	0	0	0	605	0	0	0	0	0	0	0	0	0	0	0	0	0	0		OTU165	k__Fungi	p__Ascomycota	c__Taphrinomycetes	o__Taphrinales	f__Taphrinaceae	g__Taphrina	s__Taphrina_populina	SH1522026.08FU	AF492106
OTU1657	1	0	0	0	0	0	0	0	0	0	34	8	11	0	1	0	0	0	0	0		OTU1657	k__Fungi	p__Ascomycota	c__Eurotiomycetes	o__Chaetothyriales	f__Herpotrichiellaceae	g__Cladophialophora	s__Cladophialophora_sp	SH1616354.08FU	EU725709
OTU1658	0	0	0	0	0	0	0	0	0	0	15	0	0	0	0	0	0	0	0	0		OTU1658	k__Fungi	p__unidentified	c__unidentified	o__unidentified	f__unidentified	g__unidentified	s__unidentified	SH1573476.08FU	AY843147
OTU166	0	0	0	0	0	0	0	0	0	0	0	2	1	0	13	0	0	0	0	0		OTU166	k__Fungi	p__Basidiomycota	c__Tremellomycetes	o__Tremellales	f__Tremellaceae	g__Cryptococcus	s__Cryptococcus_sp	SH1545110.08FU	GU328524
OTU1670	0	0	966	0	0	0	0	0	0	0	0	0	0	0	0	0	0	0	0	0		OTU1670	k__Fungi	p__unidentified	c__unidentified	o__unidentified	f__unidentified	g__unidentified	s__unidentified	SH1233336.08FU	EU517042
OTU1671	34	9	484	0	0	0	0	58	0	0	0	0	0	0	0	0	0	0	1	1		OTU1671	k__Fungi	p__Ascomycota	c__Dothideomycetes	o__Pleosporales	f__Didymellaceae	g__Neoascochyta	s__Neoascochyta_sp	SH1547065.08FU	EU516923
OTU1672	205	0	0	23	243	0	0	0	0	0	1	0	0	0	0	0	0	0	0	0		OTU1672	k__Fungi	p__Ascomycota	c__Sordariomycetes	o__Xylariales	f__Amphisphaeriaceae	g__Seimatosporium	s__Seimatosporium_lichenicola	SH1552800.08FU	AF377284
OTU1673	0	0	0	0	0	0	0	0	289	0	0	0	0	0	0	0	0	0	0	0		OTU1673	k__Fungi	p__Ascomycota	c__Sordariomycetes	o__Xylariales	f__Xylariales_fam_Incertae_sedis	g__Phialemoniopsis	s__Phialemoniopsis_pluriloculosa	SH1541595.08FU	AY188371
OTU1674	55	0	0	0	22	204	19	0	0	164	0	0	0	0	60	0	0	0	0	0		OTU1674	k__Fungi	p__unidentified	c__unidentified	o__unidentified	f__unidentified	g__unidentified	s__unidentified	SH1643335.08FU	DQ420809
OTU1675	0	274	0	0	4	0	32	0	0	0	0	1	0	0	0	0	0	0	0	0		OTU1675	k__Fungi	p__Ascomycota	c__Sordariomycetes	o__Glomerellales	f__Glomerellaceae	g__Colletotrichum	s__Colletotrichum_truncatum	SH1543719.08FU	AJ301976
OTU1676	0	0	0	0	0	0	43	325	0	0	0	0	0	0	0	0	0	0	0	0		OTU1676	k__Fungi	p__Ascomycota	c__Dothideomycetes	o__Pleosporales	f__unidentified	g__unidentified	s__Pleosporales_sp	SH1547062.08FU	GU721693
OTU1677	1	3	1	1	0	0	0	0	0	0	0	0	0	0	0	5	735	6	0	0		OTU1677	k__Fungi	p__Ascomycota	c__Leotiomycetes	o__Rhytismatales	f__Rhytismataceae	g__unidentified	s__Rhytismataceae_sp	SH1554235.08FU	HQ211491
OTU1678	0	0	0	0	0	0	0	0	206	0	0	0	0	0	0	0	0	0	0	0		OTU1678	k__Fungi	p__Ascomycota	c__Eurotiomycetes	o__Eurotiales	f__Aspergillaceae	g__Penicillium	s__Penicillium_thiersii	SH1537288.08FU	DQ532125
OTU168	0	0	0	0	0	0	295	46	291	107	0	0	0	0	0	0	0	0	0	0		OTU168	k__Fungi	p__Basidiomycota	c__Agaricomycetes	o__Agaricales	f__unidentified	g__unidentified	s__Agaricales_sp	SH1650266.08FU	U85795
OTU1680	0	238	0	20	41	0	0	0	0	0	1	0	0	2	2	0	0	0	0	0		OTU1680	k__Fungi	p__Ascomycota	c__Eurotiomycetes	o__Chaetothyriales	f__Herpotrichiellaceae	g__unidentified	s__Herpotrichiellaceae_sp	SH1560734.08FU	FJ554038
OTU1685	0	0	0	0	0	49	0	0	0	0	39	0	0	0	0	1	0	0	0	0		OTU1685	k__Fungi	p__Ascomycota	c__Sordariomycetes	o__Sordariales	f__Lasiosphaeriaceae	g__Fimetariella	s__Fimetariella_sp	SH1645096.08FU	HM123351
OTU1686	0	0	0	0	0	0	0	103	0	0	0	0	0	0	0	0	0	0	0	0		OTU1686	k__Fungi	p__unidentified	c__unidentified	o__unidentified	f__unidentified	g__unidentified	s__unidentified	SH1595853.08FU	FJ820773
OTU1688	1	0	2	0	0	0	7	7	76	0	4	1	0	9	0	0	0	0	0	0		OTU1688	k__Fungi	p__Ascomycota	c__Dothideomycetes	o__Pleosporales	f__Didymellaceae	g__Didymella	s__Didymella_macrostoma	SH1547057.08FU	HM755951
OTU169	0	0	0	0	0	0	0	0	86	0	0	0	0	0	0	0	0	0	0	0		OTU169	k__Fungi	p__Basidiomycota	c__unidentified	o__unidentified	f__unidentified	g__unidentified	s__Basidiomycota_sp	SH1648405.08FU	AJ581038
OTU1690	0	0	0	59	12	0	46	0	0	0	0	0	4	5	0	0	0	0	0	0		OTU1690	k__Fungi	p__Ascomycota	c__Dothideomycetes	o__Pleosporales	f__Leptosphaeriaceae	g__Leptosphaeria	s__Leptosphaeria_avenaria	SH1525088.08FU	U77359
OTU1691	0	0	0	0	0	0	0	0	0	0	0	0	0	0	119	0	0	0	0	0		OTU1691	k__Fungi	p__Ascomycota	c__Dothideomycetes	o__Pleosporales	f__Lophiostomataceae	g__unidentified	s__Lophiostomataceae_sp	SH1556692.08FU	FJ237181
OTU1695	0	0	0	75	0	13	0	0	0	0	0	0	0	0	0	0	0	0	1	3		OTU1695	k__Fungi	p__Ascomycota	c__Dothideomycetes	o__Pleosporales	f__unidentified	g__unidentified	s__Pleosporales_sp	SH1573185.08FU	GQ169023
OTU1696	0	0	0	0	0	0	0	0	51	0	0	0	0	0	2	0	0	0	0	0		OTU1696	k__Fungi	p__unidentified	c__unidentified	o__unidentified	f__unidentified	g__unidentified	s__unidentified	SH1557003.08FU	AY843155
OTU1697	0	0	0	0	0	0	18	0	0	68	0	0	3	0	0	0	0	0	0	0		OTU1697	k__Fungi	p__Ascomycota	c__Dothideomycetes	o__Pleosporales	f__Lophiostomataceae	g__Lophiostoma	s__Lophiostoma_macrostomum	SH1559713.08FU	EU552140
OTU1698	154	0	23	0	0	0	0	0	0	0	0	2	3	0	0	0	0	0	0	0		OTU1698	k__Fungi	p__Ascomycota	c__Dothideomycetes	o__Pleosporales	f__Phaeosphaeriaceae	g__Juncaceicola	s__Juncaceicola_sp	SH1525108.08FU	EU747142
OTU17	0	0	51	0	0	0	0	13	0	0	0	0	0	0	0	0	0	0	0	0		OTU17	k__Fungi	p__Basidiomycota	c__Malasseziomycetes	o__Malasseziales	f__Malasseziaceae	g__Malassezia	s__Malassezia_sp	SH1565716.08FU	AM901732
OTU170	0	0	0	0	0	0	0	0	32	0	0	0	0	0	0	0	0	0	0	0		OTU170	k__Fungi	p__Basidiomycota	c__Agaricomycetes	o__Agaricales	f__unidentified	g__unidentified	s__Agaricales_sp	SH1143116.08FU	DQ672304
OTU1700	0	0	0	0	0	0	0	59	0	0	0	0	0	0	0	0	0	0	0	0		OTU1700	k__Fungi	p__Ascomycota	c__Dothideomycetes	o__Pleosporales	f__Didymellaceae	g__Neoascochyta	s__Neoascochyta_sp	SH1547064.08FU	FJ820752
OTU1701	0	0	0	0	0	0	0	0	0	0	63	0	1	0	0	0	0	0	0	0		OTU1701	k__Fungi	p__Basidiomycota	c__Tremellomycetes	o__Tremellales	f__Tremellaceae	g__Cryptococcus	s__Cryptococcus_sp	SH1526030.08FU	FJ873574
OTU1704	0	0	0	0	0	26	0	0	0	0	0	0	0	0	0	0	0	0	0	0		OTU1704	k__Fungi	p__unidentified	c__unidentified	o__unidentified	f__unidentified	g__unidentified	s__unidentified	SH1552780.08FU	EF419935
OTU1706	0	0	0	0	0	224	15	0	198	0	126	1	60	88	510	0	0	1	0	0		OTU1706	k__Fungi	p__Basidiomycota	c__Tremellomycetes	o__Tremellales	f__unidentified	g__unidentified	s__Tremellales_sp	SH1517427.08FU	FJ554074
OTU1707	46	0	0	0	0	0	0	0	0	0	0	0	0	0	0	0	0	0	0	0		OTU1707	k__Fungi	p__Ascomycota	c__Dothideomycetes	o__Capnodiales	f__Mycosphaerellaceae	g__Zymoseptoria	s__Zymoseptoria_tritici	SH1577471.08FU	FN428877
OTU171	76	0	0	0	3	0	0	29	0	0	1	0	3	0	0	1	8	10	3	2		OTU171	k__Fungi	p__Mucoromycota	c__Umbelopsidomycetes	o__Umbelopsidales	f__Umbelopsidaceae	g__Umbelopsis	s__Umbelopsis_sp	SH1557754.08FU	EF434088
OTU1711	0	0	0	6	38	0	0	0	0	0	0	0	0	0	0	0	0	0	0	0		OTU1711	k__Fungi	p__Ascomycota	c__Eurotiomycetes	o__Chaetothyriales	f__Herpotrichiellaceae	g__Coniosporium	s__Coniosporium_apollinis	SH1517393.08FU	AJ244273
OTU1712	0	0	0	9	0	0	0	37	0	0	0	0	0	0	0	0	0	0	0	0		OTU1712	k__Fungi	p__Ascomycota	c__Dothideomycetes	o__Pleosporales	f__Teichosporaceae	g__Teichospora	s__Teichospora_austroafricana	SH1552783.08FU	EU552115
OTU1715	0	0	0	0	4	0	0	0	0	0	0	0	0	0	0	0	0	9	22	0		OTU1715	k__Fungi	p__Ascomycota	c__Lecanoromycetes	o__Ostropales	f__Stictidaceae	g__Cryptodiscus	s__Cryptodiscus_sp	SH1514193.08FU	AJ877202
OTU1717	0	28	0	0	0	0	0	0	0	0	0	0	0	0	0	0	0	0	0	0		OTU1717	k__Fungi	p__Ascomycota	c__Dothideomycetes	o__unidentified	f__unidentified	g__unidentified	s__Dothideomycetes_sp	SH1213623.08FU	FJ612604
OTU1719	0	0	0	0	43	0	0	15	0	0	0	0	0	0	0	0	0	0	0	0		OTU1719	k__Fungi	p__unidentified	c__unidentified	o__unidentified	f__unidentified	g__unidentified	s__unidentified	SH1191394.08FU	EU516949
OTU172	0	0	0	0	22	0	0	0	0	0	0	0	0	0	0	0	0	3	7	0		OTU172	k__Fungi	p__Basidiomycota	c__Agaricomycetes	o__Cantharellales	f__Ceratobasidiaceae	g__unidentified	s__Ceratobasidiaceae_sp	SH1178951.08FU	HM141044
OTU1722	0	0	0	0	0	0	0	0	36	0	0	0	0	0	0	0	0	0	0	0		OTU1722	k__Fungi	p__Ascomycota	c__Sordariomycetes	o__unidentified	f__unidentified	g__unidentified	s__Sordariomycetes_sp	SH1573938.08FU	GQ153161
OTU1723	0	0	0	0	0	0	0	0	0	0	0	32	0	0	0	0	0	0	0	0		OTU1723	k__Fungi	p__Ascomycota	c__Leotiomycetes	o__Helotiales	f__unidentified	g__unidentified	s__Helotiales_sp	SH1155768.08FU	AM921703
OTU1726	17	0	0	0	0	0	0	0	0	0	0	0	0	0	0	0	0	0	0	0		OTU1726	k__Fungi	p__Ascomycota	c__Lecanoromycetes	o__Pertusariales	f__Megasporaceae	g__Aspicilia	s__Aspicilia_zonata	SH1647718.08FU	EU057952
OTU173	0	0	0	0	14	0	0	0	0	0	0	0	0	0	0	0	0	0	0	0		OTU173	k__Fungi	p__Ascomycota	c__Taphrinomycetes	o__Taphrinales	f__Taphrinaceae	g__Taphrina	s__Taphrina_kruchii	SH1237379.08FU	AY341338
OTU1731	0	0	0	16	0	0	0	0	0	0	0	0	0	0	0	0	17	0	0	0		OTU1731	k__Fungi	p__unidentified	c__unidentified	o__unidentified	f__unidentified	g__unidentified	s__unidentified	SH1595853.08FU	FJ820773
OTU1732	11	11	13	16	2	0	25	14	10	4	0	0	0	7	0	0	2	0	0	0		OTU1732	k__Fungi	p__Ascomycota	c__Dothideomycetes	o__Pleosporales	f__Didymellaceae	g__Phoma	s__Phoma_sp	SH1547057.08FU	HQ130718
OTU1734	0	0	0	0	0	0	26	0	0	0	0	0	0	0	0	0	0	0	0	0		OTU1734	k__Fungi	p__Ascomycota	c__unidentified	o__unidentified	f__unidentified	g__unidentified	s__Ascomycota_sp	SH1547057.08FU	HM161963
OTU1738	0	0	0	0	0	0	0	0	0	38	0	0	0	0	0	0	0	0	0	0		OTU1738	k__Fungi	p__Ascomycota	c__Lecanoromycetes	o__Caliciales	f__Physciaceae	g__Physcia	s__Physcia_adscendens	SH1594768.08FU	FJ497044
OTU1739	0	0	0	0	0	0	0	0	0	35	0	0	0	0	0	0	0	0	0	0		OTU1739	k__Fungi	p__Ascomycota	c__Dothideomycetes	o__Capnodiales	f__Dissoconiaceae	g__Ramichloridium	s__Ramichloridium_indicum	SH1552284.08FU	EU041799
OTU174	0	0	569	0	0	0	0	0	0	0	0	0	0	0	0	0	0	0	0	0		OTU174	k__Fungi	p__Basidiomycota	c__Agaricomycetes	o__Agaricomycetes_ord_Incertae_sedis	f__Agaricomycetes_fam_Incertae_sedis	g__Xenasmatella	s__Xenasmatella_sp	SH1554076.08FU	EU118658
OTU1740	0	0	0	0	0	0	0	0	0	0	2	10	85	0	1	0	0	0	0	0		OTU1740	k__Fungi	p__Ascomycota	c__Eurotiomycetes	o__Chaetothyriales	f__Herpotrichiellaceae	g__Cladophialophora	s__Cladophialophora_sp	SH1616354.08FU	EU725709
OTU1742	1	0	0	0	0	0	0	0	0	0	0	0	0	0	0	0	12	0	0	0		OTU1742	k__Fungi	p__Ascomycota	c__Dothideomycetes	o__Botryosphaeriales	f__Botryosphaeriaceae	g__Lasiodiplodia	s__Lasiodiplodia_rubropurpurea	SH1507365.08FU	DQ103553
OTU1743	0	0	0	0	0	0	0	0	0	0	0	0	0	0	0	0	0	1	21	0		OTU1743	k__Fungi	p__Ascomycota	c__Dothideomycetes	o__unidentified	f__unidentified	g__unidentified	s__Dothideomycetes_sp	SH1640806.08FU	FN392311
OTU1745	5	4	1	1	0	0	6	3	2	0	0	0	0	2	0	0	0	0	0	0		OTU1745	k__Fungi	p__Ascomycota	c__Dothideomycetes	o__Pleosporales	f__Didymellaceae	g__Didymella	s__Didymella_macrostoma	SH1547057.08FU	HM755951
OTU175	0	0	0	0	0	0	0	0	0	0	9	3	8	1	24	0	0	0	0	0		OTU175	k__Fungi	p__Basidiomycota	c__Agaricostilbomycetes	o__Agaricostilbales	f__Kondoaceae	g__Bensingtonia	s__Bensingtonia_naganoensis	SH1506635.08FU	AF444558
OTU176	6	104	0	1	31	0	0	2	0	0	1	0	0	0	0	27	1	889	1591	1		OTU176	k__Fungi	p__Basidiomycota	c__Agaricomycetes	o__Russulales	f__Russulaceae	g__Russula	s__Russula_laricina	SH1625350.08FU	AY061685
OTU1765	4	2	59	0	0	0	98	3	57	25	0	0	0	108	0	1	2	0	0	0		OTU1765	k__Fungi	p__unidentified	c__unidentified	o__unidentified	f__unidentified	g__unidentified	s__unidentified	SH1547057.08FU	EF635737
OTU177	0	0	0	0	0	0	0	0	0	0	0	0	0	0	0	0	0	0	14	0		OTU177	k__Fungi	p__Basidiomycota	c__Agaricomycetes	o__Cantharellales	f__Ceratobasidiaceae	g__unidentified	s__Ceratobasidiaceae_sp	SH1178880.08FU	EU516900
OTU1770	0	0	1	1	0	1	22	2	12	2	7	0	2	19	0	0	0	0	0	0		OTU1770	k__Fungi	p__Ascomycota	c__Dothideomycetes	o__Pleosporales	f__Didymellaceae	g__Didymella	s__Didymella_macrostoma	SH1547057.08FU	HM755951
OTU178	0	0	0	0	0	0	4	0	1	0	1	9126	0	2	0	0	1	0	1	0		OTU178	k__Fungi	p__Basidiomycota	c__Agaricomycetes	o__Cantharellales	f__Ceratobasidiaceae	g__unidentified	s__Ceratobasidiaceae_sp	SH1554521.08FU	EU516859
OTU1782	0	0	2	0	0	0	0	3	5	3	0	0	0	0	0	0	0	0	0	0		OTU1782	k__Fungi	p__Ascomycota	c__Dothideomycetes	o__Pleosporales	f__Didymellaceae	g__Epicoccum	s__Epicoccum_nigrum	SH1547057.08FU	DQ981396
OTU179	0	0	0	0	0	0	0	0	0	0	1	0	0	0	0	0	0	504	0	0		OTU179	k__Fungi	p__Basidiomycota	c__Agaricomycetes	o__Agaricales	f__Clavariaceae	g__Clavulinopsis	s__Clavulinopsis_sp	SH1648235.08FU	HQ211504
OTU1798	0	0	0	0	0	0	0	0	0	0	0	0	0	0	17	0	0	0	0	0		OTU1798	k__Fungi	p__Ascomycota	c__Dothideomycetes	o__Pleosporales	f__unidentified	g__unidentified	s__Pleosporales_sp	SH1525097.08FU	GU055580
OTU180	0	0	0	0	0	0	39	0	0	0	0	0	0	0	0	0	0	0	0	0		OTU180	k__Fungi	p__Basidiomycota	c__Agaricomycetes	o__Polyporales	f__Polyporaceae	g__Rhodonia	s__Rhodonia_placenta	SH1521217.08FU	AJ249267
OTU1800	0	0	0	0	0	0	0	0	0	0	0	0	0	0	0	16	0	0	0	0		OTU1800	k__Fungi	p__Ascomycota	c__Lecanoromycetes	o__Lecanorales	f__Micareaceae	g__Micarea	s__Micarea_deminuta	SH1156356.08FU	AY756474
OTU1803	76	269	0	128	62	0	0	0	1409	4	1	89	7	12	1	0	0	27	15	0		OTU1803	k__Fungi	p__Ascomycota	c__Dothideomycetes	o__Pleosporales	f__Phaeosphaeriaceae	g__Phaeosphaeria	s__Phaeosphaeria_sp	SH1525087.08FU	FJ911889
OTU1804	4	1	0	1	0	0	0	0	0	0	0	1	0	0	0	0	0	1	4572	0		OTU1804	k__Fungi	p__Ascomycota	c__Dothideomycetes	o__Pleosporales	f__Sporormiaceae	g__Preussia	s__Preussia_sp	SH1642171.08FU	FN392296
OTU1805	0	0	0	0	0	0	0	0	0	659	0	0	0	0	0	0	0	0	0	0		OTU1805	k__Fungi	p__Ascomycota	c__unidentified	o__unidentified	f__unidentified	g__unidentified	s__Ascomycota_sp	SH1643348.08FU	AM901755
OTU1806	134	3	0	232	1	0	0	0	20	2	0	0	0	0	4	0	0	1	0	0		OTU1806	k__Fungi	p__Ascomycota	c__Dothideomycetes	o__Pleosporales	f__Phaeosphaeriaceae	g__unidentified	s__Phaeosphaeriaceae_sp	SH1525087.08FU	FJ197874
OTU1807	0	1	0	0	0	0	490	0	0	0	0	1	0	0	0	0	0	0	0	0		OTU1807	k__Fungi	p__Ascomycota	c__Dothideomycetes	o__Pleosporales	f__Leptosphaeriaceae	g__unidentified	s__Leptosphaeriaceae_sp	SH1614481.08FU	GU817164
OTU1810	0	85	0	0	1	0	4509	34	0	22	1	1174	76	28	279	0	7	0	0	0		OTU1810	k__Fungi	p__Ascomycota	c__Dothideomycetes	o__Pleosporales	f__Leptosphaeriaceae	g__unidentified	s__Leptosphaeriaceae_sp	SH1614481.08FU	EU516957
OTU1811	0	0	0	0	0	0	0	115	0	0	0	0	0	1	0	0	0	0	0	0		OTU1811	k__Fungi	p__Ascomycota	c__Dothideomycetes	o__Pleosporales	f__Phaeosphaeriaceae	g__unidentified	s__Phaeosphaeriaceae_sp	SH1646326.08FU	FJ820759
OTU1813	0	0	0	0	1	0	0	0	0	6	0	19	46	2	302	0	3	0	0	0		OTU1813	k__Fungi	p__unidentified	c__unidentified	o__unidentified	f__unidentified	g__unidentified	s__unidentified	SH2699012.08FU	FJ237082
OTU1814	64	0	0	14	109	20	40	0	0	0	19	0	0	0	0	0	0	0	0	0		OTU1814	k__Fungi	p__Ascomycota	c__Sordariomycetes	o__Xylariales	f__Amphisphaeriaceae	g__Lepteutypa	s__Lepteutypa_cupressi	SH1552801.08FU	AF377299
OTU1816	0	0	0	0	7	0	0	0	0	0	0	0	0	0	0	0	0	0	44	2		OTU1816	k__Fungi	p__Ascomycota	c__Sordariomycetes	o__Hypocreales	f__unidentified	g__unidentified	s__Hypocreales_sp	SH1507339.08FU	AY833031
OTU1818	0	0	0	38	0	0	0	0	0	0	0	0	0	0	0	0	0	0	0	0		OTU1818	k__Fungi	p__Ascomycota	c__Dothideomycetes	o__Capnodiales	f__Cladosporiaceae	g__Rachicladosporium	s__Rachicladosporium_luculiae	SH1574025.08FU	EU040237
OTU1819	0	0	0	0	48	0	0	0	0	0	36	0	19	1	2	0	0	0	0	0		OTU1819	k__Fungi	p__Ascomycota	c__Eurotiomycetes	o__Chaetothyriales	f__unidentified	g__unidentified	s__Chaetothyriales_sp	SH1545076.08FU	AM999716
OTU1820	0	0	0	0	0	0	0	0	0	0	31	0	0	0	0	0	5	46	0	10		OTU1820	k__Fungi	p__Ascomycota	c__Eurotiomycetes	o__Chaetothyriales	f__unidentified	g__unidentified	s__Chaetothyriales_sp	SH1545065.08FU	FJ475797
OTU1821	0	0	0	0	0	0	0	0	0	0	0	0	0	0	0	0	0	0	69	0		OTU1821	k__Fungi	p__Ascomycota	c__Dothideomycetes	o__Pleosporales	f__unidentified	g__unidentified	s__Pleosporales_sp	SH1527187.08FU	GU083188
OTU1822	27	0	0	9	3	0	0	0	0	0	22	1	2	0	0	0	0	1	0	0		OTU1822	k__Fungi	p__Ascomycota	c__Eurotiomycetes	o__Chaetothyriales	f__Herpotrichiellaceae	g__Cladophialophora	s__Cladophialophora_sp	SH1616358.08FU	FJ475736
OTU1823	0	0	323	0	1	0	223	76	249	0	0	0	1	517	0	0	7	0	14	0		OTU1823	k__Fungi	p__Ascomycota	c__Dothideomycetes	o__Pleosporales	f__Didymellaceae	g__Phoma	s__Phoma_sp	SH1552192.08FU	AY969499
OTU1827	0	0	0	0	0	0	0	0	0	0	0	0	0	0	0	0	49	0	0	0		OTU1827	k__Fungi	p__Ascomycota	c__Sordariomycetes	o__Hypocreales	f__Ophiocordycipitaceae	g__Tolypocladium	s__Tolypocladium_cylindrosporum	SH1649292.08FU	AB208110
OTU1846	0	0	0	0	0	0	0	0	0	21	0	0	0	0	0	0	0	0	0	0		OTU1846	k__Fungi	p__Ascomycota	c__Sordariomycetes	o__Sordariales	f__Chaetomiaceae	g__Thielavia	s__Thielavia_microspora	SH1615629.08FU	GU966510
OTU1847	0	0	0	0	0	0	0	0	0	0	0	0	20	0	0	0	0	0	1	0		OTU1847	k__Fungi	p__Ascomycota	c__Dothideomycetes	o__unidentified	f__unidentified	g__unidentified	s__Dothideomycetes_sp	SH1555322.08FU	FJ197898
OTU1854	120	31	0	1	6	0	0	0	11	5	0	0	0	0	7	0	0	3	0	0		OTU1854	k__Fungi	p__Ascomycota	c__Dothideomycetes	o__Pleosporales	f__Phaeosphaeriaceae	g__unidentified	s__Phaeosphaeriaceae_sp	SH1525087.08FU	FJ197874
OTU1856	2	4	3	0	0	1	0	0	6	1	0	0	0	0	0	0	0	0	0	0		OTU1856	k__Fungi	p__Ascomycota	c__Dothideomycetes	o__Pleosporales	f__Didymosphaeriaceae	g__Pseudopithomyces	s__Pseudopithomyces_chartarum	SH1525448.08FU	HQ248190
OTU186	0	0	0	0	0	0	0	0	140	0	0	0	0	0	0	0	0	0	0	0		OTU186	k__Fungi	p__Basidiomycota	c__Cystobasidiomycetes	o__Erythrobasidiales	f__Erythrobasidiaceae	g__Erythrobasidium	s__Erythrobasidium_hasegawianum	SH1613459.08FU	AF444522
OTU1871	2	4	35	9	2	2	23	0	2	0	0	0	0	0	0	0	0	0	0	0		OTU1871	k__Fungi	p__Ascomycota	c__Leotiomycetes	o__Helotiales	f__Hyaloscyphaceae	g__Hyphodiscus	s__Hyphodiscus_luxurians	SH1155763.08FU	GU727560
OTU1874	0	0	0	0	0	0	0	450	0	0	0	0	0	4	0	0	0	0	0	0		OTU1874	k__Fungi	p__Basidiomycota	c__Tremellomycetes	o__Tremellales	f__Bulleribasidiaceae	g__Vishniacozyma	s__Vishniacozyma_dimennae	SH1544133.08FU	AF410473
OTU1879	0	0	0	0	0	0	0	0	0	0	15	0	0	0	0	0	0	0	0	0		OTU1879	k__Fungi	p__Ascomycota	c__unidentified	o__unidentified	f__unidentified	g__unidentified	s__Ascomycota_sp	SH1539554.08FU	AM902047
OTU188	0	0	0	0	0	0	65	0	0	0	0	0	0	0	0	0	0	0	8	0		OTU188	k__Fungi	p__Glomeromycota	c__Glomeromycetes	o__Glomerales	f__Glomeraceae	g__Funneliformis	s__Funneliformis_mosseae	SH1559902.08FU	EF989117
OTU1882	52	31	0	1	7	0	0	0	14	7	0	41	0	0	4	0	0	1	0	0		OTU1882	k__Fungi	p__Ascomycota	c__Dothideomycetes	o__Pleosporales	f__Phaeosphaeriaceae	g__unidentified	s__Phaeosphaeriaceae_sp	SH1525087.08FU	FJ197874
OTU1889	0	0	0	0	0	0	0	0	0	0	0	0	0	0	0	0	0	0	13	0		OTU1889	k__Fungi	p__Ascomycota	c__Dothideomycetes	o__Pleosporales	f__unidentified	g__unidentified	s__Pleosporales_sp	SH1527187.08FU	GU083188
OTU189	0	13	0	0	0	0	0	0	0	0	0	0	2	0	0	0	35	0	0	0		OTU189	k__Fungi	p__Basidiomycota	c__Tremellomycetes	o__Filobasidiales	f__Piskurozymaceae	g__Piskurozyma	s__Piskurozyma_filicata	SH1646691.08FU	FN908210
OTU1892	0	0	0	5	1	0	0	0	0	0	0	0	0	0	0	0	0	0	37	636		OTU1892	k__Fungi	p__Ascomycota	c__Geoglossomycetes	o__Geoglossales	f__Geoglossaceae	g__Sarcoleotia	s__Sarcoleotia_sp	SH1179000.08FU	EF434043
OTU1893	45	552	1	16	142	0	0	0	0	0	0	0	0	0	0	0	1	1	1233	2		OTU1893	k__Fungi	p__Ascomycota	c__Dothideomycetes	o__Pleosporales	f__Phaeosphaeriaceae	g__Ophiosphaerella	s__Ophiosphaerella_sp	SH1640808.08FU	EU516981
OTU1894	7	0	0	23	1260	0	0	0	12	210	0	0	3	0	2	0	1	0	2	0		OTU1894	k__Fungi	p__Ascomycota	c__Dothideomycetes	o__Pleosporales	f__Phaeosphaeriaceae	g__unidentified	s__Phaeosphaeriaceae_sp	SH1525087.08FU	FJ197874
OTU1895	13	0	0	1	741	0	0	0	0	0	0	0	0	0	0	0	0	0	0	0		OTU1895	k__Fungi	p__Ascomycota	c__Sordariomycetes	o__Xylariales	f__Apiosporaceae	g__Arthrinium	s__Arthrinium_sp	SH1540045.08FU	AB566283
OTU1896	0	0	0	0	0	1	0	267	0	0	0	0	0	0	0	0	0	0	0	0		OTU1896	k__Fungi	p__Ascomycota	c__Sordariomycetes	o__Sordariales	f__Chaetomiaceae	g__Thielavia	s__Thielavia_hyalocarpa	SH1615603.08FU	EF192179
OTU1897	0	0	0	7	105	0	0	0	168	0	0	1	1	2	0	0	0	0	0	1		OTU1897	k__Fungi	p__Ascomycota	c__unidentified	o__unidentified	f__unidentified	g__unidentified	s__Ascomycota_sp	SH1509528.08FU	DQ979548
OTU1898	0	0	0	0	0	0	0	0	0	184	0	0	0	0	0	0	0	1	3	0		OTU1898	k__Fungi	p__Ascomycota	c__Dothideomycetes	o__Pleosporales	f__Sporormiaceae	g__Preussia	s__Preussia_sp	SH1645865.08FU	GQ153131
OTU1900	0	0	0	0	0	0	94	0	0	0	2	0	0	0	0	7	0	282	0	0		OTU1900	k__Fungi	p__Ascomycota	c__Dothideomycetes	o__Pleosporales	f__unidentified	g__unidentified	s__Pleosporales_sp	SH1525446.08FU	HM537079
OTU1901	0	0	0	0	0	0	0	0	0	0	0	0	0	0	0	0	0	0	131	0		OTU1901	k__Fungi	p__Ascomycota	c__Sordariomycetes	o__Sordariales	f__unidentified	g__unidentified	s__Sordariales_sp	SH1578265.08FU	FJ552801
OTU1903	0	0	0	0	0	0	0	0	0	0	0	0	0	0	0	0	0	108	0	0		OTU1903	k__Fungi	p__Ascomycota	c__Sordariomycetes	o__Myrmecridiales	f__unidentified	g__unidentified	s__Myrmecridiales_sp	SH1527216.08FU	DQ273344
OTU1904	0	0	0	0	0	0	0	0	0	0	0	0	0	0	0	0	0	0	103	0		OTU1904	k__Fungi	p__Ascomycota	c__Dothideomycetes	o__Pleosporales	f__Cucurbitariaceae	g__Pyrenochaeta	s__Pyrenochaeta_sp	SH1505518.08FU	GU083195
OTU1908	0	0	0	0	0	0	0	0	72	0	0	0	0	0	0	0	0	0	0	0		OTU1908	k__Fungi	p__Ascomycota	c__Sordariomycetes	o__Xylariales	f__Amphisphaeriaceae	g__Amphisphaeria	s__Amphisphaeria_sp	SH1648930.08FU	AF346545
OTU1909	0	0	0	0	0	0	0	0	0	0	1	10	407	4	0	0	8	199	0	0		OTU1909	k__Fungi	p__Ascomycota	c__Dothideomycetes	o__Pleosporales	f__unidentified	g__unidentified	s__Pleosporales_sp	SH1555307.08FU	DQ182451
OTU1914	301	0	0	0	9	365	0	0	0	0	40	0	0	0	0	0	0	0	0	0		OTU1914	k__Fungi	p__Ascomycota	c__Lecanoromycetes	o__Rhizocarpales	f__Rhizocarpaceae	g__Rhizocarpon	s__Rhizocarpon_geographicum	SH1517163.08FU	DQ534482
OTU1916	0	0	0	26	0	0	0	0	0	0	1	2	6	0	0	0	0	0	0	0		OTU1916	k__Fungi	p__Ascomycota	c__Eurotiomycetes	o__Chaetothyriales	f__Herpotrichiellaceae	g__unidentified	s__Herpotrichiellaceae_sp	SH1578173.08FU	EU482275
OTU1921	21	0	0	0	0	2	0	0	0	0	2	0	0	0	0	0	0	0	0	0		OTU1921	k__Fungi	p__Ascomycota	c__Lecanoromycetes	o__Rhizocarpales	f__Rhizocarpaceae	g__Rhizocarpon	s__Rhizocarpon_geographicum	SH1517163.08FU	DQ534482
OTU1925	0	0	0	0	0	10	0	0	0	0	0	0	0	0	0	0	0	0	0	0		OTU1925	k__Fungi	p__Ascomycota	c__Lecanoromycetes	o__Acarosporales	f__Acarosporaceae	g__unidentified	s__Acarosporaceae_sp	SH1614771.08FU	AJ972824
OTU1927	0	0	0	0	0	6	0	0	0	0	30	0	0	0	0	0	0	0	0	0		OTU1927	k__Fungi	p__Ascomycota	c__Dothideomycetes	o__Venturiales	f__Sympoventuriaceae	g__unidentified	s__Sympoventuriaceae_sp	SH1236581.08FU	HQ211550
OTU1929	0	0	0	0	0	0	0	0	0	0	0	0	0	0	0	1	0	18	0	0		OTU1929	k__Fungi	p__Ascomycota	c__Dothideomycetes	o__Capnodiales	f__unidentified	g__unidentified	s__Capnodiales_sp	SH1231815.08FU	EU520595
OTU1931	625	0	0	0	0	0	0	0	0	0	0	0	0	1	0	0	0	0	0	0		OTU1931	k__Fungi	p__Ascomycota	c__Lecanoromycetes	o__Rhizocarpales	f__Rhizocarpaceae	g__Rhizocarpon	s__Rhizocarpon_geographicum	SH1517163.08FU	DQ534482
OTU1933	0	16	0	0	0	0	0	0	0	0	0	0	0	0	0	0	0	0	0	0		OTU1933	k__Fungi	p__unidentified	c__unidentified	o__unidentified	f__unidentified	g__unidentified	s__unidentified	SH1150227.08FU	AY843077
OTU1944	0	0	0	0	12	0	0	0	0	0	0	0	0	0	6	0	0	0	0	0		OTU1944	k__Fungi	p__Ascomycota	c__Dothideomycetes	o__Pleosporales	f__unidentified	g__unidentified	s__Pleosporales_sp	SH1643380.08FU	FN392309
OTU195	0	0	0	0	0	0	0	0	0	0	0	0	0	0	0	0	0	18	0	0		OTU195	k__Fungi	p__Basidiomycota	c__Microbotryomycetes	o__Sporidiobolales	f__unidentified	g__unidentified	s__Sporidiobolales_sp	SH1525609.08FU	AY970086
OTU1960	0	0	249	14	2	0	0	321	201	0	2	0	0	0	0	0	0	0	0	0		OTU1960	k__Fungi	p__Ascomycota	c__Dothideomycetes	o__Capnodiales	f__Teratosphaeriaceae	g__Pseudotaeniolina	s__Pseudotaeniolina_sp	SH1521407.08FU	AJ244268
OTU1961	0	0	0	10	385	0	0	0	0	301	0	0	1	0	10	0	0	0	0	0		OTU1961	k__Fungi	p__Ascomycota	c__Dothideomycetes	o__Pleosporales	f__Leptosphaeriaceae	g__Leptosphaeria	s__Leptosphaeria_avenaria	SH1525088.08FU	U77359
OTU1962	0	0	0	0	0	0	0	0	0	0	0	0	0	0	0	0	0	0	115	349		OTU1962	k__Fungi	p__Ascomycota	c__Sordariomycetes	o__unidentified	f__unidentified	g__unidentified	s__Sordariomycetes_sp	SH1516443.08FU	FJ237215
OTU1963	0	0	0	0	0	0	0	0	0	0	0	0	0	0	0	0	0	0	353	2		OTU1963	k__Fungi	p__Ascomycota	c__Dothideomycetes	o__Pleosporales	f__Sporormiaceae	g__Sporormiella	s__Sporormiella_septenaria	SH1511538.08FU	GQ203790
OTU1964	50	21	0	0	0	97	53	0	0	62	0	0	0	2	0	0	1	1	0	0		OTU1964	k__Fungi	p__Ascomycota	c__Dothideomycetes	o__Capnodiales	f__Cladosporiaceae	g__Graphiopsis	s__Graphiopsis_chlorocephala	SH1574570.08FU	FJ549442
OTU1965	0	217	0	0	0	0	0	0	0	0	0	0	0	0	0	0	0	0	0	0		OTU1965	k__Fungi	p__Ascomycota	c__Dothideomycetes	o__Pleosporales	f__Massarinaceae	g__Stagonospora	s__Stagonospora_bicolor	SH1576715.08FU	AF455415
OTU1969	1	0	0	0	0	0	0	0	77	0	0	0	0	0	0	0	0	0	0	0		OTU1969	k__Fungi	p__Ascomycota	c__Sordariomycetes	o__Xylariales	f__unidentified	g__unidentified	s__Xylariales_sp	SH1552805.08FU	AJ879684
OTU197	0	0	0	0	0	0	0	0	0	0	0	0	12	0	63	0	0	0	0	0		OTU197	k__Fungi	p__Basidiomycota	c__Agaricomycetes	o__Agaricales	f__Agaricales_fam_Incertae_sedis	g__Uncobasidium	s__Uncobasidium_sp	SH1650265.08FU	AM901997
OTU1972	0	0	121	27	1	126	62	3	52	46	0	0	0	0	0	0	0	1	0	0		OTU1972	k__Fungi	p__Ascomycota	c__Dothideomycetes	o__Capnodiales	f__Cladosporiaceae	g__Toxicocladosporium	s__Toxicocladosporium_rubrigenum	SH1572798.08FU	FJ790285
OTU1973	0	0	0	0	0	0	0	0	0	49	0	0	0	0	0	0	0	0	0	0		OTU1973	k__Fungi	p__Ascomycota	c__Dothideomycetes	o__Pleosporales	f__unidentified	g__unidentified	s__Pleosporales_sp	SH1183344.08FU	FJ752610
OTU1974	0	0	0	0	0	0	0	0	0	46	0	0	0	0	0	0	0	0	0	0		OTU1974	k__Fungi	p__Ascomycota	c__Lecanoromycetes	o__Lecanorales	f__Lecanoraceae	g__Lecanora	s__Lecanora_rugosella	SH1514695.08FU	AY398712
OTU1977	0	0	0	0	0	0	55	0	0	0	0	0	0	0	0	0	0	0	0	0		OTU1977	k__Fungi	p__Ascomycota	c__Dothideomycetes	o__Pleosporales	f__Pleosporales_fam_Incertae_sedis	g__Nigrograna	s__Nigrograna_sp	SH1645871.08FU	GU595030
OTU1978	0	0	0	0	0	0	0	0	0	0	0	0	0	0	0	0	0	1	34	0		OTU1978	k__Fungi	p__Ascomycota	c__Sordariomycetes	o__Sordariales	f__Lasiosphaeriaceae	g__Apodus	s__Apodus_deciduus	SH1578221.08FU	AY681199
OTU1982	0	0	0	1	11	0	0	0	0	0	1	0	0	0	1	0	0	0	1	0		OTU1982	k__Fungi	p__Ascomycota	c__Dothideomycetes	o__Botryosphaeriales	f__Botryosphaeriaceae	g__Neofusicoccum	s__Neofusicoccum_sp	SH1507366.08FU	AF464950
OTU1984	0	0	0	0	0	0	0	0	0	0	15	0	0	0	0	0	0	0	0	0		OTU1984	k__Fungi	p__Ascomycota	c__unidentified	o__unidentified	f__unidentified	g__unidentified	s__Ascomycota_sp	SH1649886.08FU	GQ303298
OTU1985	0	0	0	0	0	0	0	0	0	0	7	0	0	0	0	2	0	0	0	1		OTU1985	k__Fungi	p__Ascomycota	c__Sordariomycetes	o__Xylariales	f__Bartaliniaceae	g__Truncatella	s__Truncatella_angustata	SH1552799.08FU	GU566260
OTU1988	3275	185	53	143	245	10	758	36	74	39	498	33	23	349	3	0	17	0	5	1		OTU1988	k__Fungi	p__unidentified	c__unidentified	o__unidentified	f__unidentified	g__unidentified	s__unidentified	SH1547057.08FU	EU480208
OTU199	0	0	0	0	0	0	0	59	0	0	0	0	0	0	0	0	3	0	0	0		OTU199	k__Fungi	p__Basidiomycota	c__Agaricomycetes	o__Cantharellales	f__unidentified	g__unidentified	s__Cantharellales_sp	SH1241066.08FU	GU328520
OTU1991	0	12	0	0	0	0	0	0	0	0	0	0	1	0	1	0	0	0	0	0		OTU1991	k__Fungi	p__Ascomycota	c__Leotiomycetes	o__Helotiales	f__Helotiaceae	g__unidentified	s__Helotiaceae_sp	SH1557182.08FU	HQ211494
OTU1995	0	0	0	8	16	0	0	0	0	0	0	0	0	0	1	0	0	0	0	0		OTU1995	k__Fungi	p__Ascomycota	c__Dothideomycetes	o__Pleosporales	f__unidentified	g__unidentified	s__Pleosporales_sp	SH1179416.08FU	FJ237229
OTU2	13	0	0	0	0	0	0	0	0	0	0	0	0	0	0	0	0	0	0	0		OTU2	k__Fungi	p__unidentified	c__unidentified	o__unidentified	f__unidentified	g__unidentified	s__unidentified	SH1247232.08FU	EU554976
OTU200	0	0	0	0	0	0	0	28	0	0	0	0	0	0	0	0	0	0	0	0		OTU200	k__Fungi	p__Basidiomycota	c__Agaricomycetes	o__Cantharellales	f__unidentified	g__unidentified	s__Cantharellales_sp	SH1241066.08FU	GU328520
OTU2001	0	49	116	0	6	0	234	1009	312	115	0	0	0	21	0	0	17	2	0	0		OTU2001	k__Fungi	p__Ascomycota	c__Sordariomycetes	o__Hypocreales	f__Nectriaceae	g__Gibberella	s__Gibberella_zeae	SH1610160.08FU	HQ248200
OTU2008	0	0	0	0	0	0	0	0	0	17	0	0	0	0	0	0	0	0	0	0		OTU2008	k__Fungi	p__Ascomycota	c__Dothideomycetes	o__Pleosporales	f__Sporormiaceae	g__Preussia	s__Preussia_sp	SH1645865.08FU	FJ037749
OTU201	0	0	0	0	667	0	0	0	0	0	5	0	0	0	0	0	0	0	0	0		OTU201	k__Fungi	p__Basidiomycota	c__Tremellomycetes	o__Filobasidiales	f__Filobasidiaceae	g__Naganishia	s__Naganishia_globosa	SH1557455.08FU	AF444371
OTU2010	0	0	0	0	0	0	0	0	0	0	10	0	0	0	0	0	0	0	0	0		OTU2010	k__Fungi	p__Ascomycota	c__Dothideomycetes	o__unidentified	f__unidentified	g__unidentified	s__Dothideomycetes_sp	SH1236585.08FU	FJ553513
OTU2011	0	0	0	0	0	0	0	0	0	0	25	0	0	0	0	0	0	0	0	0		OTU2011	k__Fungi	p__Ascomycota	c__unidentified	o__unidentified	f__unidentified	g__unidentified	s__Ascomycota_sp	SH1647018.08FU	EU489947
OTU2019	0	0	0	0	0	0	0	0	0	0	0	0	0	0	0	135	0	84	7	0		OTU2019	k__Fungi	p__Ascomycota	c__Leotiomycetes	o__Helotiales	f__unidentified	g__unidentified	s__Helotiales_sp	SH1156158.08FU	HQ211814
OTU2025	78	9	0	14	0	705	50	62	82	192	6879	20	11	1	0	0	0	0	0	0		OTU2025	k__Fungi	p__Ascomycota	c__Leotiomycetes	o__Helotiales	f__unidentified	g__unidentified	s__Helotiales_sp	SH1509544.08FU	FJ235938
OTU2026	1	40	284	0	0	0	0	44	0	0	0	0	0	0	0	202	0	0	5	0		OTU2026	k__Fungi	p__Ascomycota	c__Leotiomycetes	o__Helotiales	f__unidentified	g__unidentified	s__Helotiales_sp	SH1647435.08FU	GQ892249
OTU2027	7	0	0	133	207	0	0	0	0	0	0	0	0	0	0	0	0	0	0	0		OTU2027	k__Fungi	p__Ascomycota	c__Dothideomycetes	o__Pleosporales	f__Phaeosphaeriaceae	g__Phaeosphaeria	s__Phaeosphaeria_sp	SH1524267.08FU	AY345346
OTU2028	0	0	0	0	0	0	0	0	0	0	0	0	0	0	0	0	0	0	0	329		OTU2028	k__Fungi	p__Ascomycota	c__Sordariomycetes	o__Sordariales	f__unidentified	g__unidentified	s__Sordariales_sp	SH1555263.08FU	EU754965
OTU2030	1	1	0	215	94	135	0	0	0	221	0	0	0	0	0	0	0	0	16	0		OTU2030	k__Fungi	p__unidentified	c__unidentified	o__unidentified	f__unidentified	g__unidentified	s__unidentified	SH1156445.08FU	FJ237088
OTU2031	13	32	0	46	10	22	0	7	173	0	2	0	0	0	0	0	0	0	0	0		OTU2031	k__Fungi	p__Ascomycota	c__Leotiomycetes	o__Helotiales	f__Hyaloscyphaceae	g__Hyphodiscus	s__Hyphodiscus_hymeniophilus	SH1522972.08FU	GU727551
OTU2033	0	0	0	84	0	0	0	0	0	0	0	0	0	0	0	0	0	0	0	0		OTU2033	k__Fungi	p__unidentified	c__unidentified	o__unidentified	f__unidentified	g__unidentified	s__unidentified	SH1524271.08FU	DQ068352
OTU2034	0	0	0	0	29	0	0	0	0	0	0	35	58	0	0	0	0	1	1	0		OTU2034	k__Fungi	p__Ascomycota	c__Dothideomycetes	o__Pleosporales	f__Coniothyriaceae	g__Camarosporium	s__Camarosporium_sp	SH1525464.08FU	EU516832
OTU2035	0	0	0	0	0	0	0	0	0	152	0	0	0	0	0	0	0	0	0	0		OTU2035	k__Fungi	p__Ascomycota	c__Dothideomycetes	o__Pleosporales	f__Didymellaceae	g__Neoascochyta	s__Neoascochyta_triticicola	SH1547062.08FU	GU237887
OTU2036	0	0	0	47	0	0	0	0	0	0	0	0	0	73	0	0	0	0	0	0		OTU2036	k__Fungi	p__Ascomycota	c__Dothideomycetes	o__Pleosporales	f__Phaeosphaeriaceae	g__Phaeosphaeria	s__Phaeosphaeria_sp	SH1524267.08FU	AY345346
OTU2037	0	0	0	0	0	0	0	0	175	0	0	0	0	0	0	0	0	0	0	0		OTU2037	k__Fungi	p__Ascomycota	c__Dothideomycetes	o__Pleosporales	f__Phaeosphaeriaceae	g__unidentified	s__Phaeosphaeriaceae_sp	SH1646325.08FU	EF505542
OTU2039	0	0	0	0	0	0	0	0	0	0	0	0	0	0	0	0	55	7	36	101		OTU2039	k__Fungi	p__Ascomycota	c__Sordariomycetes	o__Sordariales	f__unidentified	g__unidentified	s__Sordariales_sp	SH1555263.08FU	EU754965
OTU204	0	0	0	0	0	0	0	0	0	0	0	0	1	0	0	1	0	0	0	9605		OTU204	k__Fungi	p__Basidiomycota	c__Agaricomycetes	o__Thelephorales	f__Thelephoraceae	g__Tomentella	s__Tomentella_sp	SH1502245.08FU	UDB005815
OTU2041	0	0	93	0	0	0	0	0	0	0	0	0	0	0	0	0	0	0	0	0		OTU2041	k__Fungi	p__Ascomycota	c__Leotiomycetes	o__Helotiales	f__unidentified	g__unidentified	s__Helotiales_sp	SH1522487.08FU	HQ211869
OTU2043	0	20	0	0	4	0	0	0	0	0	11	25	2	0	0	0	196	87	461	152		OTU2043	k__Fungi	p__Ascomycota	c__Leotiomycetes	o__Helotiales	f__Leotiaceae	g__unidentified	s__Leotiaceae_sp	SH1514525.08FU	EU726288
OTU2045	0	36	0	0	0	0	0	0	0	0	0	0	0	0	0	64	0	0	0	0		OTU2045	k__Fungi	p__Ascomycota	c__Leotiomycetes	o__Helotiales	f__unidentified	g__unidentified	s__Helotiales_sp	SH1145605.08FU	GU256952
OTU2046	0	0	0	0	68	0	0	0	0	0	0	1	0	0	2	0	0	0	0	0		OTU2046	k__Fungi	p__Ascomycota	c__Dothideomycetes	o__Capnodiales	f__Cladosporiaceae	g__Rachicladosporium	s__Rachicladosporium_sp	SH1574012.08FU	EU516886
OTU2047	0	0	1	92	58	0	0	0	1	0	0	0	1	1	0	0	0	0	2	0		OTU2047	k__Fungi	p__Ascomycota	c__Leotiomycetes	o__Helotiales	f__unidentified	g__unidentified	s__Helotiales_sp	SH1545888.08FU	EU516862
OTU2049	0	0	0	0	76	0	0	0	0	0	0	0	0	0	1	0	0	0	0	0		OTU2049	k__Fungi	p__Ascomycota	c__Dothideomycetes	o__unidentified	f__unidentified	g__unidentified	s__Dothideomycetes_sp	SH1539562.08FU	GU721966
OTU2050	1	0	0	0	46	0	0	0	0	93	1	0	1	0	4	0	0	0	0	0		OTU2050	k__Fungi	p__Ascomycota	c__Lecanoromycetes	o__Lecanorales	f__Parmeliaceae	g__Hypogymnia	s__Hypogymnia_physodes	SH1550285.08FU	AF058036
OTU2053	0	0	0	0	0	0	0	0	0	0	185	84	0	0	0	0	0	0	0	0		OTU2053	k__Fungi	p__Ascomycota	c__Dothideomycetes	o__Pleosporales	f__Melanommataceae	g__unidentified	s__Melanommataceae_sp	SH1645867.08FU	HQ212361
OTU2056	33	0	0	0	32	0	0	0	0	0	0	6	8	0	0	0	0	0	0	0		OTU2056	k__Fungi	p__Ascomycota	c__Dothideomycetes	o__Pleosporales	f__unidentified	g__unidentified	s__Pleosporales_sp	SH1524268.08FU	FJ820763
OTU2057	0	0	0	0	0	18	0	0	0	0	0	0	0	0	0	0	0	0	0	0		OTU2057	k__Fungi	p__Ascomycota	c__Leotiomycetes	o__Helotiales	f__Helotiaceae	g__Mycosymbioces	s__Mycosymbioces_sp	SH1241020.08FU	DQ309190
OTU2062	0	0	0	0	0	0	0	0	0	0	0	1	0	0	0	0	0	22	4	0		OTU2062	k__Fungi	p__Ascomycota	c__Dothideomycetes	o__unidentified	f__unidentified	g__unidentified	s__Dothideomycetes_sp	SH1236585.08FU	FJ553513
OTU2063	0	12	0	0	4	0	0	0	0	0	0	0	3	0	0	0	0	0	0	0		OTU2063	k__Fungi	p__Ascomycota	c__Lecanoromycetes	o__Lecanorales	f__Lecanoraceae	g__Rhizoplaca	s__Rhizoplaca_sp	SH1507183.08FU	EF095283
OTU2066	0	0	0	0	3	0	15	0	0	0	0	0	0	1	0	0	0	0	0	0		OTU2066	k__Fungi	p__Ascomycota	c__unidentified	o__unidentified	f__unidentified	g__unidentified	s__Ascomycota_sp	SH1509528.08FU	DQ979548
OTU2072	0	0	0	0	0	0	0	0	0	18	0	0	0	0	0	0	0	0	0	0		OTU2072	k__Fungi	p__Ascomycota	c__Saccharomycetes	o__Saccharomycetales	f__Saccharomycetales_fam_Incertae_sedis	g__Candida	s__Candida_sp	SH1570374.08FU	GU931325
OTU2080	1	33	1080	0	4	0	0	0	0	0	1	0	1	0	0	655	2800	1167	11	0		OTU2080	k__Fungi	p__Ascomycota	c__Leotiomycetes	o__Helotiales	f__Helotiaceae	g__Cairneyella	s__Cairneyella_sp	SH1518264.08FU	AF099978
OTU2082	0	0	0	0	13	0	0	0	0	0	0	0	0	0	0	0	0	0	0	0		OTU2082	k__Fungi	p__Ascomycota	c__Lecanoromycetes	o__Lecanorales	f__Haematommataceae	g__Haematomma	s__Haematomma_erythromma	SH1175784.08FU	DQ534465
OTU2086	2	25	0	2	0	104	0	0	0	22	4	0	0	0	0	27	2	0	1	0		OTU2086	k__Fungi	p__Ascomycota	c__Leotiomycetes	o__Helotiales	f__unidentified	g__unidentified	s__Helotiales_sp	SH1522951.08FU	AY394892
OTU21	0	0	99	0	0	0	0	0	0	0	0	0	0	0	0	0	0	0	0	0		OTU21	k__Fungi	p__Basidiomycota	c__Ustilaginomycetes	o__Ustilaginales	f__Ustilaginaceae	g__Ustilago	s__Ustilago_sp	SH1509408.08FU	EU516997
OTU2100	8	1	7	1	2467	1	0	622	0	37523	0	0	4	1	19	1	3	2	4	2		OTU2100	k__Fungi	p__Ascomycota	c__Dothideomycetes	o__Pleosporales	f__Sporormiaceae	g__Sporormiella	s__Sporormiella_sp	SH1541732.08FU	FJ475668
OTU2103	0	2	0	0	10	1	70	1	83	74	0	598	89	432	863	0	0	0	0	0		OTU2103	k__Fungi	p__Ascomycota	c__Dothideomycetes	o__Venturiales	f__Venturiaceae	g__Venturia	s__Venturia_atriseda	SH1626915.08FU	EU035449
OTU2109	0	0	1	0	7	5	4	0	7	29	107	198	247	287	182	0	0	0	3	1022		OTU2109	k__Fungi	p__Ascomycota	c__Dothideomycetes	o__Pleosporales	f__Melanommataceae	g__unidentified	s__Melanommataceae_sp	SH1645867.08FU	HM123627
OTU211	0	0	0	0	0	0	0	0	0	0	0	0	0	0	0	0	0	17	0	0		OTU211	k__Fungi	p__Basidiomycota	c__Agaricomycetes	o__Thelephorales	f__Thelephoraceae	g__Pseudotomentella	s__Pseudotomentella_sp	SH1564287.08FU	FN565317
OTU2110	0	0	0	0	0	0	0	0	0	0	1	1	1	9	68	0	0	0	0	0		OTU2110	k__Fungi	p__Ascomycota	c__Dothideomycetes	o__Pleosporales	f__Melanommataceae	g__unidentified	s__Melanommataceae_sp	SH1645867.08FU	HM123627
OTU2117	7	11	0	10	773	0	0	0	0	0	6	6	14	1	35	1	0	0	0	0		OTU2117	k__Fungi	p__Ascomycota	c__Dothideomycetes	o__unidentified	f__unidentified	g__unidentified	s__Dothideomycetes_sp	SH1539562.08FU	GU721966
OTU2118	0	33	0	0	1	0	0	0	0	0	0	0	1	1	0	0	78	62	35	530		OTU2118	k__Fungi	p__unidentified	c__unidentified	o__unidentified	f__unidentified	g__unidentified	s__unidentified	SH1645869.08FU	DQ420829
OTU2119	0	0	0	0	40	1	0	0	0	619	0	0	0	0	1	0	0	0	1	0		OTU2119	k__Fungi	p__Ascomycota	c__Dothideomycetes	o__Pleosporales	f__Sporormiaceae	g__Sporormiella	s__Sporormiella_sp	SH1541732.08FU	FJ475668
OTU2120	0	0	317	0	0	0	0	0	0	0	0	0	0	0	0	455	0	367	0	0		OTU2120	k__Fungi	p__Ascomycota	c__Leotiomycetes	o__Helotiales	f__Hyaloscyphaceae	g__Phialea	s__Phialea_sp	SH1523816.08FU	HQ211749
OTU2123	0	0	0	0	0	23	0	28	219	0	0	1	1	3	0	0	0	0	0	0		OTU2123	k__Fungi	p__Ascomycota	c__Dothideomycetes	o__Capnodiales	f__Cladosporiaceae	g__Cladosporium	s__Cladosporium_sphaerospermum	SH1572792.08FU	AF455481
OTU2124	0	0	0	0	0	0	0	0	0	0	0	0	0	0	0	0	0	0	235	0		OTU2124	k__Fungi	p__Ascomycota	c__Dothideomycetes	o__Pleosporales	f__Melanommataceae	g__Melanomma	s__Melanomma_sp	SH1645882.08FU	GU998722
OTU2125	1	0	0	0	15	0	0	0	0	233	0	0	0	0	0	0	0	0	0	0		OTU2125	k__Fungi	p__Ascomycota	c__unidentified	o__unidentified	f__unidentified	g__unidentified	s__Ascomycota_sp	SH1524276.08FU	FJ820750
OTU2128	136	0	0	0	0	0	0	0	0	0	0	0	0	0	0	0	0	0	0	0		OTU2128	k__Fungi	p__Ascomycota	c__Dothideomycetes	o__unidentified	f__unidentified	g__unidentified	s__Dothideomycetes_sp	SH1539562.08FU	GU721966
OTU213	0	0	0	0	0	0	0	0	0	0	0	0	0	0	0	0	0	12	0	0		OTU213	k__Fungi	p__Glomeromycota	c__Glomeromycetes	o__Glomerales	f__Glomeraceae	g__unidentified	s__Glomeraceae_sp	SH1189517.08FU	AM494589
OTU2131	2	0	204	0	0	0	0	0	0	0	0	0	0	0	0	0	585	1703	2	0		OTU2131	k__Fungi	p__Ascomycota	c__Leotiomycetes	o__Helotiales	f__unidentified	g__unidentified	s__Helotiales_sp	SH1522926.08FU	GU083137
OTU2133	28	217	178	58	104	0	0	0	0	1	0	0	0	0	0	1	1349	971	2974	8800		OTU2133	k__Fungi	p__unidentified	c__unidentified	o__unidentified	f__unidentified	g__unidentified	s__unidentified	SH1545862.08FU	GU083253
OTU2134	2	0	31	162	30	378	101	102	166	79	1234	308	78	691	107	1	3	1	689	12772		OTU2134	k__Fungi	p__Ascomycota	c__Dothideomycetes	o__Pleosporales	f__Melanommataceae	g__unidentified	s__Melanommataceae_sp	SH1645867.08FU	EU516812
OTU2139	0	10	105	11	0	7	1	15	2	42	0	0	1	0	1	0	12	0	0	1		OTU2139	k__Fungi	p__Ascomycota	c__Dothideomycetes	o__Capnodiales	f__Cladosporiaceae	g__Cladosporium	s__Cladosporium_sphaerospermum	SH1572792.08FU	HQ248189
OTU214	131	19	240	0	3	0	0	0	0	1	0	0	0	1	0	0	0	0	365	0		OTU214	k__Fungi	p__Basidiomycota	c__Agaricomycetes	o__Agaricales	f__Hygrophoraceae	g__Hygrocybe	s__Hygrocybe_sp	SH1512929.08FU	EU516678
OTU2141	0	0	90	0	0	0	0	0	0	0	0	0	0	0	0	0	0	0	0	0		OTU2141	k__Fungi	p__Ascomycota	c__Dothideomycetes	o__Pleosporales	f__Phaeosphaeriaceae	g__unidentified	s__Phaeosphaeriaceae_sp	SH1235289.08FU	EF505602
OTU2142	0	0	0	17	0	0	0	0	0	0	0	0	0	0	0	0	0	150	20	987		OTU2142	k__Fungi	p__Ascomycota	c__Leotiomycetes	o__Helotiales	f__Helotiaceae	g__Tetracladium	s__Tetracladium_sp	SH1648785.08FU	AB219857
OTU2148	0	0	0	0	79	0	0	0	0	0	0	0	0	0	0	0	0	0	0	0		OTU2148	k__Fungi	p__Ascomycota	c__Arthoniomycetes	o__Arthoniales	f__Arthoniaceae	g__Arthothelium	s__Arthothelium_spectabile	SH1651046.08FU	AF138814
OTU2149	0	0	0	8	69	0	0	0	0	0	0	0	0	0	0	0	0	0	0	0		OTU2149	k__Fungi	p__unidentified	c__unidentified	o__unidentified	f__unidentified	g__unidentified	s__unidentified	SH1156475.08FU	EU479972
OTU215	3	0	0	9	7	0	0	0	0	0	0	0	0	0	0	0	0	0	113	0		OTU215	k__Fungi	p__Basidiomycota	c__Agaricomycetes	o__Agaricales	f__Clavariaceae	g__unidentified	s__Clavariaceae_sp	SH1648225.08FU	HQ211947
OTU2150	4	2	0	0	0	98	0	0	0	5	1	0	0	0	0	12	0	0	1	0		OTU2150	k__Fungi	p__Ascomycota	c__Leotiomycetes	o__Helotiales	f__unidentified	g__unidentified	s__Helotiales_sp	SH1522951.08FU	AY394892
OTU2151	0	0	0	0	0	0	0	0	0	41	0	0	0	0	0	0	0	0	0	0		OTU2151	k__Fungi	p__unidentified	c__unidentified	o__unidentified	f__unidentified	g__unidentified	s__unidentified	SH1576724.08FU	GU903280
OTU2154	0	0	0	0	1	0	0	0	0	0	31	21	15	0	0	0	460	165	7	24		OTU2154	k__Fungi	p__Ascomycota	c__Leotiomycetes	o__Helotiales	f__Leotiaceae	g__unidentified	s__Leotiaceae_sp	SH1514525.08FU	EU726288
OTU2156	0	0	0	0	9	0	0	0	0	0	0	0	0	0	3	0	0	0	19	0		OTU2156	k__Fungi	p__Ascomycota	c__Dothideomycetes	o__Pleosporales	f__Melanommataceae	g__Melanomma	s__Melanomma_sp	SH1645882.08FU	GU998722
OTU2157	0	0	0	0	0	56	0	0	0	0	0	0	0	0	0	0	0	0	0	0		OTU2157	k__Fungi	p__unidentified	c__unidentified	o__unidentified	f__unidentified	g__unidentified	s__unidentified	SH1509531.08FU	EU718669
OTU216	0	0	0	0	0	0	0	0	0	0	0	0	0	0	0	0	0	0	0	155		OTU216	k__Fungi	p__Basidiomycota	c__Agaricomycetes	o__Thelephorales	f__Thelephoraceae	g__unidentified	s__Thelephoraceae_sp	SH1502200.08FU	AF430289
OTU2165	0	0	0	0	0	0	0	0	0	0	0	0	0	0	30	0	0	0	7	0		OTU2165	k__Fungi	p__Ascomycota	c__Dothideomycetes	o__Pleosporales	f__Melanommataceae	g__unidentified	s__Melanommataceae_sp	SH1645867.08FU	HQ211711
OTU2167	6	0	0	1	0	0	0	0	0	0	3	0	0	0	0	0	0	0	0	0		OTU2167	k__Fungi	p__Ascomycota	c__Lecanoromycetes	o__Lecanorales	f__Lecanoraceae	g__Lecanora	s__Lecanora_intricata	SH1507135.08FU	AY398703
OTU217	0	0	0	0	0	0	0	0	54	0	0	0	2	0	0	0	5	0	6	0		OTU217	k__Fungi	p__Basidiomycota	c__Agaricomycetes	o__Agaricales	f__Squamanitaceae	g__Cystoderma	s__Cystoderma_carcharias	SH1552047.08FU	AM946484
OTU2170	0	0	0	0	32	0	4	0	6	0	0	0	0	18	0	0	0	0	0	0		OTU2170	k__Fungi	p__unidentified	c__unidentified	o__unidentified	f__unidentified	g__unidentified	s__unidentified	SH1524313.08FU	AM262385
OTU2171	0	0	0	0	2	0	14	0	0	0	0	0	0	0	1	0	0	0	0	0		OTU2171	k__Fungi	p__Ascomycota	c__unidentified	o__unidentified	f__unidentified	g__unidentified	s__Ascomycota_sp	SH1509541.08FU	AF502801
OTU2176	0	0	0	0	0	0	0	0	0	12	0	0	0	0	0	0	0	0	0	0		OTU2176	k__Fungi	p__Ascomycota	c__Dothideomycetes	o__Pleosporales	f__Phaeosphaeriaceae	g__Phaeosphaeriopsis	s__Phaeosphaeriopsis_sp	SH1646321.08FU	FN392307
OTU2178	0	0	0	0	0	0	23	92	0	2	26	1	0	100	0	0	0	0	0	0		OTU2178	k__Fungi	p__unidentified	c__unidentified	o__unidentified	f__unidentified	g__unidentified	s__unidentified	SH1557166.08FU	EF433996
OTU2179	0	0	0	0	0	0	0	0	0	0	0	0	0	1	17	0	0	0	0	0		OTU2179	k__Fungi	p__Ascomycota	c__Dothideomycetes	o__unidentified	f__unidentified	g__unidentified	s__Dothideomycetes_sp	SH1169090.08FU	AJ875379
OTU218	0	14	0	0	0	0	0	0	0	0	0	0	0	1	0	0	0	0	0	0		OTU218	k__Fungi	p__Basidiomycota	c__Cystobasidiomycetes	o__Cystobasidiomycetes_ord_Incertae_sedis	f__Buckleyzymaceae	g__Buckleyzyma	s__Buckleyzyma_phyllomatis	SH1613483.08FU	AB030350
OTU2182	0	0	0	0	0	0	0	0	0	0	0	0	0	0	0	0	0	21	0	0		OTU2182	k__Fungi	p__Ascomycota	c__Leotiomycetes	o__Helotiales	f__unidentified	g__unidentified	s__Helotiales_sp	SH1544343.08FU	EU292461
OTU2183	0	0	0	0	0	0	0	0	0	0	0	0	0	0	0	0	0	19	0	0		OTU2183	k__Fungi	p__Ascomycota	c__Leotiomycetes	o__Helotiales	f__unidentified	g__unidentified	s__Helotiales_sp	SH1509550.08FU	EF434137
OTU2184	0	0	0	0	0	0	0	0	0	0	0	0	0	0	0	0	0	0	10	0		OTU2184	k__Fungi	p__Ascomycota	c__Sordariomycetes	o__Sordariales	f__Lasiosphaeriaceae	g__Schizothecium	s__Schizothecium_carpinicola	SH1615620.08FU	AY999118
OTU2186	0	1	0	0	0	0	0	0	0	0	0	0	0	0	0	0	0	1	4	83		OTU2186	k__Fungi	p__unidentified	c__unidentified	o__unidentified	f__unidentified	g__unidentified	s__unidentified	SH1645869.08FU	DQ420829
OTU219	137	0	0	0	0	0	0	0	0	0	0	0	0	0	0	0	0	0	0	0		OTU219	k__Fungi	p__Mucoromycota	c__Umbelopsidomycetes	o__Umbelopsidales	f__Umbelopsidaceae	g__Umbelopsis	s__Umbelopsis_sp	SH1557750.08FU	EU490125
OTU2191	0	0	1	328	0	49	6	6	4	1	38	19	10	57	0	0	0	0	1	4		OTU2191	k__Fungi	p__Ascomycota	c__Dothideomycetes	o__Pleosporales	f__Melanommataceae	g__unidentified	s__Melanommataceae_sp	SH1645867.08FU	EU516860
OTU2194	27	37	3	27	188	46	51	5	2	13	5	1	2	1	1	0	0	0	0	0		OTU2194	k__Fungi	p__Ascomycota	c__Dothideomycetes	o__Capnodiales	f__Cladosporiaceae	g__unidentified	s__Cladosporiaceae_sp	SH1572792.08FU	HQ211524
OTU2196	0	0	0	0	6	0	0	0	0	19	0	0	0	0	0	0	0	0	0	0		OTU2196	k__Fungi	p__Ascomycota	c__Dothideomycetes	o__Pleosporales	f__Sporormiaceae	g__Sporormiella	s__Sporormiella_sp	SH1541732.08FU	FJ475668
OTU2197	0	0	0	0	163	0	0	0	0	0	0	0	0	0	0	0	3	0	0	0		OTU2197	k__Fungi	p__Ascomycota	c__unidentified	o__unidentified	f__unidentified	g__unidentified	s__Ascomycota_sp	SH1524266.08FU	HM037646
OTU2199	0	0	0	0	80	0	0	0	0	0	0	0	0	0	0	0	0	0	0	0		OTU2199	k__Fungi	p__Ascomycota	c__Dothideomycetes	o__Capnodiales	f__Mycosphaerellaceae	g__Mycosphaerella	s__Mycosphaerella_iridis	SH1574013.08FU	AY251088
OTU220	0	0	0	0	0	0	0	0	0	0	0	0	0	0	0	26	0	0	0	0		OTU220	k__Fungi	p__Basidiomycota	c__Agaricomycetes	o__Thelephorales	f__Thelephoraceae	g__unidentified	s__Thelephoraceae_sp	SH1502216.08FU	UDB002620
OTU2203	3	0	0	0	0	0	11	0	0	0	0	0	0	0	0	0	0	0	0	0		OTU2203	k__Fungi	p__Ascomycota	c__Leotiomycetes	o__Helotiales	f__Helotiaceae	g__Articulospora	s__Articulospora_sp	SH1648789.08FU	AY615884
OTU2217	2	0	0	9	2	504	213	54	97	89	10548	9	18	2	0	0	0	0	2	0		OTU2217	k__Fungi	p__Ascomycota	c__Pezizomycetes	o__Pezizales	f__unidentified	g__unidentified	s__Pezizales_sp	SH1509573.08FU	HQ211492
OTU2218	0	0	0	0	0	0	0	0	0	0	40	69	0	0	0	0	0	0	0	0		OTU2218	k__Fungi	p__Ascomycota	c__Dothideomycetes	o__Capnodiales	f__Cladosporiaceae	g__Rachicladosporium	s__Rachicladosporium_sp	SH1574011.08FU	DQ458904
OTU2219	18	2	0	7	0	378	14	21	28	53	2011	4	5	1	0	0	0	0	0	0		OTU2219	k__Fungi	p__Ascomycota	c__Leotiomycetes	o__Rhytismatales	f__unidentified	g__unidentified	s__Rhytismatales_sp	SH1180752.08FU	GQ153126
OTU2220	0	0	0	0	0	1	0	0	0	0	23	0	0	0	0	0	0	0	0	0		OTU2220	k__Fungi	p__Ascomycota	c__Leotiomycetes	o__Helotiales	f__unidentified	g__unidentified	s__Helotiales_sp	SH1509544.08FU	FJ235938
OTU2228	0	0	0	0	0	0	0	0	5	0	2	2	4	3	1	0	0	0	0	0		OTU2228	k__Fungi	p__Ascomycota	c__Dothideomycetes	o__unidentified	f__unidentified	g__unidentified	s__Dothideomycetes_sp	SH1236585.08FU	FJ553513
OTU2236	78	0	0	21	79	0	0	0	0	0	28	9	30	4	36	0	0	0	0	0		OTU2236	k__Fungi	p__Ascomycota	c__Dothideomycetes	o__Capnodiales	f__unidentified	g__unidentified	s__Capnodiales_sp	SH1234764.08FU	AJ875392
OTU224	11	0	0	0	0	0	0	0	0	915	0	0	0	0	0	0	0	0	0	0		OTU224	k__Fungi	p__Basidiomycota	c__Agaricomycetes	o__Cantharellales	f__Ceratobasidiaceae	g__unidentified	s__Ceratobasidiaceae_sp	SH1554510.08FU	GQ268595
OTU2241	0	0	0	0	0	0	0	1	26	18	0	0	0	1	104	0	0	0	0	0		OTU2241	k__Fungi	p__Ascomycota	c__Dothideomycetes	o__Pleosporales	f__Melanommataceae	g__Herpotrichia	s__Herpotrichia_sp	SH1645867.08FU	EF635805
OTU2243	2	1	83	22	3	144	141	80	83	38	404	31	45	320	110	1	1	0	659	69		OTU2243	k__Fungi	p__Ascomycota	c__Dothideomycetes	o__Pleosporales	f__Melanommataceae	g__unidentified	s__Melanommataceae_sp	SH1645867.08FU	HM123627
OTU2257	1	0	0	49	526	0	0	0	0	0	0	1	3	1	2	0	0	0	0	0		OTU2257	k__Fungi	p__Ascomycota	c__Leotiomycetes	o__Helotiales	f__unidentified	g__unidentified	s__Helotiales_sp	SH1518010.08FU	AM901772
OTU2258	38	0	0	271	26	0	0	0	0	160	0	0	0	0	0	0	0	0	0	0		OTU2258	k__Fungi	p__Ascomycota	c__Leotiomycetes	o__Rhytismatales	f__Rhytismataceae	g__Coccomyces	s__Coccomyces_dentatus	SH1554230.08FU	GU138723
OTU2259	0	0	0	0	377	0	0	0	0	0	0	0	0	0	0	0	0	0	1	0		OTU2259	k__Fungi	p__Ascomycota	c__Dothideomycetes	o__Capnodiales	f__Mycosphaerellaceae	g__Mycosphaerella	s__Mycosphaerella_iridis	SH1574013.08FU	AY251088
OTU226	0	0	0	0	0	0	0	0	0	0	0	792	0	0	0	0	0	0	0	0		OTU226	k__Fungi	p__Basidiomycota	c__Agaricomycetes	o__Cantharellales	f__unidentified	g__unidentified	s__Cantharellales_sp	SH1538506.08FU	AM902055
OTU2260	0	0	0	6	16	0	0	0	0	0	0	0	0	0	0	0	0	0	145	0		OTU2260	k__Fungi	p__Ascomycota	c__Dothideomycetes	o__Pleosporales	f__unidentified	g__unidentified	s__Pleosporales_sp	SH1179416.08FU	FJ237229
OTU2261	0	0	161	0	0	0	0	0	0	0	0	0	0	0	0	66	0	0	0	0		OTU2261	k__Fungi	p__unidentified	c__unidentified	o__unidentified	f__unidentified	g__unidentified	s__unidentified	SH1522499.08FU	AM260890
OTU2262	3	0	0	1	10	0	0	0	174	0	0	0	0	0	1	0	0	0	0	0		OTU2262	k__Fungi	p__Ascomycota	c__Leotiomycetes	o__Helotiales	f__Helotiales_fam_Incertae_sedis	g__Microglossum	s__Microglossum_sp	SH1509551.08FU	FJ378863
OTU2263	0	0	0	9	290	0	0	0	0	22	0	1	0	0	0	0	4	0	0	0		OTU2263	k__Fungi	p__Ascomycota	c__unidentified	o__unidentified	f__unidentified	g__unidentified	s__Ascomycota_sp	SH1524266.08FU	HM037646
OTU2266	0	0	0	0	0	0	1	0	0	0	0	19	125	0	1	0	2	34	0	0		OTU2266	k__Fungi	p__unidentified	c__unidentified	o__unidentified	f__unidentified	g__unidentified	s__unidentified	SH1648787.08FU	DQ421213
OTU2267	0	5	0	23	52	0	103	0	111	117	0	647	144	344	1238	0	0	8	0	0		OTU2267	k__Fungi	p__Ascomycota	c__Dothideomycetes	o__Venturiales	f__Venturiaceae	g__Venturia	s__Venturia_aceris	SH1626916.08FU	EU035445
OTU2268	3	1	65	1	0	0	0	3	0	0	1	0	0	0	0	254	0	1	0	0		OTU2268	k__Fungi	p__Ascomycota	c__Leotiomycetes	o__Helotiales	f__unidentified	g__unidentified	s__Helotiales_sp	SH1522936.08FU	HM146819
OTU2270	17	22	950	223	9	2430	1256	8213	982	558	10498	20276	28609	2896	68	5	16	526	3191	212		OTU2270	k__Fungi	p__Ascomycota	c__Dothideomycetes	o__Pleosporales	f__Melanommataceae	g__unidentified	s__Melanommataceae_sp	SH1645867.08FU	DQ420830
OTU2272	0	0	0	1	0	0	4	1	102	247	0	1	0	55	548	0	0	0	3	6		OTU2272	k__Fungi	p__Ascomycota	c__Dothideomycetes	o__Pleosporales	f__Melanommataceae	g__Herpotrichia	s__Herpotrichia_sp	SH1645867.08FU	EF635708
OTU2273	0	0	0	35	0	158	2	192	1	0	0	1	1331	0	1	0	0	0	0	0		OTU2273	k__Fungi	p__Ascomycota	c__Leotiomycetes	o__Helotiales	f__unidentified	g__unidentified	s__Helotiales_sp	SH1565558.08FU	GU366730
OTU2274	0	0	0	4	123	0	0	0	0	0	0	0	0	0	0	0	0	0	0	0		OTU2274	k__Fungi	p__Ascomycota	c__Dothideomycetes	o__unidentified	f__unidentified	g__unidentified	s__Dothideomycetes_sp	SH1539562.08FU	GU721966
OTU2275	10	0	0	0	0	0	24	128	0	0	0	0	0	0	0	0	0	1	0	0		OTU2275	k__Fungi	p__Ascomycota	c__Dothideomycetes	o__Pleosporales	f__Phaeosphaeriaceae	g__Phaeosphaeriopsis	s__Phaeosphaeriopsis_sp	SH1646321.08FU	FN392307
OTU2276	0	0	0	0	0	0	1	0	91	0	0	0	0	0	0	0	0	0	0	0		OTU2276	k__Fungi	p__Ascomycota	c__Dothideomycetes	o__Venturiales	f__Venturiaceae	g__Venturia	s__Venturia_inaequalis	SH1222281.08FU	EU282481
OTU2277	16	27	12	17	25	6	25	6	7	15	1	1	1	0	0	0	3	0	0	0		OTU2277	k__Fungi	p__Ascomycota	c__Dothideomycetes	o__Capnodiales	f__Cladosporiaceae	g__unidentified	s__Cladosporiaceae_sp	SH1572792.08FU	HQ211524
OTU228	0	0	0	0	0	0	0	0	0	0	0	0	0	0	0	0	0	0	22	0		OTU228	k__Fungi	p__Basidiomycota	c__Agaricomycetes	o__Agaricales	f__Clavariaceae	g__Clavaria	s__Clavaria_sp	SH1648168.08FU	DQ421143
OTU2282	0	0	0	0	0	0	81	0	0	0	0	0	0	0	0	23	0	0	0	0		OTU2282	k__Fungi	p__unidentified	c__unidentified	o__unidentified	f__unidentified	g__unidentified	s__unidentified	SH1551132.08FU	AM999623
OTU2283	3	0	0	0	2	0	0	0	0	0	56	0	0	0	0	0	0	0	0	0		OTU2283	k__Fungi	p__unidentified	c__unidentified	o__unidentified	f__unidentified	g__unidentified	s__unidentified	SH1507720.08FU	EU480273
OTU2286	0	0	0	38	0	0	0	0	0	0	0	0	0	0	0	0	0	0	0	0		OTU2286	k__Fungi	p__Ascomycota	c__Dothideomycetes	o__unidentified	f__unidentified	g__unidentified	s__Dothideomycetes_sp	SH1539562.08FU	GU721966
OTU2287	0	0	0	0	184	0	0	0	0	0	0	3	2	9	15	0	0	1	0	0		OTU2287	k__Fungi	p__unidentified	c__unidentified	o__unidentified	f__unidentified	g__unidentified	s__unidentified	SH1524313.08FU	AM262385
OTU2293	0	0	0	0	0	0	0	0	0	0	0	0	0	0	0	0	0	49	0	0		OTU2293	k__Fungi	p__Ascomycota	c__Pezizomycetes	o__Pezizales	f__Pyronemataceae	g__unidentified	s__Pyronemataceae_sp	SH1621898.08FU	HM123081
OTU23	0	0	0	0	15	106	0	21	284	0	0	0	0	0	0	0	0	0	0	0		OTU23	k__Fungi	p__Basidiomycota	c__Ustilaginomycetes	o__Ustilaginales	f__Ustilaginaceae	g__Pseudozyma	s__Pseudozyma_pruni	SH1544701.08FU	EU379942
OTU230	18	0	0	0	0	0	0	0	0	0	0	0	0	0	0	0	0	0	0	0		OTU230	k__Fungi	p__Basidiomycota	c__Tremellomycetes	o__Filobasidiales	f__Filobasidiaceae	g__Naganishia	s__Naganishia_albida	SH1557454.08FU	HQ234288
OTU2300	172	79	34	54	255	17	30	16	7	17	28	0	2	1	1	0	7	2	0	1		OTU2300	k__Fungi	p__Ascomycota	c__Dothideomycetes	o__Capnodiales	f__Cladosporiaceae	g__unidentified	s__Cladosporiaceae_sp	SH1572792.08FU	HQ211756
OTU2304	0	0	0	0	0	0	0	0	0	0	0	53	0	0	0	0	0	1	1	0		OTU2304	k__Fungi	p__Ascomycota	c__Dothideomycetes	o__unidentified	f__unidentified	g__unidentified	s__Dothideomycetes_sp	SH1242081.08FU	AM113715
OTU2305	1	85	76	10	1	0	842	0	0	0	0	166	0	0	100	0	251	0	56	21		OTU2305	k__Fungi	p__Ascomycota	c__unidentified	o__unidentified	f__unidentified	g__unidentified	s__Pezizomycotina	SH1545862.08FU	AJ879673
OTU2306	0	0	0	0	0	0	0	0	0	0	0	0	0	0	0	0	1	2	1	88		OTU2306	k__Fungi	p__Ascomycota	c__Dothideomycetes	o__Pleosporales	f__Melanommataceae	g__Herpotrichia	s__Herpotrichia_sp	SH1645867.08FU	EF635708
OTU2309	0	19	0	0	0	0	0	0	0	0	0	0	2	0	10	0	0	0	0	0		OTU2309	k__Fungi	p__Ascomycota	c__Dothideomycetes	o__unidentified	f__unidentified	g__unidentified	s__Dothideomycetes_sp	SH1539562.08FU	GU721966
OTU231	1	53	7246	4	0	0	0	37	27	242	0	0	0	0	0	0	0	2	12	4		OTU231	k__Fungi	p__Ascomycota	c__Sordariomycetes	o__Hypocreales	f__Hypocreaceae	g__Trichoderma	s__Trichoderma_sp	SH1567966.08FU	GU968731
OTU2312	0	108	0	2	8	0	472	0	1	0	0	214	401	10	16	0	35	17	8	4		OTU2312	k__Fungi	p__Ascomycota	c__unidentified	o__unidentified	f__unidentified	g__unidentified	s__Ascomycota_sp	SH1545874.08FU	EU516740
OTU2313	0	0	0	0	0	0	0	0	0	0	0	0	0	244	0	0	0	0	0	0		OTU2313	k__Fungi	p__Ascomycota	c__Leotiomycetes	o__Helotiales	f__unidentified	g__unidentified	s__Helotiales_sp	SH1155767.08FU	DQ914738
OTU2314	0	0	0	4	66	0	7	0	65	0	0	0	0	60	0	0	0	0	0	0		OTU2314	k__Fungi	p__unidentified	c__unidentified	o__unidentified	f__unidentified	g__unidentified	s__unidentified	SH1524313.08FU	AM262385
OTU2315	0	0	21	1	0	0	0	0	0	0	0	0	0	0	0	63	5	21	1	45		OTU2315	k__Fungi	p__Ascomycota	c__Leotiomycetes	o__Helotiales	f__unidentified	g__unidentified	s__Helotiales_sp	SH1522926.08FU	GU083137
OTU2320	0	33	0	0	0	0	0	0	0	0	0	0	0	0	0	0	0	0	0	0		OTU2320	k__Fungi	p__Ascomycota	c__Leotiomycetes	o__Helotiales	f__Helotiaceae	g__unidentified	s__Helotiaceae_sp	SH1557182.08FU	HQ211494
OTU2324	0	0	0	0	36	0	0	0	0	0	0	0	0	0	0	0	0	0	0	0		OTU2324	k__Fungi	p__Ascomycota	c__Leotiomycetes	o__Rhytismatales	f__Rhytismataceae	g__Lophodermium	s__Lophodermium_sp	SH1200052.08FU	AM921705
OTU2327	0	0	1	0	2	10	17	15	397	183	3	136	45	185	1370	0	0	0	6	0		OTU2327	k__Fungi	p__Ascomycota	c__Dothideomycetes	o__Pleosporales	f__Melanommataceae	g__Herpotrichia	s__Herpotrichia_sp	SH1645867.08FU	EF635805
OTU2329	0	0	1	41	0	4	5	3	1	12	68	12	34	105	7	0	1	0	25	1		OTU2329	k__Fungi	p__Ascomycota	c__Dothideomycetes	o__Pleosporales	f__Melanommataceae	g__unidentified	s__Melanommataceae_sp	SH1645867.08FU	HQ211711
OTU2335	0	0	0	0	0	0	0	0	0	0	0	0	0	0	0	0	0	0	17	1		OTU2335	k__Fungi	p__Ascomycota	c__Leotiomycetes	o__Helotiales	f__Helotiaceae	g__Tetracladium	s__Tetracladium_sp	SH1648812.08FU	EU747158
OTU2337	0	0	0	1	0	0	0	1	0	0	13	64	48	45	7	0	0	2	8	80		OTU2337	k__Fungi	p__Ascomycota	c__Dothideomycetes	o__Pleosporales	f__Melanommataceae	g__Herpotrichia	s__Herpotrichia_sp	SH1645867.08FU	EF635708
OTU234	0	0	0	0	0	0	0	0	0	82	0	0	0	0	0	0	0	0	0	0		OTU234	k__Fungi	p__Basidiomycota	c__Microbotryomycetes	o__Sporidiobolales	f__unidentified	g__unidentified	s__Sporidiobolales_sp	SH1515883.08FU	EU003043
OTU235	0	0	0	0	2	0	0	0	0	0	7	1	4	2	86	0	0	0	0	0		OTU235	k__Fungi	p__Basidiomycota	c__Cystobasidiomycetes	o__Erythrobasidiales	f__Erythrobasidiaceae	g__Erythrobasidium	s__Erythrobasidium_hasegawianum	SH1613459.08FU	AF444522
OTU2355	0	1	0	0	0	0	0	0	0	0	0	0	0	0	697	0	0	0	0	0		OTU2355	k__Fungi	p__Ascomycota	c__Leotiomycetes	o__Thelebolales	f__Pseudeurotiaceae	g__Pseudeurotium	s__Pseudeurotium_bakeri	SH1647616.08FU	GU934582
OTU236	0	0	0	0	0	0	0	0	0	0	0	0	0	0	0	0	0	0	0	25		OTU236	k__Fungi	p__Basidiomycota	c__Agaricomycetes	o__Cantharellales	f__Ceratobasidiaceae	g__unidentified	s__Ceratobasidiaceae_sp	SH1554506.08FU	AY634128
OTU2360	0	0	0	0	0	0	0	0	0	0	0	0	0	0	0	0	4	7	0	0		OTU2360	k__Fungi	p__Ascomycota	c__Leotiomycetes	o__Helotiales	f__unidentified	g__unidentified	s__Helotiales_sp	SH1545896.08FU	FJ197892
OTU2361	0	0	0	0	0	0	0	0	0	0	0	0	0	0	0	0	0	43	0	0		OTU2361	k__Fungi	p__Ascomycota	c__Lecanoromycetes	o__unidentified	f__unidentified	g__unidentified	s__Lecanoromycetes_sp	SH1187110.08FU	EU490097
OTU2369	14	143	181	0	2	0	0	0	0	0	1	0	1	0	0	107	4	112	0	0		OTU2369	k__Fungi	p__Ascomycota	c__Leotiomycetes	o__Helotiales	f__unidentified	g__unidentified	s__Helotiales_sp	SH1509522.08FU	HQ211548
OTU2378	0	0	0	14	0	0	0	0	0	0	0	0	0	0	0	0	0	0	0	0		OTU2378	k__Fungi	p__Ascomycota	c__unidentified	o__unidentified	f__unidentified	g__unidentified	s__Ascomycota_sp	SH1509541.08FU	AF502801
OTU238	3	5	0	0	0	0	0	0	0	0	1	0	0	0	0	0	7	2471	0	0		OTU238	k__Fungi	p__Basidiomycota	c__Agaricomycetes	o__Agaricales	f__Tricholomataceae	g__Mycena	s__Mycena_aurantiidisca	SH1511311.08FU	DQ384585
OTU2380	3	0	1	4	6	1	0	0	1	3	1	0	0	0	0	0	0	0	0	0		OTU2380	k__Fungi	p__Ascomycota	c__Dothideomycetes	o__Capnodiales	f__Cladosporiaceae	g__unidentified	s__Cladosporiaceae_sp	SH1572792.08FU	HQ211524
OTU2384	2	2	1	6	11	0	4	0	0	0	0	0	0	0	0	0	0	0	0	0		OTU2384	k__Fungi	p__Ascomycota	c__Dothideomycetes	o__Capnodiales	f__Cladosporiaceae	g__unidentified	s__Cladosporiaceae_sp	SH1572792.08FU	HQ211524
OTU2385	9	0	0	0	27	9	6	1	0	0	2	0	0	0	2	0	0	0	0	0		OTU2385	k__Fungi	p__Ascomycota	c__Dothideomycetes	o__Venturiales	f__Venturiaceae	g__Venturia	s__Venturia_inaequalis	SH1626885.08FU	EU282477
OTU2388	0	0	0	0	0	0	1206	0	0	0	41	125	0	0	0	0	0	0	0	0		OTU2388	k__Fungi	p__Ascomycota	c__Leotiomycetes	o__Helotiales	f__unidentified	g__unidentified	s__Helotiales_sp	SH1565558.08FU	GU366730
OTU24	0	16	92	5	9	0	616	142	821	55	0	0	0	0	0	0	2	1	0	0		OTU24	k__Fungi	p__Basidiomycota	c__Malasseziomycetes	o__Malasseziales	f__Malasseziaceae	g__Malassezia	s__Malassezia_sp	SH1515385.08FU	GU370752
OTU240	26	0	0	0	0	0	0	0	0	0	0	0	0	0	0	0	0	0	0	0		OTU240	k__Fungi	p__Mucoromycota	c__Umbelopsidomycetes	o__Umbelopsidales	f__Umbelopsidaceae	g__Umbelopsis	s__Umbelopsis_sp	SH1557754.08FU	EF434088
OTU2403	3	0	0	5	42	0	0	0	0	0	35	9	4	0	2	0	0	0	0	0		OTU2403	k__Fungi	p__Ascomycota	c__Leotiomycetes	o__Helotiales	f__unidentified	g__unidentified	s__Helotiales_sp	SH1522940.08FU	AY465448
OTU2405	0	0	0	0	0	0	0	0	0	0	7	3	1	3	0	0	0	0	0	0		OTU2405	k__Fungi	p__Ascomycota	c__unidentified	o__unidentified	f__unidentified	g__unidentified	s__Ascomycota_sp	SH1544327.08FU	HM069494
OTU2407	0	0	0	0	0	0	0	0	0	0	0	14	215	0	0	0	0	0	0	0		OTU2407	k__Fungi	p__Basidiomycota	c__Tremellomycetes	o__Tremellales	f__Tremellaceae	g__Tremella	s__Tremella_sp	SH2699587.08FU	AY188379
OTU2413	0	0	0	0	0	0	15	0	10	0	0	10	234	2	7	1	0	1	1	1		OTU2413	k__Fungi	p__Ascomycota	c__unidentified	o__unidentified	f__unidentified	g__unidentified	s__Ascomycota_sp	SH1509541.08FU	AF502801
OTU2414	0	0	0	0	0	0	0	0	0	0	6	0	505	0	0	0	18	7	0	0		OTU2414	k__Fungi	p__Ascomycota	c__Leotiomycetes	o__Helotiales	f__Hyaloscyphaceae	g__unidentified	s__Hyaloscyphaceae_sp	SH1509549.08FU	GU393951
OTU2416	0	0	0	0	0	4	0	0	0	0	8	2	143	0	0	0	0	0	0	0		OTU2416	k__Fungi	p__Ascomycota	c__Leotiomycetes	o__Helotiales	f__Leotiaceae	g__Alatospora	s__Alatospora_sp	SH1509602.08FU	FJ554339
OTU2424	6	9	169	14	3	216	447	256	286	128	1143	33	26	1320	3	7	8	1	1190	18		OTU2424	k__Fungi	p__Ascomycota	c__Dothideomycetes	o__Pleosporales	f__Melanommataceae	g__unidentified	s__Melanommataceae_sp	SH1645867.08FU	DQ420830
OTU2437	0	0	0	0	0	0	0	0	0	0	2	0	0	0	0	29	0	0	0	0		OTU2437	k__Fungi	p__Ascomycota	c__Leotiomycetes	o__Helotiales	f__unidentified	g__unidentified	s__Helotiales_sp	SH1509544.08FU	FJ235938
OTU2440	0	0	0	0	0	0	0	0	0	0	1	4	0	0	0	0	8	0	0	0		OTU2440	k__Fungi	p__Ascomycota	c__Lecanoromycetes	o__Lecanorales	f__Parmeliaceae	g__Usnea	s__Usnea_barbata	SH1550255.08FU	AJ457138
OTU2444	0	0	0	0	0	0	0	0	0	0	0	0	0	0	0	0	16	0	0	0		OTU2444	k__Fungi	p__unidentified	c__unidentified	o__unidentified	f__unidentified	g__unidentified	s__unidentified	SH1648811.08FU	GU722052
OTU2447	0	1	0	0	0	0	0	0	0	0	2	0	0	0	0	47	267	0	0	63		OTU2447	k__Fungi	p__Ascomycota	c__Leotiomycetes	o__Helotiales	f__Hyaloscyphaceae	g__Hyaloscypha	s__Hyaloscypha_vraolstadiae	SH1523758.08FU	FJ440931	Hyaloscypha vraolstadiae
OTU2449	0	0	1	0	0	0	0	0	0	0	0	0	0	0	0	0	16	15	0	0		OTU2449	k__Fungi	p__Ascomycota	c__Leotiomycetes	o__Helotiales	f__unidentified	g__unidentified	s__Helotiales_sp	SH1522926.08FU	GU083137
OTU2457	0	0	2	0	2	5	1	0	0	0	2	1	0	1	2	0	0	1	10	827		OTU2457	k__Fungi	p__Ascomycota	c__Dothideomycetes	o__Pleosporales	f__Melanommataceae	g__unidentified	s__Melanommataceae_sp	SH1645867.08FU	HQ211711
OTU246	0	0	0	0	0	0	0	590	0	0	0	0	6	0	0	0	0	31	0	0		OTU246	k__Fungi	p__Basidiomycota	c__Agaricomycetes	o__Agaricales	f__Mycenaceae	g__unidentified	s__Mycenaceae_sp	SH1542289.08FU	FM997942
OTU2461	0	0	0	0	0	0	0	0	0	0	0	0	0	0	0	0	0	0	0	74		OTU2461	k__Fungi	p__Ascomycota	c__Leotiomycetes	o__Helotiales	f__Vibrisseaceae	g__Phialocephala	s__Phialocephala_subalpina	SH1647282.08FU	EF446148
OTU2469	21	0	205	1	0	0	0	0	0	0	0	0	0	0	0	0	3370	23	3	1		OTU2469	k__Fungi	p__Ascomycota	c__Leotiomycetes	o__Helotiales	f__unidentified	g__unidentified	s__Helotiales_sp	SH1544334.08FU	FJ553093
OTU2470	0	0	0	0	0	0	0	0	806	0	0	2	0	0	1	0	0	0	0	1		OTU2470	k__Fungi	p__Ascomycota	c__Leotiomycetes	o__Thelebolales	f__Thelebolaceae	g__Thelebolus	s__Thelebolus_sp	SH1647615.08FU	FJ613125
OTU2471	2	7	401	0	8	1716	17	527	27	264	36	957	1015	6949	366	0	10	7	39	1		OTU2471	k__Fungi	p__Ascomycota	c__Leotiomycetes	o__Helotiales	f__unidentified	g__unidentified	s__Helotiales_sp	SH1509602.08FU	FJ553143
OTU2472	8	0	0	0	0	468	0	0	0	0	0	0	0	0	0	0	0	0	0	0		OTU2472	k__Fungi	p__Ascomycota	c__Dothideomycetes	o__Venturiales	f__Venturiaceae	g__unidentified	s__Venturiaceae_sp	SH1626885.08FU	EU003050
OTU2473	1	7	455	0	2	0	0	0	0	0	0	0	0	0	0	214	0	0	0	0		OTU2473	k__Fungi	p__unidentified	c__unidentified	o__unidentified	f__unidentified	g__unidentified	s__unidentified	SH1549486.08FU	FM172821
OTU2476	0	0	0	0	0	0	0	0	0	0	0	0	0	0	0	0	0	507	0	0		OTU2476	k__Fungi	p__Ascomycota	c__Sordariomycetes	o__Sordariales	f__unidentified	g__unidentified	s__Sordariales_sp	SH1555263.08FU	EU754965
OTU2477	0	0	0	0	0	0	0	0	0	0	0	1	0	0	0	0	8	0	7	320		OTU2477	k__Fungi	p__Ascomycota	c__Leotiomycetes	o__Helotiales	f__Leotiaceae	g__Alatospora	s__Alatospora_acuminata	SH1173283.08FU	AY204590
OTU2478	0	190	0	4	106	0	0	0	261	0	0	0	6	0	0	0	0	0	0	0		OTU2478	k__Fungi	p__Ascomycota	c__Leotiomycetes	o__Helotiales	f__unidentified	g__unidentified	s__Helotiales_sp	SH1518010.08FU	AM901772
OTU248	0	0	0	0	0	0	0	0	94	0	0	0	0	0	0	0	0	0	0	0		OTU248	k__Fungi	p__unidentified	c__unidentified	o__unidentified	f__unidentified	g__unidentified	s__unidentified	SH1553189.08FU	FJ820666
OTU2480	0	134	0	26	0	50	0	0	0	0	0	0	0	0	0	2	158	11	3	8		OTU2480	k__Fungi	p__Ascomycota	c__Leotiomycetes	o__Helotiales	f__Hyaloscyphaceae	g__unidentified	s__Hyaloscyphaceae_sp	SH1523096.08FU	HM036635
OTU2483	0	0	82	1242	10	0	0	0	243	0	0	0	9	6	0	0	1	0	5	0		OTU2483	k__Fungi	p__Ascomycota	c__Leotiomycetes	o__Helotiales	f__unidentified	g__unidentified	s__Helotiales_sp	SH1545888.08FU	EU516862
OTU2484	0	0	0	0	0	0	0	0	0	0	0	0	0	0	0	0	0	219	4	0		OTU2484	k__Fungi	p__Ascomycota	c__Leotiomycetes	o__Helotiales	f__Hyaloscyphaceae	g__Gyoerffyella	s__Gyoerffyella_sp	SH1509517.08FU	FN565258
OTU2485	4	206	0	0	9	0	0	0	0	0	0	2	0	0	0	0	0	0	0	0		OTU2485	k__Fungi	p__Ascomycota	c__Leotiomycetes	o__Helotiales	f__Helotiales_fam_Incertae_sedis	g__Leptodontidium	s__Leptodontidium_sp	SH1523320.08FU	EU051624
OTU2486	0	0	0	0	0	231	0	77	42	0	1	0	0	0	0	0	0	0	0	0		OTU2486	k__Fungi	p__Ascomycota	c__Dothideomycetes	o__Pleosporales	f__Leptosphaeriaceae	g__unidentified	s__Leptosphaeriaceae_sp	SH1525086.08FU	AJ879672
OTU2488	0	0	0	0	64	0	0	0	0	112	1	2	1	0	4	0	0	0	0	0		OTU2488	k__Fungi	p__Ascomycota	c__Dothideomycetes	o__unidentified	f__unidentified	g__unidentified	s__Dothideomycetes_sp	SH1169090.08FU	AJ875379
OTU2491	0	24	0	0	0	0	0	0	0	0	0	0	0	0	0	76	0	10	0	0		OTU2491	k__Fungi	p__Ascomycota	c__Orbiliomycetes	o__Orbiliales	f__Orbiliaceae	g__Dactylaria	s__Dactylaria_ampulliformis	SH1510166.08FU	AY265336
OTU2494	0	0	0	1	2	0	0	0	0	0	0	0	7	0	0	0	0	0	165	0		OTU2494	k__Fungi	p__Ascomycota	c__Leotiomycetes	o__Helotiales	f__Leotiaceae	g__unidentified	s__Leotiaceae_sp	SH1514525.08FU	EU726288
OTU250	0	0	0	0	0	0	0	0	0	0	0	398	0	0	0	0	0	0	0	0		OTU250	k__Fungi	p__Basidiomycota	c__Agaricomycetes	o__Agaricales	f__Tricholomataceae	g__Mycena	s__Mycena_sp	SH1542335.08FU	FJ553305
OTU2500	0	13	10	0	0	0	0	0	0	0	0	0	0	0	0	146	0	0	0	0		OTU2500	k__Fungi	p__Ascomycota	c__Leotiomycetes	o__Helotiales	f__unidentified	g__unidentified	s__Helotiales_sp	SH1522936.08FU	GU366717
OTU2502	0	0	0	0	0	0	0	0	0	0	0	0	0	0	0	0	0	0	0	107		OTU2502	k__Fungi	p__Ascomycota	c__Sordariomycetes	o__Sordariales	f__unidentified	g__unidentified	s__Sordariales_sp	SH1555263.08FU	EU754965
OTU2503	9	7	1	19	191	0	0	0	0	0	14	66	21	1	29	0	0	0	0	0		OTU2503	k__Fungi	p__Ascomycota	c__Leotiomycetes	o__Helotiales	f__unidentified	g__unidentified	s__Helotiales_sp	SH1522940.08FU	AY465448
OTU2505	1	0	1	500	0	9	7	95	4	5	29	20	0	90	1	2	1	0	5	1		OTU2505	k__Fungi	p__Ascomycota	c__Dothideomycetes	o__Pleosporales	f__Melanommataceae	g__unidentified	s__Melanommataceae_sp	SH1645867.08FU	EU516860
OTU2506	7	0	0	0	0	0	131	0	0	0	0	445	46	0	10	0	4	99	0	0		OTU2506	k__Fungi	p__Ascomycota	c__Leotiomycetes	o__Helotiales	f__unidentified	g__unidentified	s__Helotiales_sp	SH1648787.08FU	FJ552875
OTU2508	107	1096	227	137	310	0	0	0	0	0	0	0	0	0	0	0	1	5	14417	21		OTU2508	k__Fungi	p__Ascomycota	c__Leotiomycetes	o__Helotiales	f__unidentified	g__unidentified	s__Helotiales_sp	SH1522489.08FU	GQ924003
OTU2509	0	0	0	0	0	0	62	0	0	0	1	61	1	2	0	0	0	24	3	0		OTU2509	k__Fungi	p__Ascomycota	c__Leotiomycetes	o__Helotiales	f__unidentified	g__unidentified	s__Helotiales_sp	SH1647628.08FU	AY969380
OTU2510	57	0	0	4	0	0	0	0	0	0	0	0	0	0	0	0	0	0	1	18		OTU2510	k__Fungi	p__Ascomycota	c__Xylonomycetes	o__GS34	f__unidentified	g__unidentified	s__GS34_sp	SH1509547.08FU	FJ553698
OTU2511	5	0	0	0	68	0	0	0	0	0	0	2	1	1	10	0	0	0	0	0		OTU2511	k__Fungi	p__Ascomycota	c__unidentified	o__unidentified	f__unidentified	g__unidentified	s__Ascomycota_sp	SH1539554.08FU	AM999707
OTU2512	0	0	0	71	2	0	0	0	0	0	0	0	0	1	0	0	0	0	0	0		OTU2512	k__Fungi	p__Ascomycota	c__Leotiomycetes	o__Helotiales	f__Dermateaceae	g__Cryptosporiopsis	s__Cryptosporiopsis_sp	SH1523187.08FU	HM036628
OTU2515	0	1	0	0	0	0	9	0	0	34	0	0	0	135	1114	0	0	0	37	0		OTU2515	k__Fungi	p__Ascomycota	c__Leotiomycetes	o__Helotiales	f__Helotiaceae	g__Tetracladium	s__Tetracladium_sp	SH1648785.08FU	FJ237066
OTU2518	0	0	0	0	0	0	0	0	0	0	0	0	0	0	0	0	40	112	0	0		OTU2518	k__Fungi	p__Ascomycota	c__Dothideomycetes	o__unidentified	f__unidentified	g__unidentified	s__Dothideomycetes_sp	SH1657585.08FU	HM069466
OTU2519	0	0	0	0	0	0	0	0	0	0	0	0	0	0	0	0	0	0	33	0		OTU2519	k__Fungi	p__Ascomycota	c__Leotiomycetes	o__Helotiales	f__unidentified	g__unidentified	s__Helotiales_sp	SH1522517.08FU	FJ237130
OTU2524	0	0	0	0	0	0	0	0	0	0	0	0	53	0	0	0	0	44	0	0		OTU2524	k__Fungi	p__unidentified	c__unidentified	o__unidentified	f__unidentified	g__unidentified	s__unidentified	SH1173280.08FU	EU516845
OTU2526	0	196	5	7	8	0	83	0	1	0	0	20	16	0	2	0	7	1	18	11		OTU2526	k__Fungi	p__Ascomycota	c__unidentified	o__unidentified	f__unidentified	g__unidentified	s__Ascomycota_sp	SH1545874.08FU	EU516740
OTU2528	0	0	0	0	0	0	0	0	0	0	0	1267	9	0	0	0	0	0	1	0		OTU2528	k__Fungi	p__Ascomycota	c__Leotiomycetes	o__Helotiales	f__unidentified	g__unidentified	s__Helotiales_sp	SH1565558.08FU	GU366730
OTU2529	0	0	0	0	0	0	0	0	0	0	0	0	0	0	0	0	0	83	0	1		OTU2529	k__Fungi	p__Ascomycota	c__Sordariomycetes	o__Sordariales	f__unidentified	g__unidentified	s__Sordariales_sp	SH1555263.08FU	EU754965
OTU2534	0	0	0	0	23	0	0	0	0	0	0	2	1	0	12	0	0	0	0	0		OTU2534	k__Fungi	p__Ascomycota	c__Dothideomycetes	o__unidentified	f__unidentified	g__unidentified	s__Dothideomycetes_sp	SH1154618.08FU	HQ211766
OTU2538	0	0	0	0	50	0	0	0	0	0	0	0	0	0	0	0	0	0	0	0		OTU2538	k__Fungi	p__Ascomycota	c__Leotiomycetes	o__Helotiales	f__Hyaloscyphaceae	g__unidentified	s__Hyaloscyphaceae_sp	SH1509549.08FU	GU393951
OTU254	0	2	0	0	0	16	0	0	0	0	0	0	0	0	0	0	0	0	0	0		OTU254	k__Fungi	p__Rozellomycota	c__unidentified	o__unidentified	f__unidentified	g__unidentified	s__Rozellomycota_sp	SH1512550.08FU	FN610885
OTU2540	1	0	0	6	4	1	43	1	0	6	2	0	0	0	0	0	0	0	0	0		OTU2540	k__Fungi	p__Ascomycota	c__Dothideomycetes	o__Venturiales	f__Venturiaceae	g__unidentified	s__Venturiaceae_sp	SH1626885.08FU	EU003050
OTU2545	0	0	0	0	0	0	0	0	0	0	0	0	0	0	0	59	3	0	0	0		OTU2545	k__Fungi	p__Ascomycota	c__Leotiomycetes	o__Helotiales	f__unidentified	g__unidentified	s__Helotiales_sp	SH1522944.08FU	FM172764
OTU2553	0	0	0	0	11	0	0	0	0	0	1	1	4	1	2	0	0	0	0	0		OTU2553	k__Fungi	p__Ascomycota	c__Dothideomycetes	o__unidentified	f__unidentified	g__unidentified	s__Dothideomycetes_sp	SH1169090.08FU	AJ875379
OTU2554	0	0	0	0	12	0	0	0	0	0	0	0	0	0	0	0	0	0	10	0		OTU2554	k__Fungi	p__Ascomycota	c__Leotiomycetes	o__Helotiales	f__unidentified	g__unidentified	s__Helotiales_sp	SH1545896.08FU	FJ197892
OTU2557	0	0	0	0	0	0	0	0	0	49	0	0	0	0	0	0	0	0	0	0		OTU2557	k__Fungi	p__Ascomycota	c__Dothideomycetes	o__Pleosporales	f__unidentified	g__unidentified	s__Pleosporales_sp	SH1645895.08FU	HM116750
OTU2558	0	0	0	0	0	0	0	0	0	0	21	0	0	0	0	0	3	6	2	0		OTU2558	k__Fungi	p__unidentified	c__unidentified	o__unidentified	f__unidentified	g__unidentified	s__unidentified	SH1648712.08FU	GU366694
OTU256	0	0	0	21	0	134	0	0	100	56	0	0	0	0	0	1	2	0	0	1		OTU256	k__Fungi	p__Basidiomycota	c__Microbotryomycetes	o__Sporidiobolales	f__Sporidiobolaceae	g__Rhodotorula	s__Rhodotorula_mucilaginosa	SH1558792.08FU	AB305106
OTU2560	0	0	1	15	0	3	2	6	2	0	10	14	11	6	4	0	0	0	3	9		OTU2560	k__Fungi	p__Ascomycota	c__Dothideomycetes	o__Pleosporales	f__Melanommataceae	g__unidentified	s__Melanommataceae_sp	SH1645867.08FU	DQ420830
OTU2561	0	0	0	0	0	0	0	0	0	0	0	148	43	5	0	0	19	1	0	0		OTU2561	k__Fungi	p__Ascomycota	c__Leotiomycetes	o__Helotiales	f__unidentified	g__unidentified	s__Helotiales_sp	SH1522517.08FU	FJ237130
OTU257	0	0	0	20	0	0	0	0	0	0	1249	1	2	0	0	0	0	0	2	0		OTU257	k__Fungi	p__Basidiomycota	c__Microbotryomycetes	o__Microbotryomycetes_ord_Incertae_sedis	f__Microbotryomycetes_fam_Incertae_sedis	g__Curvibasidium	s__Curvibasidium_cygneicollum	SH1651362.08FU	FN298669
OTU2570	0	0	2	0	0	0	0	0	0	0	0	0	0	0	0	28	41	9	0	0		OTU2570	k__Fungi	p__Ascomycota	c__Leotiomycetes	o__Helotiales	f__unidentified	g__unidentified	s__Helotiales_sp	SH1522926.08FU	AY279183
OTU2571	0	0	126	1	0	0	0	0	0	0	0	0	0	0	0	3	12217	997	7	2		OTU2571	k__Fungi	p__Ascomycota	c__Leotiomycetes	o__Helotiales	f__unidentified	g__unidentified	s__Helotiales_sp	SH1549488.08FU	FN298700
OTU2575	0	0	0	0	0	0	0	0	0	0	0	0	0	0	0	0	0	34	0	0		OTU2575	k__Fungi	p__Ascomycota	c__Leotiomycetes	o__Helotiales	f__unidentified	g__unidentified	s__Helotiales_sp	SH1523056.08FU	FJ552699
OTU258	0	0	0	0	0	0	0	0	75	0	0	0	0	0	0	0	0	0	0	0		OTU258	k__Fungi	p__unidentified	c__unidentified	o__unidentified	f__unidentified	g__unidentified	s__unidentified	SH1553189.08FU	FJ820666
OTU2586	72	6	1	36	2839	125	4	80	93	0	8	0	24	3	1	4	2	197	61	82		OTU2586	k__Fungi	p__Ascomycota	c__Leotiomycetes	o__Thelebolales	f__Pseudeurotiaceae	g__Pseudogymnoascus	s__Pseudogymnoascus_sp	SH1557165.08FU	GU083178
OTU2587	7	0	0	1	15	0	0	0	0	0	0	0	1	0	0	0	0	0	0	0		OTU2587	k__Fungi	p__Ascomycota	c__Dothideomycetes	o__Botryosphaeriales	f__Botryosphaeriaceae	g__Neofusicoccum	s__Neofusicoccum_parvum	SH1507366.08FU	GU944807
OTU259	3	40	214	11	14	0	0	0	0	0	0	0	0	0	0	34	7210	56	976	1113		OTU259	k__Fungi	p__Basidiomycota	c__Agaricomycetes	o__Agaricales	f__Tricholomataceae	g__unidentified	s__Tricholomataceae_sp	SH1547344.08FU	HQ212018
OTU2595	0	0	0	0	10	0	0	0	0	19	0	0	0	0	0	0	0	0	0	0		OTU2595	k__Fungi	p__Ascomycota	c__Leotiomycetes	o__Helotiales	f__Helotiales_fam_Incertae_sedis	g__Cadophora	s__Cadophora_sp	SH1545863.08FU	GU212426
OTU2605	0	0	0	0	0	0	0	0	0	0	0	0	495	0	0	0	31	4	0	0		OTU2605	k__Fungi	p__Ascomycota	c__Leotiomycetes	o__Helotiales	f__unidentified	g__unidentified	s__Helotiales_sp	SH1545903.08FU	FJ197884
OTU2606	0	0	0	23	11	0	0	0	100	0	23	8	7	18	43	0	0	0	0	0		OTU2606	k__Fungi	p__Ascomycota	c__Leotiomycetes	o__Helotiales	f__unidentified	g__unidentified	s__Helotiales_sp	SH1236260.08FU	HQ212143
OTU261	0	0	0	0	0	18	0	0	0	0	0	0	0	0	0	1	12	0	0	0		OTU261	k__Fungi	p__unidentified	c__unidentified	o__unidentified	f__unidentified	g__unidentified	s__unidentified	SH1647442.08FU	HM036630
OTU2611	0	3	53	0	0	0	0	0	0	0	1	0	0	0	0	182	0	0	1	0		OTU2611	k__Fungi	p__Ascomycota	c__Leotiomycetes	o__Helotiales	f__unidentified	g__unidentified	s__Helotiales_sp	SH1522936.08FU	HM146819
OTU262	0	0	0	0	0	0	0	0	0	0	0	0	0	0	0	0	0	12	0	0		OTU262	k__Fungi	p__Glomeromycota	c__Glomeromycetes	o__Glomerales	f__Claroideoglomeraceae	g__Claroideoglomus	s__Claroideoglomus_sp	SH1189504.08FU	AJ604568
OTU2620	0	0	0	5	0	0	0	0	0	0	0	0	0	0	0	0	7	11	16	0		OTU2620	k__Fungi	p__Ascomycota	c__Leotiomycetes	o__Helotiales	f__Hyaloscyphaceae	g__unidentified	s__Hyaloscyphaceae_sp	SH1522930.08FU	HQ211532
OTU2624	7	87	0	5	7	0	0	0	0	0	0	0	0	0	0	0	0	0	1200	0		OTU2624	k__Fungi	p__Ascomycota	c__Leotiomycetes	o__Helotiales	f__unidentified	g__unidentified	s__Helotiales_sp	SH1522489.08FU	EU517017
OTU263	239	1166	317	108	284	0	0	0	0	2	0	1	0	1	0	3	3216	2	11457	12		OTU263	k__Fungi	p__Basidiomycota	c__Agaricomycetes	o__Sebacinales	f__Serendipitaceae	g__Serendipita	s__Serendipita_sp	SH1193940.08FU	HQ211970
OTU2645	1	40	1189	0	0	0	0	0	0	0	1	0	0	0	0	695	2879	1242	19	2		OTU2645	k__Fungi	p__Ascomycota	c__Neolectomycetes	o__Neolectales	f__Neolectaceae	g__Neolecta	s__Neolecta_vitellina	SH1625738.08FU	FJ171847
OTU2648	0	0	0	14	0	0	0	0	0	0	0	0	0	0	0	0	0	2	2	2		OTU2648	k__Fungi	p__Ascomycota	c__Leotiomycetes	o__Helotiales	f__Helotiales_fam_Incertae_sedis	g__Leptodontidium	s__Leptodontidium_sp	SH1523044.08FU	FJ552955
OTU2651	0	0	0	4	16	0	0	0	0	0	0	0	0	0	0	0	0	0	0	0		OTU2651	k__Fungi	p__Ascomycota	c__Leotiomycetes	o__Rhytismatales	f__Rhytismataceae	g__Lophodermium	s__Lophodermium_eucalypti	SH1554233.08FU	EF191235
OTU2666	0	0	2	0	0	0	93	2	3	0	10	0	0	8	0	0	0	0	5	0		OTU2666	k__Fungi	p__Ascomycota	c__Dothideomycetes	o__Pleosporales	f__Melanommataceae	g__unidentified	s__Melanommataceae_sp	SH1645867.08FU	DQ420830
OTU267	0	0	0	0	0	0	0	0	0	0	1127	1	0	0	0	0	0	0	0	0		OTU267	k__Fungi	p__Basidiomycota	c__Microbotryomycetes	o__Microbotryomycetes_ord_Incertae_sedis	f__Microbotryomycetes_fam_Incertae_sedis	g__Curvibasidium	s__Curvibasidium_sp	SH1651362.08FU	GU065532
OTU2670	0	0	0	1	0	2	7	93	2	2	8	3	18	5	0	0	0	0	7	0		OTU2670	k__Fungi	p__Ascomycota	c__Dothideomycetes	o__Pleosporales	f__Melanommataceae	g__unidentified	s__Melanommataceae_sp	SH1645867.08FU	DQ420830
OTU2676	0	0	1	4	0	0	0	68	0	0	0	5	0	0	0	0	0	0	0	0		OTU2676	k__Fungi	p__Ascomycota	c__Leotiomycetes	o__Helotiales	f__unidentified	g__unidentified	s__Helotiales_sp	SH1509542.08FU	GQ153108
OTU2679	0	0	1	20	2	21	44	8	116	663	36	3	2	526	1941	0	0	0	45	134		OTU2679	k__Fungi	p__Ascomycota	c__Dothideomycetes	o__Pleosporales	f__Melanommataceae	g__unidentified	s__Melanommataceae_sp	SH1645867.08FU	HM123264
OTU268	0	0	0	0	0	0	0	0	0	0	0	0	0	0	0	137	0	0	0	0		OTU268	k__Fungi	p__Basidiomycota	c__Agaricomycetes	o__Geastrales	f__Geastraceae	g__Nidulariopsis	s__Nidulariopsis_iowensis	SH1517671.08FU	AY650242
OTU2682	0	0	0	0	0	0	0	0	0	0	3	5	7	0	3	0	0	0	0	0		OTU2682	k__Fungi	p__Ascomycota	c__Dothideomycetes	o__Capnodiales	f__unidentified	g__unidentified	s__Capnodiales_sp	SH1234764.08FU	AJ875392
OTU2684	0	0	0	10	0	0	1	0	0	0	53	42	0	5	4	0	0	0	3	0		OTU2684	k__Fungi	p__Ascomycota	c__Dothideomycetes	o__Pleosporales	f__Melanommataceae	g__unidentified	s__Melanommataceae_sp	SH1645867.08FU	EU516860
OTU2685	0	0	0	12	2	443	158	58	70	67	8630	13	15	5	2	1	0	1	2	0		OTU2685	k__Fungi	p__Ascomycota	c__Pezizomycetes	o__Pezizales	f__unidentified	g__unidentified	s__Pezizales_sp	SH1509573.08FU	HQ211492
OTU2687	0	0	0	0	0	0	1	0	0	0	11	0	1	0	0	0	0	0	0	0		OTU2687	k__Fungi	p__Ascomycota	c__Pezizomycetes	o__Pezizales	f__unidentified	g__unidentified	s__Pezizales_sp	SH1509573.08FU	HQ211492
OTU2689	6	5	167	3	8	196	270	211	167	89	863	21	21	456	2	5	3	6	1235	11		OTU2689	k__Fungi	p__Ascomycota	c__Dothideomycetes	o__Pleosporales	f__Melanommataceae	g__unidentified	s__Melanommataceae_sp	SH1645867.08FU	DQ420830
OTU2690	0	0	0	0	0	121	11	64	49	36	532	4	2	0	1	0	1	0	0	0		OTU2690	k__Fungi	p__Ascomycota	c__Leotiomycetes	o__Helotiales	f__unidentified	g__unidentified	s__Helotiales_sp	SH1509602.08FU	FJ553143
OTU2693	0	0	0	0	0	0	0	0	0	0	83	66	0	0	0	0	0	0	0	0		OTU2693	k__Fungi	p__Ascomycota	c__Dothideomycetes	o__Pleosporales	f__Melanommataceae	g__unidentified	s__Melanommataceae_sp	SH1645867.08FU	HM123264
OTU2703	0	0	1	5	0	2	3	8	2	0	11	51	10	9	1	0	0	1	0	0		OTU2703	k__Fungi	p__Ascomycota	c__Dothideomycetes	o__Pleosporales	f__Melanommataceae	g__unidentified	s__Melanommataceae_sp	SH1645867.08FU	DQ420830
OTU2704	0	0	1	2	0	1	1	1	3	2	1	154	28	12	5	0	0	0	5	0		OTU2704	k__Fungi	p__Ascomycota	c__Dothideomycetes	o__Pleosporales	f__Melanommataceae	g__unidentified	s__Melanommataceae_sp	SH1645867.08FU	HM123264
OTU271	0	0	0	0	0	0	0	0	0	0	0	0	0	0	0	0	0	0	26	0		OTU271	k__Fungi	p__Ascomycota	c__Orbiliomycetes	o__Orbiliales	f__unidentified	g__unidentified	s__Orbiliales_sp	SH1570311.08FU	HM161991
OTU2712	3	22	9	1586	4	150	35	68	65	13	555	284	1250	815	4	3	17	0	109	38		OTU2712	k__Fungi	p__Ascomycota	c__Dothideomycetes	o__Pleosporales	f__Melanommataceae	g__unidentified	s__Melanommataceae_sp	SH1645867.08FU	EU516860
OTU2713	0	0	0	0	0	0	0	0	0	0	0	0	15	0	0	0	0	0	0	0		OTU2713	k__Fungi	p__Ascomycota	c__unidentified	o__unidentified	f__unidentified	g__unidentified	s__Ascomycota_sp	SH1647622.08FU	EF373562
OTU272	1	11	1	0	1	0	0	0	0	0	0	0	0	0	0	0	29	0	38	0		OTU272	k__Fungi	p__Basidiomycota	c__Agaricomycetes	o__Sebacinales	f__Serendipitaceae	g__Serendipita	s__Serendipita_sp	SH1193940.08FU	HQ211970
OTU2723	0	0	0	0	0	1	0	0	0	0	0	0	3	709	0	0	0	0	0	0		OTU2723	k__Fungi	p__Ascomycota	c__Leotiomycetes	o__Helotiales	f__unidentified	g__unidentified	s__Helotiales_sp	SH1545903.08FU	FJ197884
OTU2726	0	0	0	0	0	0	0	0	0	0	0	0	0	0	20	0	0	0	0	0		OTU2726	k__Fungi	p__Ascomycota	c__Dothideomycetes	o__Pleosporales	f__Melanommataceae	g__unidentified	s__Melanommataceae_sp	SH1645867.08FU	FN178473
OTU2736	0	0	6	1	0	0	0	1	0	0	0	0	0	0	0	38	0	0	0	0		OTU2736	k__Fungi	p__Ascomycota	c__Leotiomycetes	o__Rhytismatales	f__unidentified	g__unidentified	s__Rhytismatales_sp	SH1505280.08FU	DQ309240
OTU2739	1	15	0	1	0	109	0	0	0	16	0	0	0	0	1	26	0	0	3	0		OTU2739	k__Fungi	p__Ascomycota	c__Leotiomycetes	o__Helotiales	f__unidentified	g__unidentified	s__Helotiales_sp	SH1522951.08FU	AY394892
OTU274	0	0	0	104	0	12	9	0	0	0	288	0	1	23	0	1	0	0	0	0		OTU274	k__Fungi	p__Basidiomycota	c__Agaricomycetes	o__Cantharellales	f__Cantharellales_fam_Incertae_sedis	g__Sistotrema	s__Sistotrema_sp	SH1512589.08FU	DQ309138
OTU2740	0	0	0	0	0	0	0	0	0	0	0	0	0	0	0	11	4	16	0	0		OTU2740	k__Fungi	p__Ascomycota	c__Leotiomycetes	o__Helotiales	f__unidentified	g__unidentified	s__Helotiales_sp	SH1181326.08FU	EU516717
OTU2744	0	0	0	0	0	0	0	0	0	0	0	0	0	0	0	0	10	0	0	0		OTU2744	k__Fungi	p__Ascomycota	c__Leotiomycetes	o__Helotiales	f__Helotiales_fam_Incertae_sedis	g__Leohumicola	s__Leohumicola_sp	SH1564450.08FU	AF269067
OTU275	0	0	0	0	0	0	0	0	0	0	40	0	0	0	0	0	0	0	0	0		OTU275	k__Fungi	p__Basidiomycota	c__Microbotryomycetes	o__Microbotryomycetes_ord_Incertae_sedis	f__Microbotryomycetes_fam_Incertae_sedis	g__Curvibasidium	s__Curvibasidium_sp	SH1651362.08FU	GU065532
OTU2750	0	0	0	0	0	0	0	0	0	0	0	0	0	0	0	0	14	3	2	67		OTU2750	k__Fungi	p__unidentified	c__unidentified	o__unidentified	f__unidentified	g__unidentified	s__unidentified	SH1545862.08FU	GU083253
OTU2767	1	25	0	1	9	0	0	0	0	0	0	0	0	0	0	0	5	4	24	79		OTU2767	k__Fungi	p__unidentified	c__unidentified	o__unidentified	f__unidentified	g__unidentified	s__unidentified	SH1545862.08FU	GU083253
OTU2775	2	38	228	4	25	0	0	0	0	0	0	1	0	0	0	0	1	0	1131	50		OTU2775	k__Fungi	p__Ascomycota	c__Leotiomycetes	o__Helotiales	f__unidentified	g__unidentified	s__Helotiales_sp	SH1545862.08FU	EU490132
OTU2776	0	0	0	45	0	0	0	0	0	0	0	0	0	0	0	0	0	183	37	1197		OTU2776	k__Fungi	p__Ascomycota	c__Leotiomycetes	o__Helotiales	f__Helotiaceae	g__Tetracladium	s__Tetracladium_sp	SH1648785.08FU	AB219857
OTU278	0	0	0	0	0	0	0	0	0	0	0	0	0	0	0	0	0	39	0	0		OTU278	k__Fungi	p__Basidiomycota	c__Agaricomycetes	o__Agaricales	f__Tricholomataceae	g__unidentified	s__Tricholomataceae_sp	SH1547344.08FU	HQ212018
OTU2788	0	0	0	0	0	135	0	0	0	0	0	92	13	21	2	0	19	0	980	0		OTU2788	k__Fungi	p__Ascomycota	c__Leotiomycetes	o__Helotiales	f__unidentified	g__unidentified	s__Helotiales_sp	SH1522487.08FU	HQ211869
OTU2789	0	1	0	0	0	0	0	163	0	0	0	0	0	0	0	0	722	156	65	0		OTU2789	k__Fungi	p__Ascomycota	c__Leotiomycetes	o__Helotiales	f__unidentified	g__unidentified	s__Helotiales_sp	SH1522484.08FU	FN392310
OTU2790	38	0	0	0	0	0	0	0	1218	0	0	0	0	0	0	0	0	13	0	0		OTU2790	k__Fungi	p__Ascomycota	c__Dothideomycetes	o__Pleosporales	f__Sporormiaceae	g__Preussia	s__Preussia_minipascua	SH1541791.08FU	GQ203787
OTU2791	5	44	0	0	37	0	0	0	0	1	0	0	0	0	0	0	0	0	2039	441		OTU2791	k__Fungi	p__Ascomycota	c__Leotiomycetes	o__Helotiales	f__unidentified	g__unidentified	s__Helotiales_sp	SH1564445.08FU	EF644169
OTU2792	44	8	0	26	22	18	8	133	302	0	1	0	3	0	0	2	6	54	62	64		OTU2792	k__Fungi	p__Ascomycota	c__Leotiomycetes	o__Thelebolales	f__Pseudeurotiaceae	g__Pseudogymnoascus	s__Pseudogymnoascus_sp	SH1557165.08FU	AJ608960
OTU2793	0	9	202	0	0	0	0	0	0	0	0	0	0	0	0	4	237	615	1	6		OTU2793	k__Fungi	p__Ascomycota	c__Leotiomycetes	o__Helotiales	f__Dermateaceae	g__Pezicula	s__Pezicula_sp	SH1522919.08FU	HQ211628
OTU2794	1	0	0	200	160	0	0	0	321	49	2	0	4	1	4	0	0	0	0	0		OTU2794	k__Fungi	p__Ascomycota	c__Leotiomycetes	o__Helotiales	f__unidentified	g__unidentified	s__Helotiales_sp	SH1509544.08FU	FJ235938
OTU2795	2	5	0	3	9	0	0	0	0	0	0	0	0	0	0	0	0	37	374	1		OTU2795	k__Fungi	p__Ascomycota	c__Leotiomycetes	o__Helotiales	f__unidentified	g__unidentified	s__Helotiales_sp	SH1522487.08FU	HQ211869
OTU2796	0	0	0	0	0	0	0	0	0	0	0	0	0	0	0	0	0	406	0	0		OTU2796	k__Fungi	p__Ascomycota	c__Pezizomycetes	o__Pezizales	f__unidentified	g__unidentified	s__Pezizales_sp	SH1191280.08FU	HQ212173
OTU2797	0	1	363	0	0	1	0	3	0	0	0	0	0	0	0	225	13	4	0	0		OTU2797	k__Fungi	p__Ascomycota	c__Leotiomycetes	o__Helotiales	f__unidentified	g__unidentified	s__Helotiales_sp	SH1522926.08FU	GU083137
OTU2799	0	0	0	0	0	0	0	0	0	0	0	0	0	0	0	0	9	381	0	0		OTU2799	k__Fungi	p__Ascomycota	c__Leotiomycetes	o__Helotiales	f__unidentified	g__unidentified	s__Helotiales_sp	SH1509516.08FU	HQ211543
OTU28	11	0	0	10	0	0	0	0	0	0	0	0	0	0	0	0	490	0	1	0		OTU28	k__Fungi	p__Basidiomycota	c__Agaricomycetes	o__Russulales	f__Russulaceae	g__Russula	s__Russula_xerampelina	SH1538845.08FU	HM240542
OTU280	0	0	0	0	0	0	0	0	0	0	0	0	0	0	0	0	0	0	27	0		OTU280	k__Fungi	p__Basidiomycota	c__Pucciniomycetes	o__Septobasidiales	f__Septobasidiaceae	g__Septobasidium	s__Septobasidium_sp	SH1514371.08FU	HQ267964
OTU2802	44	39	149	247	28	0	33	0	468	0	0	23	668	5	3	0	11	10	634	97		OTU2802	k__Fungi	p__Ascomycota	c__Leotiomycetes	o__Helotiales	f__Helotiales_fam_Incertae_sedis	g__Rhexocercosporidium	s__Rhexocercosporidium_panacis	SH1545862.08FU	DQ249992
OTU2804	0	4	0	0	1	0	0	0	0	0	0	0	0	0	0	204	0	0	0	0		OTU2804	k__Fungi	p__Ascomycota	c__Leotiomycetes	o__Helotiales	f__unidentified	g__unidentified	s__Helotiales_sp	SH1544341.08FU	FJ475725
OTU2806	0	6	0	0	29	0	0	36	0	0	0	0	2	2	0	0	0	69	33	0		OTU2806	k__Fungi	p__Ascomycota	c__Leotiomycetes	o__Helotiales	f__unidentified	g__unidentified	s__Helotiales_sp	SH1543097.08FU	HQ212045
OTU2807	0	0	0	0	0	0	0	0	144	0	0	0	0	0	0	0	0	0	0	0		OTU2807	k__Fungi	p__Ascomycota	c__Leotiomycetes	o__Helotiales	f__Sclerotiniaceae	g__Mycopappus	s__Mycopappus_sp	SH1518623.08FU	GQ996578
OTU2808	0	0	0	0	3	0	0	10	1	0	1	0	1	0	0	3	110	55	4	23		OTU2808	k__Fungi	p__Ascomycota	c__Leotiomycetes	o__Thelebolales	f__Pseudeurotiaceae	g__Geomyces	s__Geomyces_sp	SH1557167.08FU	GU083118
OTU2809	0	0	0	0	0	24	0	296	0	0	28	95	591	0	27	0	0	7	0	0		OTU2809	k__Fungi	p__Ascomycota	c__Leotiomycetes	o__Helotiales	f__unidentified	g__unidentified	s__Helotiales_sp	SH1509602.08FU	FJ553143
OTU2810	31	0	0	0	15	4	0	0	0	0	8	4	39	0	63	1	0	0	0	0		OTU2810	k__Fungi	p__Ascomycota	c__Dothideomycetes	o__unidentified	f__unidentified	g__unidentified	s__Dothideomycetidae	SH1521453.08FU	FJ552871
OTU2813	0	0	0	0	0	0	0	116	8	29	0	0	0	0	0	0	9	2	4	49		OTU2813	k__Fungi	p__Ascomycota	c__Leotiomycetes	o__Thelebolales	f__Pseudeurotiaceae	g__Gymnostellatospora	s__Gymnostellatospora_sp	SH1557169.08FU	EU516857
OTU2815	0	0	0	0	0	0	0	0	109	20	0	0	0	0	0	0	0	0	1	0		OTU2815	k__Fungi	p__Ascomycota	c__Lecanoromycetes	o__Candelariales	f__Candelariaceae	g__Candelaria	s__Candelaria_sp	SH1614731.08FU	DQ534456
OTU2816	0	0	0	0	0	13	0	0	0	96	0	0	0	0	0	0	0	1	0	0		OTU2816	k__Fungi	p__Ascomycota	c__Dothideomycetes	o__Capnodiales	f__Mycosphaerellaceae	g__Sphaerulina	s__Sphaerulina_sp	SH1577456.08FU	HM487056
OTU2817	0	0	0	0	0	0	0	0	0	0	0	871	2	0	6	0	0	5	0	0		OTU2817	k__Fungi	p__unidentified	c__unidentified	o__unidentified	f__unidentified	g__unidentified	s__unidentified	SH1648785.08FU	GU817126
OTU2818	1	1	0	3	0	0	0	0	0	0	0	0	0	0	0	0	0	0	31	513		OTU2818	k__Fungi	p__Ascomycota	c__Leotiomycetes	o__Helotiales	f__Hyaloscyphaceae	g__Hyaloscypha	s__Hyaloscypha_bicolor	SH1523753.08FU	EU292532	Hyaloscypha finlandica
OTU282	3	1	537	508	2	257	1630	118	738	567	114	15	4	9972	0	0	16	1	0	3		OTU282	k__Fungi	p__Ascomycota	c__Eurotiomycetes	o__Chaetothyriales	f__Herpotrichiellaceae	g__unidentified	s__Herpotrichiellaceae_sp	SH1231674.08FU	EU516888
OTU2820	0	0	0	0	55	0	0	0	0	0	0	0	0	0	13	0	0	0	0	0		OTU2820	k__Fungi	p__unidentified	c__unidentified	o__unidentified	f__unidentified	g__unidentified	s__unidentified	SH1237102.08FU	EU516783
OTU2821	0	0	0	0	0	130	0	0	0	0	7	1	14	0	0	6	0	9	0	0		OTU2821	k__Fungi	p__Ascomycota	c__Leotiomycetes	o__Helotiales	f__Hyaloscyphaceae	g__unidentified	s__Hyaloscyphaceae_sp	SH1509549.08FU	GU393951
OTU2822	0	12	0	0	0	0	0	0	0	0	0	3	443	711	113	0	0	8	36	1		OTU2822	k__Fungi	p__Ascomycota	c__Leotiomycetes	o__Helotiales	f__Helotiales_fam_Incertae_sedis	g__Cadophora	s__Cadophora_sp	SH1522486.08FU	DQ317330
OTU2823	1	0	0	0	0	0	0	0	0	0	0	0	0	0	0	0	0	0	80	0		OTU2823	k__Fungi	p__Ascomycota	c__Leotiomycetes	o__Helotiales	f__unidentified	g__unidentified	s__Helotiales_sp	SH1564445.08FU	EF644169
OTU2824	99	0	0	2	9	0	0	0	0	0	0	0	0	0	0	0	0	0	0	0		OTU2824	k__Fungi	p__Ascomycota	c__Leotiomycetes	o__Helotiales	f__unidentified	g__unidentified	s__Helotiales_sp	SH1509516.08FU	EF093150
OTU2825	1	0	116	42	6	0	0	3	0	132	0	7	0	3	0	0	0	0	0	0		OTU2825	k__Fungi	p__Ascomycota	c__Leotiomycetes	o__Helotiales	f__unidentified	g__unidentified	s__Helotiales_sp	SH1509542.08FU	GQ153108
OTU2826	0	0	0	0	0	10	0	46	0	0	0	0	0	1	0	0	0	0	0	0		OTU2826	k__Fungi	p__Ascomycota	c__Leotiomycetes	o__Helotiales	f__Hemiphacidiaceae	g__Rhabdocline	s__Rhabdocline_parkeri	SH1524008.08FU	AF462424
OTU2828	0	0	0	0	3	202	1	1	1	79	0	0	4989	273	0	0	0	0	0	1		OTU2828	k__Fungi	p__Ascomycota	c__Leotiomycetes	o__Helotiales	f__unidentified	g__unidentified	s__Helotiales_sp	SH1545903.08FU	FJ197884
OTU2829	0	0	0	0	0	88	0	0	0	0	2	3	15	0	6	0	0	0	0	0		OTU2829	k__Fungi	p__Ascomycota	c__Leotiomycetes	o__Helotiales	f__Leotiaceae	g__Alatospora	s__Alatospora_acuminata	SH1545879.08FU	AY204589
OTU283	0	0	0	0	0	0	0	3481	1	0	2	1	0	0	0	0	0	0	0	0		OTU283	k__Fungi	p__Basidiomycota	c__Agaricomycetes	o__Agaricales	f__Tricholomataceae	g__Mycena	s__Mycena_sp	SH1542287.08FU	FJ785523
OTU2832	0	0	4	0	0	29	1	17	3	4	0	53	20	273	10	0	0	0	0	0		OTU2832	k__Fungi	p__Ascomycota	c__Leotiomycetes	o__Helotiales	f__unidentified	g__unidentified	s__Helotiales_sp	SH1509602.08FU	FJ553143
OTU2833	0	0	0	0	0	0	0	0	0	0	41	44	15	0	0	0	401	30	5	0		OTU2833	k__Fungi	p__Ascomycota	c__Leotiomycetes	o__Helotiales	f__Dermateaceae	g__Pezicula	s__Pezicula_sp	SH1522919.08FU	HQ211817
OTU2838	0	0	0	21	19	0	0	0	0	2	0	0	5	0	0	0	0	0	0	0		OTU2838	k__Fungi	p__Ascomycota	c__Leotiomycetes	o__Rhytismatales	f__unidentified	g__unidentified	s__Rhytismatales_sp	SH1180752.08FU	GQ153126
OTU2839	4	10	0	1	3	0	0	0	0	0	0	0	0	0	0	0	0	0	886	2		OTU2839	k__Fungi	p__Ascomycota	c__Leotiomycetes	o__Helotiales	f__Leotiaceae	g__Alatospora	s__Alatospora_acuminata	SH1545879.08FU	AY204589
OTU2841	0	0	0	0	0	0	0	0	0	97	0	0	0	0	18	0	0	0	0	0		OTU2841	k__Fungi	p__Ascomycota	c__Leotiomycetes	o__Helotiales	f__Helotiales_fam_Incertae_sedis	g__Cadophora	s__Cadophora_sp	SH1545863.08FU	HM116752
OTU2849	0	0	0	0	87	0	0	0	0	0	0	0	1	0	0	0	0	0	0	0		OTU2849	k__Fungi	p__Ascomycota	c__Leotiomycetes	o__Helotiales	f__Helotiales_fam_Incertae_sedis	g__Chalara	s__Chalara_pseudoaffinis	SH1523201.08FU	FR667224
OTU2850	5	26	335	5	0	0	29	30	0	0	0	0	0	1	0	1544	3663	3543	20	10		OTU2850	k__Fungi	p__Ascomycota	c__Leotiomycetes	o__Helotiales	f__Leotiaceae	g__Pezoloma	s__Pezoloma_ericae	SH1523762.08FU	FN565272	Hyaloscypha gryndleri
OTU2851	0	0	0	0	0	0	0	0	70	0	0	0	0	0	0	0	0	0	0	0		OTU2851	k__Fungi	p__Ascomycota	c__Leotiomycetes	o__Helotiales	f__Helotiales_fam_Incertae_sedis	g__Leohumicola	s__Leohumicola_sp	SH1564438.08FU	GU366684
OTU2855	3	6	0	0	2	16	0	0	0	0	4	1	5	0	0	1	0	59	46	0		OTU2855	k__Fungi	p__Ascomycota	c__Leotiomycetes	o__Helotiales	f__unidentified	g__unidentified	s__Helotiales_sp	SH1543097.08FU	HQ212045
OTU2857	0	0	0	0	49	0	0	0	0	0	0	0	0	0	0	0	0	0	0	0		OTU2857	k__Fungi	p__Ascomycota	c__Leotiomycetes	o__Thelebolales	f__Pseudeurotiaceae	g__Pseudeurotium	s__Pseudeurotium_sp	SH1647621.08FU	FN397281
OTU2858	0	0	0	0	11	0	0	0	0	0	0	0	0	0	0	0	0	0	0	0		OTU2858	k__Fungi	p__Ascomycota	c__Leotiomycetes	o__Helotiales	f__Helotiales_fam_Incertae_sedis	g__Cadophora	s__Cadophora_sp	SH1173339.08FU	FJ553847
OTU2861	0	5	0	0	0	0	95	0	0	0	0	315	24	0	0	0	18	0	3	0		OTU2861	k__Fungi	p__Ascomycota	c__Dothideomycetes	o__Venturiales	f__Venturiaceae	g__Venturia	s__Venturia_sp	SH1626886.08FU	EF029203
OTU2862	0	0	22	0	0	0	0	0	0	0	0	11	603	0	0	16	29	3	0	0		OTU2862	k__Fungi	p__Ascomycota	c__Leotiomycetes	o__Helotiales	f__Dermateaceae	g__Trimmatostroma	s__Trimmatostroma_sp	SH1524852.08FU	AY279186
OTU2863	0	0	0	0	0	0	18	0	0	0	0	1240	0	0	0	0	0	0	0	0		OTU2863	k__Fungi	p__Ascomycota	c__Leotiomycetes	o__Helotiales	f__Helotiaceae	g__Mycosymbioces	s__Mycosymbioces_sp	SH1145621.08FU	AM999690
OTU2865	0	0	0	0	0	0	0	0	0	0	0	0	0	0	0	0	64	0	1	0		OTU2865	k__Fungi	p__Ascomycota	c__Leotiomycetes	o__Helotiales	f__unidentified	g__unidentified	s__Helotiales_sp	SH1509516.08FU	EU516915
OTU2867	10	0	0	7	9	0	0	0	0	0	0	0	0	1	0	0	0	20	859	5283		OTU2867	k__Fungi	p__Ascomycota	c__Leotiomycetes	o__Helotiales	f__unidentified	g__unidentified	s__Helotiales_sp	SH1522485.08FU	EU292504
OTU2877	1	13	391	25	4	0	49	0	23	0	1	0	27	0	0	0	0	3294	0	0		OTU2877	k__Fungi	p__Ascomycota	c__unidentified	o__unidentified	f__unidentified	g__unidentified	s__Ascomycota_sp	SH1522981.08FU	EU489998
OTU2880	0	0	0	0	0	0	0	0	0	0	0	0	0	0	0	0	0	0	19	1		OTU2880	k__Fungi	p__Ascomycota	c__Leotiomycetes	o__Helotiales	f__Hyaloscyphaceae	g__Hyaloscypha	s__Hyaloscypha_bicolor	SH1523753.08FU	EF434060	Hyaloscypha finlandica
OTU2881	637	2	5	156	8981	11	1	24	1	1	0	0	29	0	0	1	1	3	0	0		OTU2881	k__Fungi	p__Ascomycota	c__Leotiomycetes	o__Helotiales	f__Sclerotiniaceae	g__Botrytis	s__Botrytis_sp	SH1570090.08FU	EF589861
OTU2882	47	0	0	0	0	0	0	0	0	0	0	0	0	0	0	0	0	0	0	0		OTU2882	k__Fungi	p__unidentified	c__unidentified	o__unidentified	f__unidentified	g__unidentified	s__unidentified	SH1647617.08FU	HQ335307
OTU2885	0	0	0	0	6	0	0	0	0	0	0	0	0	0	0	0	0	0	34	0		OTU2885	k__Fungi	p__Ascomycota	c__Leotiomycetes	o__Helotiales	f__Leotiaceae	g__Alatospora	s__Alatospora_acuminata	SH1173283.08FU	AY204590
OTU2888	0	0	2	0	0	51	0	23	0	4	40	18	39	32	28	0	0	0	7	0		OTU2888	k__Fungi	p__Ascomycota	c__Leotiomycetes	o__Helotiales	f__unidentified	g__unidentified	s__Helotiales_sp	SH1509602.08FU	FJ553143
OTU2898	0	0	0	0	0	0	0	0	0	0	0	0	0	0	0	0	20	11	3	0		OTU2898	k__Fungi	p__Ascomycota	c__Leotiomycetes	o__Helotiales	f__unidentified	g__unidentified	s__Helotiales_sp	SH1648898.08FU	FJ237192
OTU29	3	135	35	3	14	1	34	10754	1	0	0	0	0	2	0	0	5474	7	1999	1		OTU29	k__Fungi	p__Basidiomycota	c__unidentified	o__unidentified	f__unidentified	g__unidentified	s__Basidiomycota_sp	SH1646573.08FU	GU328560
OTU2901	0	0	0	0	0	0	0	0	0	0	0	0	0	0	0	0	0	23	1	0		OTU2901	k__Fungi	p__Ascomycota	c__Leotiomycetes	o__Helotiales	f__unidentified	g__unidentified	s__Helotiales_sp	SH1522487.08FU	HQ211869
OTU2904	38	0	0	0	0	0	0	0	0	0	0	0	0	0	0	0	0	0	0	0		OTU2904	k__Fungi	p__Ascomycota	c__Leotiomycetes	o__Rhytismatales	f__Rhytismataceae	g__Lophodermium	s__Lophodermium_eucalypti	SH1554233.08FU	EF191234
OTU2905	0	26	6	5	14	0	0	0	0	0	0	0	0	0	0	0	0	3	1	12		OTU2905	k__Fungi	p__unidentified	c__unidentified	o__unidentified	f__unidentified	g__unidentified	s__unidentified	SH1545862.08FU	EF635678
OTU2913	0	0	0	0	0	0	0	0	0	0	100	0	3	0	144	0	0	0	4	0		OTU2913	k__Fungi	p__Ascomycota	c__Dothideomycetes	o__Capnodiales	f__Teratosphaeriaceae	g__Elasticomyces	s__Elasticomyces_sp	SH1645391.08FU	EU516731
OTU2916	0	0	0	0	5	0	0	0	0	0	32	0	0	0	0	0	0	0	0	0		OTU2916	k__Fungi	p__Ascomycota	c__Leotiomycetes	o__Helotiales	f__Hyaloscyphaceae	g__Pezizella	s__Pezizella_sp	SH1522980.08FU	GU998263
OTU2917	0	0	0	0	0	0	0	0	0	0	18	0	0	0	0	0	0	0	0	0		OTU2917	k__Fungi	p__unidentified	c__unidentified	o__unidentified	f__unidentified	g__unidentified	s__unidentified	SH1648785.08FU	EU747157
OTU2918	0	45	0	0	0	0	0	0	0	0	3387	4	7	2	0	1	0	6	0	0		OTU2918	k__Fungi	p__Ascomycota	c__Leotiomycetes	o__Helotiales	f__Leotiaceae	g__Pezoloma	s__Pezoloma_ericae	SH1523776.08FU	FJ552853	Hyaloscypha sp.
OTU2928	0	0	0	0	0	2	0	82	0	1	1	7	33	3	2	0	0	0	0	0		OTU2928	k__Fungi	p__Ascomycota	c__Leotiomycetes	o__Helotiales	f__unidentified	g__unidentified	s__Helotiales_sp	SH1509602.08FU	FJ553143
OTU2937	0	0	0	0	0	0	0	0	0	0	0	0	0	0	0	0	0	18	0	0		OTU2937	k__Fungi	p__Ascomycota	c__Sordariomycetes	o__Glomerellales	f__Glomerellaceae	g__Colletotrichum	s__Colletotrichum_sp	SH1563562.08FU	EU726301
OTU2941	0	0	0	0	0	0	0	0	0	0	0	0	0	0	0	0	0	0	12	1		OTU2941	k__Fungi	p__Ascomycota	c__Leotiomycetes	o__Thelebolales	f__Pseudeurotiaceae	g__Pseudeurotium	s__Pseudeurotium_sp	SH1557171.08FU	GU366682
OTU2942	5	53	4	1	11	0	0	0	0	0	0	0	0	0	0	0	1	0	228	2		OTU2942	k__Fungi	p__Ascomycota	c__Leotiomycetes	o__Helotiales	f__unidentified	g__unidentified	s__Helotiales_sp	SH1522489.08FU	GQ924003
OTU2943	0	3	2	0	0	0	0	0	0	0	0	0	0	0	0	0	0	0	86	0		OTU2943	k__Fungi	p__Ascomycota	c__Leotiomycetes	o__Helotiales	f__unidentified	g__unidentified	s__Helotiales_sp	SH1522489.08FU	GQ924003
OTU2945	3	23	6	25	18	0	0	0	0	0	0	0	0	0	0	0	92	212	834	2927		OTU2945	k__Fungi	p__Ascomycota	c__Leotiomycetes	o__Helotiales	f__Helotiales_fam_Incertae_sedis	g__Cadophora	s__Cadophora_sp	SH1545862.08FU	EU711177
OTU2948	0	0	0	0	2	0	0	0	0	1	0	0	0	0	0	0	0	4	23	408		OTU2948	k__Fungi	p__Ascomycota	c__Leotiomycetes	o__Helotiales	f__unidentified	g__unidentified	s__Helotiales_sp	SH1522485.08FU	EU292504
OTU2950	2	6	14	5	3	0	6	0	13	0	0	4	27	0	2	0	64	41	89	627		OTU2950	k__Fungi	p__unidentified	c__unidentified	o__unidentified	f__unidentified	g__unidentified	s__unidentified	SH1545862.08FU	FN812809
OTU2951	0	1	0	0	0	0	0	0	0	0	0	0	0	0	0	0	0	0	2	33		OTU2951	k__Fungi	p__Ascomycota	c__Leotiomycetes	o__Helotiales	f__Hyaloscyphaceae	g__Hyaloscypha	s__Hyaloscypha_bicolor	SH1523753.08FU	EU292532	Hyaloscypha finlandica
OTU2957	0	18	0	0	0	0	0	0	0	0	0	0	0	0	0	0	0	0	0	0		OTU2957	k__Fungi	p__Ascomycota	c__Leotiomycetes	o__Helotiales	f__Helotiales_fam_Incertae_sedis	g__Leohumicola	s__Leohumicola_sp	SH1564438.08FU	FM999596
OTU296	0	0	312	0	0	0	0	0	0	0	0	0	0	0	0	0	0	0	0	0		OTU296	k__Fungi	p__Basidiomycota	c__Agaricomycetes	o__Cantharellales	f__Cantharellales_fam_Incertae_sedis	g__Sistotrema	s__Sistotrema_brinkmannii	SH1514166.08FU	DQ093737
OTU2968	2	4	8	10074	2	222	96	174	118	31	1031	669	63	1841	11	4	15	3	110	6		OTU2968	k__Fungi	p__Ascomycota	c__Dothideomycetes	o__Pleosporales	f__Melanommataceae	g__unidentified	s__Melanommataceae_sp	SH1645867.08FU	EU516860
OTU297	3	5	0	0	0	0	0	0	73	0	2	0	0	0	0	76	0	6	0	0		OTU297	k__Fungi	p__Basidiomycota	c__Agaricomycetes	o__Thelephorales	f__Thelephoraceae	g__Pseudotomentella	s__Pseudotomentella_sp	SH1644840.08FU	AY641463
OTU298	0	0	0	0	0	0	0	32	261	0	0	0	0	0	0	0	2	0	0	0		OTU298	k__Fungi	p__Basidiomycota	c__Agaricomycetes	o__Hymenochaetales	f__Hymenochaetaceae	g__Fuscoporia	s__Fuscoporia_torulosa	SH1525639.08FU	EF068234
OTU2981	0	0	250	0	2	628	0	0	55	0	0	0	0	1	0	0	0	0	0	0		OTU2981	k__Fungi	p__Ascomycota	c__Leotiomycetes	o__Thelebolales	f__Pseudeurotiaceae	g__Pseudeurotium	s__Pseudeurotium_bakeri	SH1647616.08FU	GU934582
OTU2986	0	0	0	0	0	15	4	2	4	3	29	0	0	0	0	0	0	0	0	0		OTU2986	k__Fungi	p__Ascomycota	c__Pezizomycetes	o__Pezizales	f__unidentified	g__unidentified	s__Pezizales_sp	SH1509573.08FU	HQ211492
OTU2987	3	237	39	4	15	9	11	6	14	8	0	1	0	0	0	0	1	0	0	0		OTU2987	k__Fungi	p__unidentified	c__unidentified	o__unidentified	f__unidentified	g__unidentified	s__unidentified	SH1572792.08FU	GU065464
OTU2988	11	0	0	0	11	646	1192	143	0	0	5	13	2	0	0	0	0	0	3	0		OTU2988	k__Fungi	p__Ascomycota	c__Dothideomycetes	o__Venturiales	f__Venturiaceae	g__Venturia	s__Venturia_sp	SH1626886.08FU	HQ211781
OTU299	0	0	0	0	0	0	0	0	0	0	0	0	0	0	0	0	0	0	82	0		OTU299	k__Fungi	p__Basidiomycota	c__Pucciniomycetes	o__Septobasidiales	f__Septobasidiaceae	g__Septobasidium	s__Septobasidium_sp	SH1514371.08FU	HQ267964
OTU30	0	0	522	6	0	0	297	36	0	361	0	0	0	0	0	1	7	0	1	0		OTU30	k__Fungi	p__Basidiomycota	c__Malasseziomycetes	o__Malasseziales	f__unidentified	g__unidentified	s__Malasseziales_sp	SH1547563.08FU	AM901750
OTU300	0	71	0	0	0	0	0	0	0	0	0	0	0	0	0	0	0	0	0	0		OTU300	k__Fungi	p__Basidiomycota	c__Agaricomycetes	o__Polyporales	f__Steccherinaceae	g__Steccherinum	s__Steccherinum_fimbriatum	SH1600331.08FU	EU118668
OTU3005	1	0	0	0	0	0	0	1	0	0	186	11	0	0	0	0	0	0	0	0		OTU3005	k__Fungi	p__Ascomycota	c__Leotiomycetes	o__Helotiales	f__unidentified	g__unidentified	s__Helotiales_sp	SH1522925.08FU	EF672242
OTU3008	0	0	0	0	0	350	37	277	169	134	1391	7	2	0	3	0	8	0	0	0		OTU3008	k__Fungi	p__Ascomycota	c__Leotiomycetes	o__Helotiales	f__unidentified	g__unidentified	s__Helotiales_sp	SH1509602.08FU	FJ553143
OTU301	0	0	0	0	0	40	0	0	0	0	3	0	0	0	0	0	0	0	0	0		OTU301	k__Fungi	p__Basidiomycota	c__Tremellomycetes	o__Filobasidiales	f__Filobasidiaceae	g__Heterocephalacria	s__Heterocephalacria_sp	SH1562798.08FU	AM999582
OTU3011	0	0	0	0	0	75	3	46	35	19	332	0	0	0	1	0	0	0	0	0		OTU3011	k__Fungi	p__Ascomycota	c__Leotiomycetes	o__Helotiales	f__unidentified	g__unidentified	s__Helotiales_sp	SH1509602.08FU	FJ553143
OTU3012	0	0	0	0	0	0	0	0	0	0	17	0	0	0	0	0	0	0	0	0		OTU3012	k__Fungi	p__Ascomycota	c__Leotiomycetes	o__Phacidiales	f__unidentified	g__unidentified	s__Phacidiales_sp	SH1509523.08FU	EF434011
OTU3015	0	0	0	0	0	2	0	0	0	0	0	2	0	7	0	0	0	0	0	0		OTU3015	k__Fungi	p__Ascomycota	c__Leotiomycetes	o__Helotiales	f__unidentified	g__unidentified	s__Helotiales_sp	SH1509602.08FU	FJ553143
OTU302	0	23	0	0	0	0	0	0	0	0	0	0	0	0	0	0	0	0	2	0		OTU302	k__Fungi	p__Glomeromycota	c__Glomeromycetes	o__Glomerales	f__Claroideoglomeraceae	g__Claroideoglomus	s__Claroideoglomus_sp	SH1538573.08FU	GQ388712
OTU3038	0	0	0	0	0	0	0	0	0	0	0	0	0	19	0	0	0	0	0	0		OTU3038	k__Fungi	p__Ascomycota	c__unidentified	o__unidentified	f__unidentified	g__unidentified	s__Pezizomycotina	SH1545862.08FU	AJ879673
OTU3047	0	0	5	0	4	3	81	121	2782	1497	0	16	5	10	7826	0	0	0	3	1		OTU3047	k__Fungi	p__Ascomycota	c__Dothideomycetes	o__Pleosporales	f__Melanommataceae	g__Herpotrichia	s__Herpotrichia_sp	SH1645867.08FU	EF635805
OTU305	1865	0	0	2	1	0	0	0	0	0	2	0	0	0	0	2	0	0	0	0		OTU305	k__Fungi	p__Mucoromycota	c__Umbelopsidomycetes	o__Umbelopsidales	f__Umbelopsidaceae	g__Umbelopsis	s__Umbelopsis_sp	SH1557750.08FU	EU490125
OTU3051	0	0	0	0	0	0	0	0	0	0	0	0	0	0	0	14	0	0	0	0		OTU3051	k__Fungi	p__Ascomycota	c__Leotiomycetes	o__Helotiales	f__Hyaloscyphaceae	g__unidentified	s__Hyaloscyphaceae_sp	SH1522921.08FU	FJ440910
OTU3062	0	0	5	0	0	0	0	0	0	0	0	0	0	0	0	32	0	0	0	0		OTU3062	k__Fungi	p__Ascomycota	c__Leotiomycetes	o__Helotiales	f__unidentified	g__unidentified	s__Helotiales_sp	SH1522936.08FU	HM146819
OTU3067	0	0	0	0	0	0	0	0	0	0	0	0	0	0	0	1	27	0	0	5		OTU3067	k__Fungi	p__Ascomycota	c__Leotiomycetes	o__Helotiales	f__Hyaloscyphaceae	g__Hyaloscypha	s__Hyaloscypha_vraolstadiae	SH1523758.08FU	FJ440931	Hyaloscypha vraolstadiae
OTU3070	0	0	0	0	0	0	0	0	0	0	1	0	0	0	0	1	69	63	0	0		OTU3070	k__Fungi	p__Ascomycota	c__Leotiomycetes	o__Helotiales	f__Dermateaceae	g__Pezicula	s__Pezicula_sp	SH1522919.08FU	HQ211817
OTU308	0	0	0	0	0	0	0	12	0	0	0	0	0	0	0	0	0	0	1	5		OTU308	k__Fungi	p__Chytridiomycota	c__unidentified	o__unidentified	f__unidentified	g__unidentified	s__Chytridiomycota_sp	SH1647482.08FU	GU065483
OTU3080	0	0	31	1	0	0	0	0	0	0	0	0	0	0	0	0	0	111	2	9		OTU3080	k__Fungi	p__unidentified	c__unidentified	o__unidentified	f__unidentified	g__unidentified	s__unidentified	SH1545862.08FU	EU516917
OTU3084	0	0	0	0	0	0	0	0	0	0	0	0	0	0	0	0	0	19	0	0		OTU3084	k__Fungi	p__Ascomycota	c__Leotiomycetes	o__Helotiales	f__Helotiales_fam_Incertae_sedis	g__Chalara	s__Chalara_sp	SH1522487.08FU	FJ378850
OTU3096	10	67	0	29	15	0	0	0	1	0	0	240	1	0	0	0	0	0	3472	5		OTU3096	k__Fungi	p__Ascomycota	c__Leotiomycetes	o__Helotiales	f__unidentified	g__unidentified	s__Helotiales_sp	SH1522949.08FU	HQ211709
OTU3098	5	9	0	8	13	0	0	0	0	0	0	0	0	0	0	0	0	0	1458	18		OTU3098	k__Fungi	p__Ascomycota	c__Leotiomycetes	o__Helotiales	f__Helotiales_fam_Incertae_sedis	g__Chalara	s__Chalara_sp	SH1522500.08FU	DQ093756
OTU31	0	0	1	0	0	0	0	5	0	0	0	0	0	0	0	0	4	0	0	0		OTU31	k__Fungi	p__Basidiomycota	c__unidentified	o__unidentified	f__unidentified	g__unidentified	s__Basidiomycota_sp	SH1646573.08FU	GU328560
OTU3102	0	1	1	1	2	0	0	0	0	0	0	14	0	27	0	0	3	4	203	0		OTU3102	k__Fungi	p__Ascomycota	c__Leotiomycetes	o__Helotiales	f__unidentified	g__unidentified	s__Helotiales_sp	SH1522487.08FU	HQ211869
OTU3105	0	0	0	0	0	0	0	0	0	0	2	0	0	0	0	0	0	0	15	0		OTU3105	k__Fungi	p__unidentified	c__unidentified	o__unidentified	f__unidentified	g__unidentified	s__unidentified	SH1557166.08FU	EF433996
OTU3106	0	0	0	0	0	0	0	0	0	0	0	0	0	0	0	0	0	0	26	0		OTU3106	k__Fungi	p__Ascomycota	c__Leotiomycetes	o__Helotiales	f__unidentified	g__unidentified	s__Helotiales_sp	SH1522489.08FU	GU817074
OTU3108	0	0	0	0	0	0	0	0	0	0	0	0	0	0	0	0	0	0	19	1		OTU3108	k__Fungi	p__Ascomycota	c__Leotiomycetes	o__Helotiales	f__Helotiaceae	g__Infundichalara	s__Infundichalara_microchona	SH1522485.08FU	DQ093752
OTU3110	0	2	0	0	0	0	0	0	0	0	0	0	0	0	0	0	0	0	10	0		OTU3110	k__Fungi	p__Ascomycota	c__Leotiomycetes	o__Helotiales	f__unidentified	g__unidentified	s__Helotiales_sp	SH1522489.08FU	GQ924003
OTU3118	0	24	0	76	9	0	0	0	0	0	0	0	0	0	0	0	0	0	321	3877		OTU3118	k__Fungi	p__Ascomycota	c__Leotiomycetes	o__Helotiales	f__Hyaloscyphaceae	g__Hyaloscypha	s__Hyaloscypha_bicolor	SH1523753.08FU	EU292532	Hyaloscypha finlandica
OTU3119	0	0	0	0	0	0	0	0	0	0	0	0	0	0	0	0	0	0	0	11		OTU3119	k__Fungi	p__Ascomycota	c__Leotiomycetes	o__Helotiales	f__Hyaloscyphaceae	g__Hyaloscypha	s__Hyaloscypha_bicolor	SH1523753.08FU	EU292532	Hyaloscypha finlandica
OTU3120	0	0	0	4	0	0	0	0	0	0	0	0	0	0	1	0	0	22	11	532		OTU3120	k__Fungi	p__Ascomycota	c__Leotiomycetes	o__Helotiales	f__Helotiaceae	g__Tetracladium	s__Tetracladium_sp	SH1648785.08FU	AB219857
OTU3127	0	2	150	0	0	0	0	0	0	0	1	0	0	0	0	1081	0	0	2	0		OTU3127	k__Fungi	p__Ascomycota	c__Leotiomycetes	o__Helotiales	f__Helotiaceae	g__Meliniomyces	s__Meliniomyces_sp	SH1544240.08FU	EF434076	Hyaloscypha sp.
OTU3128	0	0	0	0	1	0	0	234	0	0	0	0	2	0	0	0	0	453	19	500		OTU3128	k__Fungi	p__Ascomycota	c__Leotiomycetes	o__Helotiales	f__unidentified	g__unidentified	s__Helotiales_sp	SH1522506.08FU	FM999594
OTU3129	160	0	0	214	350	0	0	0	0	0	57	0	0	0	1	0	0	0	0	1		OTU3129	k__Fungi	p__Ascomycota	c__Dothideomycetes	o__Pleosporales	f__Pleosporaceae	g__Comoclathris	s__Comoclathris_sp	SH1505870.08FU	GU817180
OTU313	6	138	34	13	10	0	0	0	0	0	0	0	0	0	0	0	0	102	1651	3		OTU313	k__Fungi	p__Basidiomycota	c__Agaricomycetes	o__Agaricales	f__Nidulariaceae	g__Nidularia	s__Nidularia_deformis	SH1570825.08FU	GU296100
OTU3130	515	0	0	26	29	0	0	1	0	0	12	0	0	0	0	0	0	0	0	0		OTU3130	k__Fungi	p__Ascomycota	c__Leotiomycetes	o__Helotiales	f__Sclerotiniaceae	g__Pycnopeziza	s__Pycnopeziza_sympodialis	SH1518609.08FU	Z81445
OTU3132	0	0	0	0	0	0	0	0	0	0	0	0	8	0	0	0	0	188	8	0		OTU3132	k__Fungi	p__Ascomycota	c__Leotiomycetes	o__Helotiales	f__Helotiales_fam_Incertae_sedis	g__Chalara	s__Chalara_sp	SH1522500.08FU	DQ093756
OTU314	0	152	0	4	0	4	0	0	0	0	0	0	0	0	0	0	0	0	0	0		OTU314	k__Fungi	p__Basidiomycota	c__Agaricomycetes	o__Cantharellales	f__Botryobasidiaceae	g__Botryobasidium	s__Botryobasidium_vagum	SH1510048.08FU	DQ267124
OTU3142	0	1	0	4	0	0	0	0	0	0	0	0	0	0	0	0	78	13	0	0		OTU3142	k__Fungi	p__Ascomycota	c__Leotiomycetes	o__Helotiales	f__Helotiaceae	g__Meliniomyces	s__Meliniomyces_sp	SH1544249.08FU	AB476467	Hyaloscypha sp.
OTU3143	0	11	0	3	2	0	0	0	0	0	0	0	0	0	0	0	0	0	89	0		OTU3143	k__Fungi	p__Ascomycota	c__Leotiomycetes	o__Helotiales	f__unidentified	g__unidentified	s__Helotiales_sp	SH1564498.08FU	GU055726
OTU3148	10	0	0	0	0	0	0	0	0	0	0	0	0	0	0	85	0	0	0	0		OTU3148	k__Fungi	p__Ascomycota	c__Leotiomycetes	o__Helotiales	f__Helotiaceae	g__Meliniomyces	s__Meliniomyces_sp	SH1523765.08FU	FN565275	Hyaloscypha sp.
OTU3149	0	0	0	0	0	0	0	0	0	0	0	0	0	0	0	0	36	52	0	0		OTU3149	k__Fungi	p__Ascomycota	c__Leotiomycetes	o__Helotiales	f__unidentified	g__unidentified	s__Helotiales_sp	SH1544350.08FU	DQ233897
OTU315	0	8	0	1	0	0	0	0	0	0	0	0	0	1	0	0	0	0	224	0		OTU315	k__Fungi	p__Basidiomycota	c__Agaricomycetes	o__Agaricales	f__Tricholomataceae	g__Clitocybe	s__Clitocybe_gibba	SH1526232.08FU	GU188436
OTU3150	2	12	0	117	25	0	0	0	0	0	0	0	0	0	0	0	0	0	39	8099		OTU3150	k__Fungi	p__unidentified	c__unidentified	o__unidentified	f__unidentified	g__unidentified	s__unidentified	SH1560072.08FU	EU516712
OTU3152	0	4	0	0	0	0	45	0	0	0	0	208	375	0	1	0	44	10	1	0		OTU3152	k__Fungi	p__Ascomycota	c__Dothideomycetes	o__Venturiales	f__Venturiaceae	g__Venturia	s__Venturia_sp	SH1626886.08FU	EF029203
OTU3154	18	0	0	10	34	0	0	0	0	0	1	1	3	0	0	0	0	0	0	0		OTU3154	k__Fungi	p__Ascomycota	c__unidentified	o__unidentified	f__unidentified	g__unidentified	s__Ascomycota_sp	SH1509541.08FU	AM981210
OTU3157	2	33	0	0	52	0	0	0	0	0	1	2	0	0	0	0	0	0	0	0		OTU3157	k__Fungi	p__Ascomycota	c__Dothideomycetes	o__Capnodiales	f__Capnodiales_fam_Incertae_sedis	g__Phaeotheca	s__Phaeotheca_fissurella	SH1648476.08FU	AJ244255
OTU316	0	0	0	0	95	0	0	0	0	373	0	0	0	0	4	0	0	0	0	0		OTU316	k__Fungi	p__Ascomycota	c__Taphrinomycetes	o__Taphrinales	f__Taphrinaceae	g__Taphrina	s__Taphrina_padi	SH1519937.08FU	AF492103
OTU3160	0	0	0	0	0	0	0	0	0	0	0	0	0	0	0	0	0	0	0	48		OTU3160	k__Fungi	p__Ascomycota	c__Leotiomycetes	o__Helotiales	f__unidentified	g__unidentified	s__Helotiales_sp	SH1522506.08FU	FM999594
OTU3164	0	0	0	0	0	0	0	0	0	0	0	0	0	0	1	0	0	0	64	0		OTU3164	k__Fungi	p__Ascomycota	c__Leotiomycetes	o__Helotiales	f__unidentified	g__unidentified	s__Helotiales_sp	SH1648796.08FU	FJ197906
OTU3168	16933	0	1	0	2	0	0	39	0	0	0	1	0	3	0	341	1	1	1	1		OTU3168	k__Fungi	p__Ascomycota	c__Leotiomycetes	o__Helotiales	f__unidentified	g__unidentified	s__Helotiales_sp	SH1523026.08FU	FM997938
OTU3169	0	39	0	0	6	0	0	0	0	0	0	0	4	0	1	0	0	0	0	0		OTU3169	k__Fungi	p__Ascomycota	c__Dothideomycetes	o__unidentified	f__unidentified	g__unidentified	s__Dothideomycetes_sp	SH1169090.08FU	AJ875379
OTU317	0	0	0	0	0	0	0	0	0	0	119	0	0	0	0	0	0	0	0	0		OTU317	k__Fungi	p__Basidiomycota	c__Microbotryomycetes	o__Microbotryomycetes_ord_Incertae_sedis	f__Microbotryomycetes_fam_Incertae_sedis	g__Curvibasidium	s__Curvibasidium_sp	SH1651362.08FU	GU065532
OTU3171	10	3	0	26	6	60	109	0	0	0	100	14	21	44	33	0	1	1	25	0		OTU3171	k__Fungi	p__Ascomycota	c__Dothideomycetes	o__Capnodiales	f__unidentified	g__unidentified	s__Capnodiales_sp	SH1150229.08FU	AY843099
OTU3172	0	0	0	0	0	67	0	0	0	0	0	0	166	0	2459	0	0	22	16	0		OTU3172	k__Fungi	p__Ascomycota	c__Leotiomycetes	o__Helotiales	f__unidentified	g__unidentified	s__Helotiales_sp	SH1522938.08FU	EU516944
OTU3173	543	0	162	178	992	408	329	18	16	159	1334	1	33	2	2	1	9	6	5	0		OTU3173	k__Fungi	p__Ascomycota	c__Leotiomycetes	o__Phacidiales	f__Phacidiaceae	g__unidentified	s__Phacidiaceae_sp	SH1509514.08FU	HM122770
OTU318	0	0	0	0	0	0	0	0	0	83	0	0	0	0	0	0	0	0	0	0		OTU318	k__Fungi	p__Basidiomycota	c__Agaricomycetes	o__Agaricales	f__Psathyrellaceae	g__Coprinopsis	s__Coprinopsis_sp	SH1566162.08FU	AM901940
OTU3180	23	0	0	33	7	0	0	0	0	0	0	0	0	0	0	0	0	0	0	0		OTU3180	k__Fungi	p__Ascomycota	c__Leotiomycetes	o__Helotiales	f__unidentified	g__unidentified	s__Helotiales_sp	SH1509516.08FU	EU516915
OTU3182	0	24	0	0	0	0	0	0	0	0	3	0	0	0	0	0	0	34	0	0		OTU3182	k__Fungi	p__Ascomycota	c__Leotiomycetes	o__Helotiales	f__Helotiales_fam_Incertae_sedis	g__Chalara	s__Chalara_hyalocuspica	SH1522496.08FU	FR667220
OTU3183	0	0	0	0	0	0	0	61	0	0	0	0	0	0	0	0	0	0	0	0		OTU3183	k__Fungi	p__Ascomycota	c__Leotiomycetes	o__Helotiales	f__unidentified	g__unidentified	s__Helotiales_sp	SH1155768.08FU	AM921703
OTU3185	0	0	0	0	0	1	0	0	1	0	1	8610	0	0	1	0	274	0	4	0		OTU3185	k__Fungi	p__Ascomycota	c__Leotiomycetes	o__Helotiales	f__unidentified	g__unidentified	s__Helotiales_sp	SH1186693.08FU	EU516748
OTU3186	0	0	0	0	0	32	0	0	0	0	0	0	234	0	5	0	0	0	0	0		OTU3186	k__Fungi	p__Ascomycota	c__Leotiomycetes	o__Helotiales	f__unidentified	g__unidentified	s__Helotiales_sp	SH1545903.08FU	FJ197884
OTU3188	0	0	0	0	0	0	0	0	0	0	0	1	37	5	0	0	0	193	1	0		OTU3188	k__Fungi	p__Ascomycota	c__Leotiomycetes	o__Helotiales	f__unidentified	g__unidentified	s__Helotiales_sp	SH1543032.08FU	FJ820741
OTU3189	0	0	0	0	0	0	0	0	0	0	0	0	0	0	15	0	0	0	76	0		OTU3189	k__Fungi	p__Ascomycota	c__Leotiomycetes	o__Helotiales	f__Helotiaceae	g__Tetracladium	s__Tetracladium_sp	SH1648785.08FU	EU517034
OTU319	0	0	0	0	0	0	0	0	59	0	0	0	0	0	0	0	0	0	0	0		OTU319	k__Fungi	p__unidentified	c__unidentified	o__unidentified	f__unidentified	g__unidentified	s__unidentified	SH1554183.08FU	FJ820675
OTU3193	0	0	0	0	0	0	0	0	0	0	0	0	0	0	0	0	0	0	27	0		OTU3193	k__Fungi	p__Ascomycota	c__Leotiomycetes	o__Helotiales	f__unidentified	g__unidentified	s__Helotiales_sp	SH1564443.08FU	GU083075
OTU3195	0	4	0	1	3	0	0	0	0	0	0	0	0	0	0	0	0	0	288	2		OTU3195	k__Fungi	p__Ascomycota	c__Leotiomycetes	o__Helotiales	f__Helotiales_fam_Incertae_sedis	g__Chalara	s__Chalara_sp	SH1522500.08FU	DQ093756
OTU3197	0	0	0	0	0	50	0	0	0	0	0	0	0	0	0	0	0	0	0	0		OTU3197	k__Fungi	p__unidentified	c__unidentified	o__unidentified	f__unidentified	g__unidentified	s__unidentified	SH1524008.08FU	HM123572
OTU3198	0	0	0	0	0	0	0	0	0	1	580	0	0	0	0	0	0	0	13	0		OTU3198	k__Fungi	p__Ascomycota	c__unidentified	o__unidentified	f__unidentified	g__unidentified	s__Pezizomycotina	SH1522961.08FU	HQ211672
OTU3199	0	0	0	0	0	0	0	0	0	0	0	0	0	0	0	54	0	0	0	0		OTU3199	k__Fungi	p__Ascomycota	c__Leotiomycetes	o__Helotiales	f__Cenangiaceae	g__Chlorencoelia	s__Chlorencoelia_sp	SH1574134.08FU	FJ197908
OTU3203	0	0	0	0	0	0	0	0	0	0	0	0	0	0	0	0	0	0	58	0		OTU3203	k__Fungi	p__Ascomycota	c__Leotiomycetes	o__Helotiales	f__unidentified	g__unidentified	s__Helotiales_sp	SH1564498.08FU	GU055726
OTU321	0	0	8	0	0	0	0	26	0	0	0	0	0	0	0	1	0	1	0	0		OTU321	k__Fungi	p__Basidiomycota	c__Agaricomycetes	o__Agaricales	f__Tricholomataceae	g__Mycena	s__Mycena_sp	SH1542291.08FU	FN610998
OTU3210	2	0	0	0	23	0	0	0	0	0	15	0	1	0	1	0	0	1	0	0		OTU3210	k__Fungi	p__Ascomycota	c__Leotiomycetes	o__Helotiales	f__Helotiaceae	g__Infundichalara	s__Infundichalara_microchona	SH1522977.08FU	FR667229
OTU3213	2	0	0	0	0	0	0	1333	0	0	0	0	0	0	0	1	26	350	0	0		OTU3213	k__Fungi	p__Ascomycota	c__Leotiomycetes	o__Helotiales	f__Leotiaceae	g__Pezoloma	s__Pezoloma_ericae	SH1523759.08FU	AB476490	Hyaloscypha sp.
OTU322	0	0	0	0	1	0	0	0	0	0	0	0	0	0	0	0	59	0	0	5		OTU322	k__Fungi	p__Basidiomycota	c__Agaricomycetes	o__Sebacinales	f__Serendipitaceae	g__Serendipita	s__Serendipita_sp	SH1193940.08FU	HQ211970
OTU3222	1	0	0	0	0	0	0	0	0	0	0	0	0	0	0	1	188	16	0	0		OTU3222	k__Fungi	p__Ascomycota	c__unidentified	o__unidentified	f__unidentified	g__unidentified	s__Ascomycota_sp	SH1549492.08FU	GU256950
OTU3227	0	0	1	0	0	0	0	0	0	0	0	0	0	0	0	0	0	1408	0	0		OTU3227	k__Fungi	p__Ascomycota	c__Leotiomycetes	o__Helotiales	f__Myxotrichaceae	g__Myxotrichum	s__Myxotrichum_stipitatum	SH1565522.08FU	AF062816
OTU323	0	88	0	0	0	0	0	0	0	0	0	0	0	0	0	0	0	0	0	0		OTU323	k__Fungi	p__Basidiomycota	c__Wallemiomycetes	o__Wallemiales	f__Wallemiaceae	g__Wallemia	s__Wallemia_sebi	SH1605562.08FU	FJ820490
OTU3230	0	0	0	0	0	0	0	0	0	0	0	0	0	0	0	0	0	0	27	0		OTU3230	k__Fungi	p__Ascomycota	c__Leotiomycetes	o__Helotiales	f__Leotiaceae	g__Alatospora	s__Alatospora_acuminata	SH1173283.08FU	AY204590
OTU3238	0	1	0	2	1	0	0	0	0	0	0	0	0	0	0	0	0	0	6	701		OTU3238	k__Fungi	p__Ascomycota	c__Leotiomycetes	o__Helotiales	f__Hyaloscyphaceae	g__Hyaloscypha	s__Hyaloscypha_bicolor	SH1523753.08FU	EU292532	Hyaloscypha finlandica
OTU3245	16	0	0	0	9	1	0	1	0	0	0	0	0	0	0	0	0	0	0	0		OTU3245	k__Fungi	p__Ascomycota	c__Leotiomycetes	o__Helotiales	f__Sclerotiniaceae	g__Botrytis	s__Botrytis_sp	SH1570090.08FU	HQ211718
OTU3249	0	0	0	0	0	20	0	0	0	0	0	0	0	0	1	0	0	0	0	0		OTU3249	k__Fungi	p__Ascomycota	c__Dothideomycetes	o__Venturiales	f__Venturiaceae	g__unidentified	s__Venturiaceae_sp	SH1572507.08FU	FN610978
OTU325	0	0	0	0	28	0	0	0	0	0	0	0	0	0	0	0	0	0	0	0		OTU325	k__Fungi	p__Basidiomycota	c__Agaricomycetes	o__Agaricales	f__Agaricaceae	g__Coprinus	s__Coprinus_comatus	SH1566153.08FU	AF345823
OTU3254	0	0	0	0	0	0	0	0	0	0	16	0	0	0	0	0	0	0	0	0		OTU3254	k__Fungi	p__Ascomycota	c__Leotiomycetes	o__Helotiales	f__unidentified	g__unidentified	s__Helotiales_sp	SH1155767.08FU	DQ914738
OTU3260	0	0	0	0	0	0	0	0	0	0	0	2	0	0	0	0	21	0	0	0		OTU3260	k__Fungi	p__Ascomycota	c__Leotiomycetes	o__Helotiales	f__Helotiales_fam_Incertae_sedis	g__Chalara	s__Chalara_hyalocuspica	SH1522496.08FU	FR667220
OTU3262	0	0	0	2	2	0	0	0	0	0	0	9	1	0	0	0	0	0	0	0		OTU3262	k__Fungi	p__Ascomycota	c__Leotiomycetes	o__Helotiales	f__Hyaloscyphaceae	g__Lachnellula	s__Lachnellula_calyciformis	SH1522943.08FU	U59145
OTU3263	0	0	0	0	0	50	0	0	0	20	0	0	1246	0	1	0	0	0	0	0		OTU3263	k__Fungi	p__Ascomycota	c__Leotiomycetes	o__Helotiales	f__unidentified	g__unidentified	s__Helotiales_sp	SH1545903.08FU	FJ197884
OTU3281	0	0	0	0	0	0	0	0	0	0	0	0	0	0	0	0	22	2	3	1		OTU3281	k__Fungi	p__Ascomycota	c__Leotiomycetes	o__Helotiales	f__unidentified	g__unidentified	s__Helotiales_sp	SH1523015.08FU	HQ211516
OTU3286	0	0	0	6	1	0	0	0	0	0	0	0	0	0	0	0	0	0	107	231		OTU3286	k__Fungi	p__Ascomycota	c__Leotiomycetes	o__Helotiales	f__Hyaloscyphaceae	g__Hyaloscypha	s__Hyaloscypha_bicolor	SH1523753.08FU	EU292532	Hyaloscypha finlandica
OTU3292	0	0	0	0	0	0	0	0	0	0	0	0	0	0	0	0	0	0	71	1		OTU3292	k__Fungi	p__Ascomycota	c__Leotiomycetes	o__Helotiales	f__Helotiales_fam_Incertae_sedis	g__Chalara	s__Chalara_sp	SH1522500.08FU	DQ093756
OTU3294	5	42	0	0	9	0	0	31	0	0	0	0	0	0	0	0	0	0	1782	3		OTU3294	k__Fungi	p__Ascomycota	c__Leotiomycetes	o__Helotiales	f__unidentified	g__unidentified	s__Helotiales_sp	SH1564445.08FU	AY046400
OTU3297	0	0	0	1	0	0	0	0	0	0	0	0	0	0	0	0	7	9	9	434		OTU3297	k__Fungi	p__Ascomycota	c__Leotiomycetes	o__Helotiales	f__Helotiales_fam_Incertae_sedis	g__Cadophora	s__Cadophora_sp	SH1545862.08FU	EU711177
OTU3320	1	0	364	0	0	0	0	20	0	0	0	0	0	0	0	535	19	199	5	2		OTU3320	k__Fungi	p__Ascomycota	c__Leotiomycetes	o__Helotiales	f__Cenangiaceae	g__Chlorencoelia	s__Chlorencoelia_sp	SH1574134.08FU	FJ197908
OTU3321	9	30	23	39349	9	594	259	382	416	170	4163	2973	483	7320	30	28	74	9	440	26		OTU3321	k__Fungi	p__Ascomycota	c__Dothideomycetes	o__Pleosporales	f__Melanommataceae	g__unidentified	s__Melanommataceae_sp	SH1645867.08FU	EU516860
OTU333	1	94	0	31	16	0	0	0	0	0	0	0	0	0	0	0	0	0	3081	6		OTU333	k__Fungi	p__Basidiomycota	c__Agaricomycetes	o__Cantharellales	f__Cantharellales_fam_Incertae_sedis	g__Sistotrema	s__Sistotrema_sp	SH1244122.08FU	EU516702
OTU3336	0	0	0	0	0	7	0	4	0	21	0	0	0	0	0	0	0	0	0	0		OTU3336	k__Fungi	p__Ascomycota	c__Dothideomycetes	o__Pleosporales	f__Melanommataceae	g__unidentified	s__Melanommataceae_sp	SH1645867.08FU	DQ420830
OTU335	2	30	0	2	4	0	0	245	1	606	0	0	0	0	0	0	0	0	0	1		OTU335	k__Fungi	p__Basidiomycota	c__Agaricomycetes	o__Agaricales	f__Tricholomataceae	g__unidentified	s__Tricholomataceae_sp	SH1157856.08FU	GU134500
OTU336	0	0	0	2	3	0	743	0	0	317	0	0	0	0	0	0	4	0	0	0		OTU336	k__Fungi	p__Basidiomycota	c__Agaricomycetes	o__Hymenochaetales	f__Hymenochaetaceae	g__Fuscoporia	s__Fuscoporia_ferruginosa	SH1598888.08FU	AY558616
OTU3361	0	0	0	0	0	0	0	0	0	0	0	0	62	26	0	0	0	0	0	0		OTU3361	k__Fungi	p__Ascomycota	c__Leotiomycetes	o__Helotiales	f__unidentified	g__unidentified	s__Helotiales_sp	SH1545903.08FU	FJ197884
OTU3366	0	0	0	0	1	5	0	0	4	7	0	0	332	7	0	0	0	0	0	0		OTU3366	k__Fungi	p__Ascomycota	c__Leotiomycetes	o__Helotiales	f__unidentified	g__unidentified	s__Helotiales_sp	SH1545903.08FU	FJ197884
OTU3376	0	0	0	0	0	0	0	0	0	0	1	0	9	11	158	0	0	18	2	0		OTU3376	k__Fungi	p__Ascomycota	c__Leotiomycetes	o__Helotiales	f__Helotiales_fam_Incertae_sedis	g__Xenopolyscytalum	s__Xenopolyscytalum_sp	SH1522503.08FU	DQ068981
OTU338	0	0	0	0	0	0	0	0	0	0	0	0	0	0	0	0	0	33	0	51		OTU338	k__Fungi	p__Basidiomycota	c__Agaricomycetes	o__Agaricales	f__Clavariaceae	g__unidentified	s__Clavariaceae_sp	SH1648255.08FU	FJ553835
OTU3385	0	0	3	0	0	0	0	0	0	0	0	0	0	0	0	316	10	11	0	0		OTU3385	k__Fungi	p__Ascomycota	c__Leotiomycetes	o__Helotiales	f__Hyaloscyphaceae	g__unidentified	s__Hyaloscyphaceae_sp	SH1155595.08FU	HQ211644
OTU339	0	0	0	0	0	0	0	0	0	0	0	0	0	0	0	0	0	0	26	0		OTU339	k__Fungi	p__Basidiomycota	c__Microbotryomycetes	o__Leucosporidiales	f__Leucosporidiaceae	g__Leucosporidium	s__Leucosporidium_intermedium	SH1651378.08FU	FR717831
OTU34	1	1	247	7	1	2	56	66	105	5	0	0	0	0	0	0	0	0	0	0		OTU34	k__Fungi	p__Basidiomycota	c__Malasseziomycetes	o__Malasseziales	f__Malasseziaceae	g__Malassezia	s__Malassezia_restricta	SH1515384.08FU	EU400587
OTU340	7	0	0	4	6	0	0	0	0	0	0	0	3	0	4	0	0	0	0	0		OTU340	k__Fungi	p__Basidiomycota	c__Microbotryomycetes	o__Microbotryomycetes_ord_Incertae_sedis	f__Chrysozymaceae	g__Yunzhangia	s__Yunzhangia_auriculariae	SH1561815.08FU	AF444507
OTU3400	2	4	8	2	2	0	0	0	0	0	0	0	0	0	0	0	191	165	30	424		OTU3400	k__Fungi	p__Ascomycota	c__Leotiomycetes	o__Helotiales	f__Helotiales_fam_Incertae_sedis	g__Cadophora	s__Cadophora_sp	SH1545862.08FU	EU711177
OTU3406	0	0	0	0	0	0	0	0	0	0	0	0	0	0	0	0	196	282	0	20		OTU3406	k__Fungi	p__Ascomycota	c__Leotiomycetes	o__Helotiales	f__Dermateaceae	g__Pezicula	s__Pezicula_ericae	SH1522919.08FU	GU934585
OTU3419	0	0	0	0	0	0	0	0	0	0	0	0	0	0	0	0	0	10	0	0		OTU3419	k__Fungi	p__Ascomycota	c__Leotiomycetes	o__Helotiales	f__unidentified	g__unidentified	s__Helotiales_sp	SH1566293.08FU	AY969487
OTU3422	0	0	1	0	0	0	0	0	0	0	0	2	0	0	0	0	0	1443	0	0		OTU3422	k__Fungi	p__Ascomycota	c__Leotiomycetes	o__Helotiales	f__unidentified	g__unidentified	s__Helotiales_sp	SH1543032.08FU	FJ820741
OTU3426	0	2	0	3	0	0	0	78	0	0	1	0	0	0	0	0	10	215	186	3		OTU3426	k__Fungi	p__Ascomycota	c__Leotiomycetes	o__Helotiales	f__unidentified	g__unidentified	s__Helotiales_sp	SH1564443.08FU	GU083075
OTU3433	0	0	0	0	0	0	0	0	0	0	0	0	0	0	0	0	0	0	21	2		OTU3433	k__Fungi	p__Ascomycota	c__Leotiomycetes	o__Helotiales	f__Helotiaceae	g__Infundichalara	s__Infundichalara_microchona	SH1522485.08FU	DQ093752
OTU3435	5	25	0	0	12	0	0	42	0	0	0	0	0	0	0	0	0	0	2032	3		OTU3435	k__Fungi	p__Ascomycota	c__Leotiomycetes	o__Helotiales	f__unidentified	g__unidentified	s__Helotiales_sp	SH1564445.08FU	AY046400
OTU3436	0	8	0	0	0	0	0	0	0	0	0	0	0	0	0	0	0	0	81	0		OTU3436	k__Fungi	p__Ascomycota	c__Leotiomycetes	o__Helotiales	f__unidentified	g__unidentified	s__Helotiales_sp	SH1564443.08FU	GU083029
OTU3448	19	44	0	12	22	0	0	0	0	0	0	0	1	0	0	0	0	0	2129	3		OTU3448	k__Fungi	p__Ascomycota	c__Leotiomycetes	o__Helotiales	f__unidentified	g__unidentified	s__Helotiales_sp	SH1186693.08FU	EU516748
OTU345	0	0	0	10	3	0	0	0	0	0	0	0	0	0	0	0	0	0	0	3004		OTU345	k__Fungi	p__Basidiomycota	c__Agaricomycetes	o__Agaricales	f__Clavariaceae	g__Clavaria	s__Clavaria_sp	SH1648149.08FU	EF434098
OTU3461	2	5	0	22	7	0	0	0	0	0	0	0	0	0	0	0	0	0	109	1465		OTU3461	k__Fungi	p__Ascomycota	c__Leotiomycetes	o__Helotiales	f__Hyaloscyphaceae	g__Hyaloscypha	s__Hyaloscypha_bicolor	SH1523753.08FU	EU292532	Hyaloscypha finlandica
OTU3462	0	0	29	1	1	0	0	2	0	0	0	0	0	0	0	21	17	16	1	138		OTU3462	k__Fungi	p__Ascomycota	c__Leotiomycetes	o__Helotiales	f__Vibrisseaceae	g__Phialocephala	s__Phialocephala_subalpina	SH1647282.08FU	EF446148
OTU3469	0	0	0	0	0	0	0	0	0	0	0	0	0	0	0	0	0	1	3	27		OTU3469	k__Fungi	p__Ascomycota	c__Leotiomycetes	o__Helotiales	f__unidentified	g__unidentified	s__Helotiales_sp	SH1522485.08FU	EU292504
OTU347	1	14	0	0	0	0	91	0	0	0	0	0	0	0	0	0	0	0	0	0		OTU347	k__Fungi	p__Basidiomycota	c__Agaricomycetes	o__Polyporales	f__Steccherinaceae	g__Xanthoporus	s__Xanthoporus_syringae	SH1614921.08FU	DQ789394
OTU348	0	0	0	0	0	0	0	0	0	0	157	0	0	0	0	0	0	0	0	0		OTU348	k__Fungi	p__Basidiomycota	c__Microbotryomycetes	o__Microbotryomycetes_ord_Incertae_sedis	f__Chrysozymaceae	g__Oberwinklerozyma	s__Oberwinklerozyma_yarrowii	SH1646627.08FU	AF444628
OTU3483	2	1	3	0	2	0	0	0	0	0	0	0	0	0	0	0	17	33	10	184		OTU3483	k__Fungi	p__Ascomycota	c__Leotiomycetes	o__Helotiales	f__Helotiales_fam_Incertae_sedis	g__Cadophora	s__Cadophora_sp	SH1545862.08FU	EU711177
OTU3489	6	45	0	5	21	0	0	1	0	0	0	0	0	0	0	0	0	2	1396	41		OTU3489	k__Fungi	p__Ascomycota	c__Leotiomycetes	o__Helotiales	f__unidentified	g__unidentified	s__Helotiales_sp	SH1564443.08FU	GU083254
OTU3490	3	0	450	0	0	0	0	0	0	0	0	0	0	0	0	321	0	0	0	0		OTU3490	k__Fungi	p__Ascomycota	c__Leotiomycetes	o__Helotiales	f__Helotiaceae	g__Meliniomyces	s__Meliniomyces_sp	SH1544240.08FU	FJ152529	Hyaloscypha sp.
OTU3491	0	0	0	204	39	0	383	0	0	168	0	21	0	1	1	0	0	0	0	0		OTU3491	k__Fungi	p__Ascomycota	c__Dothideomycetes	o__Capnodiales	f__Mycosphaerellaceae	g__Septoria	s__Septoria_sp	SH1577456.08FU	EU516854
OTU3493	0	0	4	0	0	0	0	0	0	0	0	0	0	0	0	0	19	460	1	0		OTU3493	k__Fungi	p__Ascomycota	c__Leotiomycetes	o__Helotiales	f__unidentified	g__unidentified	s__Helotiales_sp	SH1522921.08FU	DQ420921
OTU3495	0	50	235	0	0	70	0	0	0	0	0	0	0	0	0	0	0	0	0	0		OTU3495	k__Fungi	p__Ascomycota	c__Leotiomycetes	o__Helotiales	f__Sclerotiniaceae	g__Monilinia	s__Monilinia_fructigena	SH1570090.08FU	EF207424
OTU3496	132	0	209	0	21	0	0	0	0	0	6	0	0	0	0	0	0	0	0	0		OTU3496	k__Fungi	p__unidentified	c__unidentified	o__unidentified	f__unidentified	g__unidentified	s__unidentified	SH1505231.08FU	DQ979649
OTU3497	3	0	0	0	0	0	0	0	0	0	4	0	0	0	0	246	12	0	2	0		OTU3497	k__Fungi	p__Ascomycota	c__Leotiomycetes	o__Helotiales	f__unidentified	g__unidentified	s__Helotiales_sp	SH1172260.08FU	FN565263
OTU3498	0	0	0	0	0	25	0	192	0	0	0	1	3	1	0	0	4	40	0	0		OTU3498	k__Fungi	p__Ascomycota	c__Dothideomycetes	o__Venturiales	f__Venturiaceae	g__unidentified	s__Venturiaceae_sp	SH1626901.08FU	FJ152536
OTU3499	6	29	0	10	2	0	0	2	0	0	0	0	0	0	0	0	1	0	778	1		OTU3499	k__Fungi	p__Ascomycota	c__Leotiomycetes	o__Helotiales	f__unidentified	g__unidentified	s__Helotiales_sp	SH1564443.08FU	GU083075
OTU350	0	0	0	0	0	0	0	0	30	0	0	0	0	0	0	0	0	0	0	0		OTU350	k__Fungi	p__Basidiomycota	c__Wallemiomycetes	o__Wallemiales	f__Wallemiaceae	g__Wallemia	s__Wallemia_canadensis	SH1605560.08FU	AY625073
OTU3504	0	0	0	0	0	0	0	0	0	0	0	0	0	0	0	0	0	0	0	161		OTU3504	k__Fungi	p__Ascomycota	c__Leotiomycetes	o__Helotiales	f__unidentified	g__unidentified	s__Helotiales_sp	SH1523008.08FU	GQ924059
OTU3509	3	0	0	11	0	0	0	0	0	0	1	45	209	3	1	0	17	34	0	0		OTU3509	k__Fungi	p__Ascomycota	c__Leotiomycetes	o__Helotiales	f__Helotiales_fam_Incertae_sedis	g__Cadophora	s__Cadophora_sp	SH1173339.08FU	FJ553847
OTU351	25	0	0	0	17	21	0	0	0	0	0	0	0	0	0	941	23	207	0	0		OTU351	k__Fungi	p__Basidiomycota	c__Agaricomycetes	o__Agaricales	f__Tricholomataceae	g__Mycena	s__Mycena_galopus	SH1542290.08FU	HM240534
OTU3513	0	13	0	0	0	0	0	0	0	0	0	0	0	0	0	0	0	0	92	0		OTU3513	k__Fungi	p__Ascomycota	c__Leotiomycetes	o__Helotiales	f__unidentified	g__unidentified	s__Helotiales_sp	SH1564443.08FU	GU083254
OTU3515	0	0	0	86	0	0	0	0	0	0	0	0	0	0	0	0	0	0	0	0		OTU3515	k__Fungi	p__Ascomycota	c__Leotiomycetes	o__Helotiales	f__Helotiaceae	g__Bisporella	s__Bisporella_citrina	SH1522953.08FU	GQ411507
OTU3516	0	0	1	8	4	0	0	0	0	0	0	0	0	0	0	1	0	0	0	4043		OTU3516	k__Fungi	p__Ascomycota	c__Leotiomycetes	o__Helotiales	f__Hyaloscyphaceae	g__Hyaloscypha	s__Hyaloscypha_finlandica	SH1523753.08FU	EF644140	Hyaloscypha finlandica
OTU3518	0	0	0	83	0	0	0	0	0	0	0	0	0	0	0	0	0	0	1	3		OTU3518	k__Fungi	p__Ascomycota	c__Leotiomycetes	o__Helotiales	f__Helotiales_fam_Incertae_sedis	g__Mycoarthris	s__Mycoarthris_sp	SH1522938.08FU	FJ237117
OTU3519	0	0	0	0	104	0	0	0	0	0	0	0	0	0	0	0	0	0	0	0		OTU3519	k__Fungi	p__Ascomycota	c__Leotiomycetes	o__Helotiales	f__Sclerotiniaceae	g__unidentified	s__Sclerotiniaceae_sp	SH1518608.08FU	FJ820815
OTU3520	0	7	0	0	0	0	0	0	0	0	21	187	598	2	0	0	3	4	0	0		OTU3520	k__Fungi	p__Ascomycota	c__Dothideomycetes	o__Venturiales	f__Venturiaceae	g__unidentified	s__Venturiaceae_sp	SH1572507.08FU	FN610978
OTU3524	0	9	0	0	0	0	0	0	0	0	0	0	1	0	0	0	0	0	4	74		OTU3524	k__Fungi	p__Ascomycota	c__Leotiomycetes	o__Helotiales	f__Hyaloscyphaceae	g__Hyaloscypha	s__Hyaloscypha_bicolor	SH1523753.08FU	HQ211658	Hyaloscypha finlandica
OTU3525	0	0	0	0	12	0	0	0	0	0	5	0	47	0	1	0	0	0	0	0		OTU3525	k__Fungi	p__Ascomycota	c__Leotiomycetes	o__Helotiales	f__Helotiaceae	g__Scytalidium	s__Scytalidium_sp	SH1564554.08FU	HM134143
OTU3526	0	0	0	0	0	52	0	0	0	0	0	0	0	0	0	0	0	0	0	0		OTU3526	k__Fungi	p__Ascomycota	c__Leotiomycetes	o__Helotiales	f__Sclerotiniaceae	g__unidentified	s__Sclerotiniaceae_sp	SH1518608.08FU	FJ820815
OTU3529	2	0	0	0	0	0	0	0	0	0	0	3	601	0	0	0	0	14	2	0		OTU3529	k__Fungi	p__Ascomycota	c__Leotiomycetes	o__Helotiales	f__unidentified	g__unidentified	s__Helotiales_sp	SH1186693.08FU	EU516748
OTU3533	1	0	12	8	6	3	14	0	8	21	0	0	0	0	0	0	0	0	0	0		OTU3533	k__Fungi	p__unidentified	c__unidentified	o__unidentified	f__unidentified	g__unidentified	s__unidentified	SH1524008.08FU	HM123572
OTU3539	0	0	0	5	0	0	0	0	0	0	0	0	0	0	0	0	1	0	3	1364		OTU3539	k__Fungi	p__Ascomycota	c__Leotiomycetes	o__Helotiales	f__Hyaloscyphaceae	g__Hyaloscypha	s__Hyaloscypha_finlandica	SH1523753.08FU	EF040861	Hyaloscypha finlandica
OTU354	9	0	0	0	0	0	0	0	0	0	0	0	0	0	0	792	5	0	0	0		OTU354	k__Fungi	p__Basidiomycota	c__Agaricomycetes	o__Sebacinales	f__Serendipitaceae	g__Serendipita	s__Serendipita_sp	SH1577259.08FU	FJ475643
OTU3541	0	0	0	0	0	0	0	0	1	0	7	36	2	0	36	0	0	1	0	0		OTU3541	k__Fungi	p__Ascomycota	c__Dothideomycetes	o__Capnodiales	f__Extremaceae	g__unidentified	s__Extremaceae_sp	SH1641289.08FU	FJ197876
OTU3547	0	0	0	0	0	0	0	0	0	0	0	0	0	0	0	0	0	42	0	0		OTU3547	k__Fungi	p__Ascomycota	c__Leotiomycetes	o__Helotiales	f__Leotiaceae	g__Pezoloma	s__Pezoloma_ericae	SH1523763.08FU	HQ211577	Hyaloscypha sp.
OTU3551	0	20	0	0	0	0	0	0	0	0	0	0	0	0	0	0	0	0	0	0		OTU3551	k__Fungi	p__Ascomycota	c__Leotiomycetes	o__Helotiales	f__Helotiales_fam_Incertae_sedis	g__Cadophora	s__Cadophora_sp	SH1522486.08FU	DQ317330
OTU3554	0	0	0	0	34	0	0	0	0	0	0	3	0	0	0	0	9	0	0	0		OTU3554	k__Fungi	p__Ascomycota	c__Leotiomycetes	o__Helotiales	f__unidentified	g__unidentified	s__Helotiales_sp	SH1543032.08FU	FJ820741
OTU3555	0	0	0	0	0	0	0	12	0	0	595	2	61	0	0	1	0	6	0	0		OTU3555	k__Fungi	p__Ascomycota	c__Leotiomycetes	o__Phacidiales	f__unidentified	g__unidentified	s__Phacidiales_sp	SH1509523.08FU	EF434011
OTU3558	0	0	0	0	0	0	0	0	0	0	0	0	0	0	0	48	0	1	0	0		OTU3558	k__Fungi	p__Ascomycota	c__Leotiomycetes	o__Helotiales	f__Hyaloscyphaceae	g__unidentified	s__Hyaloscyphaceae_sp	SH1522921.08FU	HQ211692
OTU356	33	0	0	0	45	1224	0	174	0	103	11	0	1	0	0	1	5	0	0	0		OTU356	k__Fungi	p__Basidiomycota	c__Agaricomycetes	o__Agaricales	f__Lycoperdaceae	g__Lycoperdon	s__Lycoperdon_nigrescens	SH1556531.08FU	DQ112577
OTU3565	6	80	56	4	34	0	0	0	0	0	0	0	0	0	0	0	0	2	3193	311		OTU3565	k__Fungi	p__Ascomycota	c__Leotiomycetes	o__Helotiales	f__unidentified	g__unidentified	s__Helotiales_sp	SH1522921.08FU	DQ420919
OTU3568	4	0	0	2	24	0	0	0	0	0	0	0	0	0	0	84	13	0	1	0		OTU3568	k__Fungi	p__Ascomycota	c__Leotiomycetes	o__Helotiales	f__unidentified	g__unidentified	s__Helotiales_sp	SH1229283.08FU	FM997934
OTU357	1	2	0	0	0	0	0	0	0	0	0	1	8	0	0	0	0	0	376	1		OTU357	k__Fungi	p__Basidiomycota	c__unidentified	o__unidentified	f__unidentified	g__unidentified	s__Basidiomycota_sp	SH1170683.08FU	GU328512
OTU3571	0	8	0	13	0	0	0	0	0	0	0	0	1	22	0	0	0	0	0	0		OTU3571	k__Fungi	p__Ascomycota	c__Leotiomycetes	o__Helotiales	f__unidentified	g__unidentified	s__Helotiales_sp	SH1545918.08FU	EU516950
OTU3573	0	4	0	264	0	0	168	12	57	2	1	0	0	139	14	0	0	0	1	0		OTU3573	k__Fungi	p__Ascomycota	c__Leotiomycetes	o__Helotiales	f__Hyaloscyphaceae	g__Lachnellula	s__Lachnellula_sp	SH1522943.08FU	HM595536
OTU3575	0	0	0	0	0	0	0	0	0	0	110	2	0	0	0	0	0	0	0	0		OTU3575	k__Fungi	p__Ascomycota	c__Leotiomycetes	o__Helotiales	f__unidentified	g__unidentified	s__Helotiales_sp	SH1522925.08FU	EF672242
OTU3578	0	0	0	1	0	0	0	0	0	0	2	0	4	0	16	0	0	0	0	0		OTU3578	k__Fungi	p__Ascomycota	c__Eurotiomycetes	o__Chaetothyriales	f__Herpotrichiellaceae	g__Coniosporium	s__Coniosporium_sp	SH1231809.08FU	AJ972792
OTU3579	0	0	26	0	0	3	0	0	0	0	0	0	0	0	0	195	2	2	0	0		OTU3579	k__Fungi	p__Ascomycota	c__Leotiomycetes	o__Helotiales	f__Helotiaceae	g__Meliniomyces	s__Meliniomyces_sp	SH1544240.08FU	FJ475724	Hyaloscypha sp.
OTU358	0	0	0	0	0	297	16	0	0	0	0	0	0	0	0	0	0	0	0	0		OTU358	k__Fungi	p__unidentified	c__unidentified	o__unidentified	f__unidentified	g__unidentified	s__unidentified	SH1184420.08FU	FJ820522
OTU3580	0	2	96	0	0	0	23	8	0	9	0	0	0	0	0	674	1	25	1	2		OTU3580	k__Fungi	p__Ascomycota	c__Leotiomycetes	o__Helotiales	f__unidentified	g__unidentified	s__Helotiales_sp	SH1522921.08FU	DQ420921
OTU3584	0	0	1	0	0	0	0	0	0	0	0	0	0	0	0	61	0	0	0	0		OTU3584	k__Fungi	p__Ascomycota	c__Leotiomycetes	o__Helotiales	f__Hyaloscyphaceae	g__Hyaloscypha	s__Hyaloscypha_variabilis	SH1523754.08FU	DQ497962	Hyaloscypha sp.
OTU3589	0	0	0	0	0	0	0	0	0	0	0	0	0	0	0	0	27	7	0	0		OTU3589	k__Fungi	p__Ascomycota	c__Dothideomycetes	o__unidentified	f__unidentified	g__unidentified	s__Dothideomycetes_sp	SH1657585.08FU	HM069466
OTU359	23	0	0	0	0	0	0	0	0	0	0	0	0	0	0	0	38	75	0	6		OTU359	k__Fungi	p__Basidiomycota	c__Agaricomycetes	o__Agaricales	f__Tricholomataceae	g__Mycena	s__Mycena_sp	SH1170709.08FU	GU256969
OTU3594	0	0	0	0	0	0	0	0	0	0	0	0	0	0	0	0	0	19	0	0		OTU3594	k__Fungi	p__Ascomycota	c__Leotiomycetes	o__Helotiales	f__unidentified	g__unidentified	s__Helotiales_sp	SH1543097.08FU	HQ212045
OTU3599	0	0	0	0	0	0	0	0	0	0	0	0	0	0	0	0	0	0	12	0		OTU3599	k__Fungi	p__unidentified	c__unidentified	o__unidentified	f__unidentified	g__unidentified	s__unidentified	SH1560072.08FU	EU516712
OTU36	1	7	0	0	0	0	0	0	0	0	0	0	0	0	0	0	0	7	36	0		OTU36	k__Fungi	p__Olpidiomycota	c__Olpidiomycetes	o__Olpidiales	f__Olpidiaceae	g__Olpidium	s__Olpidium_brassicae	SH1519091.08FU	GU344685
OTU3609	1	0	5	2	0	3	11	5	7	11	0	0	0	0	0	0	0	0	0	0		OTU3609	k__Fungi	p__unidentified	c__unidentified	o__unidentified	f__unidentified	g__unidentified	s__unidentified	SH1524008.08FU	HM123572
OTU361	2	0	0	152	77	0	0	0	0	1	0	0	0	0	0	1	36	2	0	17186		OTU361	k__Fungi	p__Basidiomycota	c__Agaricomycetes	o__Sebacinales	f__Serendipitaceae	g__Serendipita	s__Serendipita_sp	SH1577290.08FU	FJ554209
OTU3615	0	0	0	0	0	0	0	0	0	0	17	8	132	11	24	0	0	1	0	0		OTU3615	k__Fungi	p__Ascomycota	c__Eurotiomycetes	o__Chaetothyriales	f__Herpotrichiellaceae	g__Coniosporium	s__Coniosporium_sp	SH1231809.08FU	AJ972792
OTU3619	0	0	0	0	0	0	0	0	0	0	0	0	0	0	12	0	0	0	0	0		OTU3619	k__Fungi	p__Ascomycota	c__Leotiomycetes	o__Helotiales	f__unidentified	g__unidentified	s__Helotiales_sp	SH1543032.08FU	FJ820741
OTU362	0	0	0	0	0	0	0	0	0	0	0	0	0	0	0	0	0	28	0	0		OTU362	k__Fungi	p__Basidiomycota	c__Agaricomycetes	o__Sebacinales	f__Serendipitaceae	g__Serendipita	s__Serendipita_sp	SH1577275.08FU	HQ211493
OTU3624	0	0	0	0	0	0	0	0	0	0	0	0	0	0	0	43	0	0	0	0		OTU3624	k__Fungi	p__Ascomycota	c__Leotiomycetes	o__Helotiales	f__unidentified	g__unidentified	s__Helotiales_sp	SH1522936.08FU	HM146819
OTU3626	0	0	3	0	0	0	0	0	0	0	0	0	0	0	0	227	0	10	0	0		OTU3626	k__Fungi	p__Ascomycota	c__Leotiomycetes	o__Helotiales	f__Hyaloscyphaceae	g__unidentified	s__Hyaloscyphaceae_sp	SH1155595.08FU	HQ211644
OTU3627	0	0	0	0	0	0	0	0	0	0	0	0	0	0	0	17	0	0	1	0		OTU3627	k__Fungi	p__Ascomycota	c__Leotiomycetes	o__Helotiales	f__Leotiaceae	g__Pezoloma	s__Pezoloma_ericae	SH1523763.08FU	HQ212100	Hyaloscypha sp.
OTU3636	0	0	2	0	0	0	0	0	0	0	0	0	0	0	0	0	3	3	0	62		OTU3636	k__Fungi	p__unidentified	c__unidentified	o__unidentified	f__unidentified	g__unidentified	s__unidentified	SH1545862.08FU	FN812809
OTU3639	0	0	0	2	0	0	0	0	0	0	0	0	0	0	0	0	20	0	0	0		OTU3639	k__Fungi	p__Ascomycota	c__unidentified	o__unidentified	f__unidentified	g__unidentified	s__Ascomycota_sp	SH1539591.08FU	HM161921
OTU364	0	0	0	76	53	0	0	0	0	0	0	0	0	0	0	0	64	1	0	12365		OTU364	k__Fungi	p__Basidiomycota	c__Agaricomycetes	o__Sebacinales	f__Serendipitaceae	g__Serendipita	s__Serendipita_sp	SH1577290.08FU	FJ552823
OTU3644	2	11	155	0	0	0	10	6	0	2	0	0	0	0	0	280	5	3531	0	59		OTU3644	k__Fungi	p__Ascomycota	c__Leotiomycetes	o__Helotiales	f__unidentified	g__unidentified	s__Helotiales_sp	SH1522921.08FU	DQ420921
OTU3647	0	0	0	0	0	0	0	0	0	0	0	0	0	0	0	0	0	0	10	0		OTU3647	k__Fungi	p__unidentified	c__unidentified	o__unidentified	f__unidentified	g__unidentified	s__unidentified	SH1560072.08FU	EU516712
OTU365	0	0	0	0	0	0	0	0	45	0	0	0	0	0	0	0	0	0	0	0		OTU365	k__Fungi	p__Basidiomycota	c__Cystobasidiomycetes	o__Cystobasidiomycetes_ord_Incertae_sedis	f__Buckleyzymaceae	g__Buckleyzyma	s__Buckleyzyma_salicina	SH1613477.08FU	AF444511
OTU366	0	0	0	3	0	0	0	0	0	20	0	0	0	0	0	0	0	0	0	0		OTU366	k__Fungi	p__Basidiomycota	c__Agaricomycetes	o__Agaricales	f__Lycoperdaceae	g__Bovista	s__Bovista_plumbea	SH1556538.08FU	DQ112613
OTU3660	20	0	0	0	0	0	0	0	0	0	0	0	0	0	0	0	0	0	0	0		OTU3660	k__Fungi	p__Ascomycota	c__Leotiomycetes	o__Helotiales	f__Sclerotiniaceae	g__Sclerotinia	s__Sclerotinia_tetraspora	SH1518606.08FU	Z99670
OTU3666	10	0	0	0	0	0	0	0	0	0	0	0	0	0	0	0	0	0	0	0		OTU3666	k__Fungi	p__Ascomycota	c__Leotiomycetes	o__Helotiales	f__unidentified	g__unidentified	s__Helotiales_sp	SH1523026.08FU	FM997938
OTU367	0	0	0	0	1	0	0	0	0	0	0	0	0	0	0	12	12	0	0	0		OTU367	k__Fungi	p__Basidiomycota	c__Agaricomycetes	o__Agaricales	f__Clavariaceae	g__Clavulinopsis	s__Clavulinopsis_luteoalba	SH1611510.08FU	UDB001777
OTU3670	0	13	0	0	0	0	0	0	0	0	0	0	0	0	0	0	0	0	0	0		OTU3670	k__Fungi	p__Ascomycota	c__Leotiomycetes	o__Helotiales	f__Helotiales_fam_Incertae_sedis	g__Cadophora	s__Cadophora_sp	SH1522486.08FU	DQ317330
OTU3673	0	1	7	0	0	0	0	0	0	0	0	0	0	0	0	4	11	4	0	0		OTU3673	k__Fungi	p__Ascomycota	c__Leotiomycetes	o__Helotiales	f__unidentified	g__unidentified	s__Helotiales_sp	SH1522926.08FU	GU083137
OTU3681	1	3	0	1	33	0	0	0	0	0	0	3	2	0	4	0	0	0	0	0		OTU3681	k__Fungi	p__Ascomycota	c__Leotiomycetes	o__Helotiales	f__unidentified	g__unidentified	s__Helotiales_sp	SH1522936.08FU	HM146819
OTU3688	0	0	0	0	0	0	0	14	0	0	0	0	0	0	0	0	0	0	4	0		OTU3688	k__Fungi	p__Ascomycota	c__Leotiomycetes	o__Helotiales	f__Dermateaceae	g__unidentified	s__Dermateaceae_sp	SH1564826.08FU	HM036622
OTU369	10	97	2421	9	1	109	123	267	0	0	15	0	0	0	0	9649	2550	6	6	6		OTU369	k__Fungi	p__Ascomycota	c__Eurotiomycetes	o__Chaetothyriales	f__unidentified	g__unidentified	s__Chaetothyriales_sp	SH1565772.08FU	DQ497936
OTU3705	1	0	0	0	0	0	0	0	0	8	148	0	0	0	0	0	549	0	0	0		OTU3705	k__Fungi	p__Ascomycota	c__Leotiomycetes	o__Helotiales	f__unidentified	g__unidentified	s__Helotiales_sp	SH1647313.08FU	HQ260954
OTU3707	10	0	0	0	0	0	0	0	0	0	11	1	0	0	0	0	0	0	0	0		OTU3707	k__Fungi	p__Ascomycota	c__Dothideomycetes	o__unidentified	f__unidentified	g__unidentified	s__Dothideomycetidae	SH1571466.08FU	FJ552792
OTU3713	2	10	0	0	1	14	16	0	0	0	58	8	319	0	2	0	0	3	1	0		OTU3713	k__Fungi	p__Ascomycota	c__Dothideomycetes	o__unidentified	f__unidentified	g__unidentified	s__Dothideomycetidae	SH1571466.08FU	FJ552792
OTU3719	0	0	0	0	0	0	0	0	0	0	0	0	0	51	0	0	0	0	226	0		OTU3719	k__Fungi	p__Ascomycota	c__Leotiomycetes	o__Helotiales	f__Hyaloscyphaceae	g__Cistella	s__Cistella_sp	SH1523461.08FU	FJ552788
OTU3721	0	0	0	0	1	0	11	0	9	0	0	0	1	146	50	0	0	0	1	0		OTU3721	k__Fungi	p__Ascomycota	c__Leotiomycetes	o__Phacidiales	f__unidentified	g__unidentified	s__Phacidiales_sp	SH1509523.08FU	EF434011
OTU3724	0	0	0	0	0	0	0	0	0	0	0	0	4	0	16	0	0	0	0	0		OTU3724	k__Fungi	p__Ascomycota	c__Leotiomycetes	o__Helotiales	f__Helotiaceae	g__Helicodendron	s__Helicodendron_sp	SH1522938.08FU	FJ197939
OTU3725	0	0	0	0	0	0	0	0	0	0	0	0	0	9	3	0	0	0	0	0		OTU3725	k__Fungi	p__Ascomycota	c__Leotiomycetes	o__Phacidiales	f__unidentified	g__unidentified	s__Phacidiales_sp	SH1509523.08FU	EF434011
OTU3728	0	0	0	0	0	0	0	0	0	0	0	0	0	0	0	31	0	4	0	0		OTU3728	k__Fungi	p__Ascomycota	c__Leotiomycetes	o__Helotiales	f__Vibrisseaceae	g__Phialocephala	s__Phialocephala_sp	SH1647282.08FU	FM997933
OTU3730	0	0	0	0	0	0	0	0	0	0	0	0	0	0	0	57	1	0	0	0		OTU3730	k__Fungi	p__Ascomycota	c__Leotiomycetes	o__Helotiales	f__Hyaloscyphaceae	g__unidentified	s__Hyaloscyphaceae_sp	SH1155595.08FU	HQ211644
OTU3739	6	5	56	9	1	0	0	5	0	0	0	0	0	0	0	345	257	10	0	0		OTU3739	k__Fungi	p__unidentified	c__unidentified	o__unidentified	f__unidentified	g__unidentified	s__unidentified	SH1156862.08FU	AY268196
OTU3741	4	1	1	1	0	0	0	0	0	0	0	0	0	0	0	4503	1	1	1	169		OTU3741	k__Fungi	p__Ascomycota	c__Leotiomycetes	o__Helotiales	f__unidentified	g__unidentified	s__Helotiales_sp	SH1522921.08FU	DQ420921
OTU3749	0	0	372	1	0	0	119	20	0	18	0	0	0	0	0	1779	0	0	2	0		OTU3749	k__Fungi	p__Ascomycota	c__Leotiomycetes	o__Helotiales	f__Hyaloscyphaceae	g__Hyaloscypha	s__Hyaloscypha_variabilis	SH1523754.08FU	DQ497962	Hyaloscypha sp.
OTU375	0	0	0	0	0	6	0	0	0	0	0	0	0	161	104	0	0	0	7	0		OTU375	k__Fungi	p__Basidiomycota	c__Agaricomycetes	o__Atheliales	f__Atheliaceae	g__unidentified	s__Atheliaceae_sp	SH1648031.08FU	HQ285392
OTU3750	0	0	46	0	0	0	0	0	0	0	0	0	0	0	0	178	6	23	0	14		OTU3750	k__Fungi	p__Ascomycota	c__Leotiomycetes	o__Helotiales	f__Vibrisseaceae	g__Phialocephala	s__Phialocephala_sp	SH1647282.08FU	HQ211787
OTU376	0	0	0	0	8	0	94	0	0	0	0	0	0	1	0	0	0	0	0	0		OTU376	k__Fungi	p__Basidiomycota	c__Cystobasidiomycetes	o__Cystobasidiomycetes_ord_Incertae_sedis	f__Buckleyzymaceae	g__Buckleyzyma	s__Buckleyzyma_phyllomatis	SH1613483.08FU	AF444515
OTU377	0	0	0	0	4	0	0	136	0	0	0	0	0	0	0	0	0	5	0	50		OTU377	k__Fungi	p__Basidiomycota	c__Agaricomycetes	o__Agaricales	f__Clavariaceae	g__unidentified	s__Clavariaceae_sp	SH1648233.08FU	FJ553130
OTU3770	0	0	1	0	0	0	0	0	0	0	0	0	0	0	0	0	16	0	0	0		OTU3770	k__Fungi	p__Ascomycota	c__Leotiomycetes	o__Helotiales	f__Vibrisseaceae	g__Phialocephala	s__Phialocephala_dimorphospora	SH1647285.08FU	AF486121
OTU3771	0	0	0	0	0	0	0	0	0	0	0	0	0	0	0	0	26	17	0	0		OTU3771	k__Fungi	p__Ascomycota	c__Leotiomycetes	o__Helotiales	f__Leotiaceae	g__Pezoloma	s__Pezoloma_ericae	SH1523762.08FU	FN565272	Hyaloscypha gryndleri
OTU3775	0	0	3	0	0	0	0	0	0	0	0	0	0	0	0	6	32	7	0	0		OTU3775	k__Fungi	p__Ascomycota	c__Leotiomycetes	o__Helotiales	f__Dermateaceae	g__Trimmatostroma	s__Trimmatostroma_salicis	SH1524877.08FU	EU019300
OTU3782	0	0	0	0	0	0	0	0	0	0	0	0	0	0	0	0	35	12	0	0		OTU3782	k__Fungi	p__Ascomycota	c__Leotiomycetes	o__Helotiales	f__Leotiaceae	g__Pezoloma	s__Pezoloma_ericae	SH1523762.08FU	FN565272	Hyaloscypha gryndleri
OTU3788	1	0	26	2	0	0	2	0	0	0	0	0	0	0	0	90	13	175	0	66		OTU3788	k__Fungi	p__Ascomycota	c__Leotiomycetes	o__Helotiales	f__Vibrisseaceae	g__Phialocephala	s__Phialocephala_sp	SH1647282.08FU	HQ211787
OTU3794	0	0	0	0	0	0	0	0	0	0	0	0	0	0	0	0	11	7	0	0		OTU3794	k__Fungi	p__Ascomycota	c__Leotiomycetes	o__Helotiales	f__Leotiaceae	g__Pezoloma	s__Pezoloma_ericae	SH1523762.08FU	FN565272	Hyaloscypha gryndleri
OTU3799	0	0	0	0	0	0	0	0	0	0	0	0	0	0	0	0	0	15	0	0		OTU3799	k__Fungi	p__Ascomycota	c__Leotiomycetes	o__Helotiales	f__Hyaloscyphaceae	g__Lachnellula	s__Lachnellula_pulverulenta	SH1563222.08FU	AB267649
OTU38	0	0	0	0	0	0	0	0	0	0	0	0	0	0	17	0	0	0	0	0		OTU38	k__Fungi	p__Chytridiomycota	c__Spizellomycetes	o__Spizellomycetales	f__unidentified	g__unidentified	s__Spizellomycetales_sp	SH1657519.08FU	DQ421156
OTU380	0	0	0	0	0	0	0	0	0	0	0	4	11	0	0	0	0	0	0	0		OTU380	k__Fungi	p__Basidiomycota	c__Microbotryomycetes	o__Leucosporidiales	f__unidentified	g__unidentified	s__Leucosporidiales_sp	SH1173833.08FU	Z54274
OTU3803	0	0	0	0	0	0	0	0	0	0	0	0	0	0	0	0	1	14	0	0		OTU3803	k__Fungi	p__Ascomycota	c__Leotiomycetes	o__Helotiales	f__Hyaloscyphaceae	g__Lachnellula	s__Lachnellula_pulverulenta	SH1563222.08FU	AB267649
OTU3815	0	0	0	0	0	0	0	0	0	0	0	0	0	0	0	0	0	0	184	0		OTU3815	k__Fungi	p__Ascomycota	c__Leotiomycetes	o__Helotiales	f__unidentified	g__unidentified	s__Helotiales_sp	SH1564443.08FU	GU083254
OTU3818	7	107	58	2	39	0	0	0	0	1	0	1	0	0	0	0	0	0	4317	351		OTU3818	k__Fungi	p__Ascomycota	c__Leotiomycetes	o__Helotiales	f__unidentified	g__unidentified	s__Helotiales_sp	SH1522921.08FU	DQ420919
OTU3819	0	0	0	0	3	0	0	0	0	0	2	0	9	0	10	0	0	0	142	0		OTU3819	k__Fungi	p__Ascomycota	c__Leotiomycetes	o__Helotiales	f__unidentified	g__unidentified	s__Helotiales_sp	SH1522938.08FU	EU516944
OTU383	0	0	0	0	16	0	0	0	0	0	0	1	0	0	0	0	0	0	0	0		OTU383	k__Fungi	p__Basidiomycota	c__Agaricomycetes	o__Agaricales	f__Strophariaceae	g__Hypholoma	s__Hypholoma_fasciculare	SH1639421.08FU	EF530943
OTU3831	0	0	0	0	0	0	0	0	0	0	0	0	0	0	0	0	0	0	79	0		OTU3831	k__Fungi	p__Ascomycota	c__Leotiomycetes	o__Helotiales	f__unidentified	g__unidentified	s__Helotiales_sp	SH1564445.08FU	EF644169
OTU3854	0	0	0	0	0	0	0	0	0	0	0	0	0	0	0	0	0	0	0	22		OTU3854	k__Fungi	p__Ascomycota	c__Leotiomycetes	o__Helotiales	f__unidentified	g__unidentified	s__Helotiales_sp	SH1522485.08FU	EU292504
OTU3861	0	0	1	0	0	0	0	0	0	0	0	0	0	0	0	1	1	0	0	104		OTU3861	k__Fungi	p__Ascomycota	c__Leotiomycetes	o__Helotiales	f__Helotiales_fam_Incertae_sedis	g__Acephala	s__Acephala_applanata	SH1647282.08FU	AY078147
OTU387	4	47	0	0	1	1	949	0	0	0	0	1	0	0	0	0	519	1	0	0		OTU387	k__Fungi	p__Basidiomycota	c__Agaricomycetes	o__Agaricales	f__Clavariaceae	g__unidentified	s__Clavariaceae_sp	SH1236656.08FU	EU292234
OTU3872	0	0	0	0	0	0	0	0	0	0	0	0	0	0	0	0	0	0	0	158		OTU3872	k__Fungi	p__Ascomycota	c__Leotiomycetes	o__Helotiales	f__Hyaloscyphaceae	g__Hyaloscypha	s__Hyaloscypha_bicolor	SH1523753.08FU	GU083268	Hyaloscypha finlandica
OTU3877	0	0	0	0	0	0	0	0	0	0	0	0	0	0	0	0	0	9	0	64		OTU3877	k__Fungi	p__Ascomycota	c__Leotiomycetes	o__Helotiales	f__Helotiaceae	g__Tetracladium	s__Tetracladium_sp	SH1648785.08FU	AB219857
OTU3878	0	0	0	0	2	0	0	0	0	0	0	0	0	0	0	0	0	0	27	14		OTU3878	k__Fungi	p__Ascomycota	c__Leotiomycetes	o__Helotiales	f__Helotiales_fam_Incertae_sedis	g__Chalara	s__Chalara_sp	SH1522500.08FU	DQ093756
OTU3879	1	1	0	24	3	0	0	0	0	0	0	0	0	0	0	5	509	355	0	169		OTU3879	k__Fungi	p__Ascomycota	c__Leotiomycetes	o__Helotiales	f__Leotiaceae	g__Pezoloma	s__Pezoloma_ericae	SH1523766.08FU	EF434035	Hyaloscypha sp.
OTU3880	3	18	0	1	7	0	0	0	29	0	0	0	0	0	0	0	5	4	985	127		OTU3880	k__Fungi	p__Ascomycota	c__Leotiomycetes	o__Helotiales	f__unidentified	g__unidentified	s__Helotiales_sp	SH1509519.08FU	FJ378851
OTU3881	0	0	0	0	0	0	0	726	0	0	0	0	98	0	0	0	28	379	6	0		OTU3881	k__Fungi	p__Ascomycota	c__Leotiomycetes	o__Helotiales	f__unidentified	g__unidentified	s__Helotiales_sp	SH1543097.08FU	HQ212045
OTU3882	1	0	0	0	0	0	0	0	0	0	0	0	0	0	0	575	0	0	0	0		OTU3882	k__Fungi	p__Ascomycota	c__Leotiomycetes	o__Helotiales	f__Cenangiaceae	g__Chlorencoelia	s__Chlorencoelia_sp	SH1574134.08FU	FJ197908
OTU3884	0	0	0	0	0	0	0	0	0	0	0	0	0	0	0	0	183	36	0	0		OTU3884	k__Fungi	p__Ascomycota	c__Leotiomycetes	o__Helotiales	f__Leotiaceae	g__Pezoloma	s__Pezoloma_ericae	SH1523759.08FU	FJ378854	Hyaloscypha sp.
OTU3885	0	0	0	30	25	119	0	0	165	0	0	0	3	0	4	0	0	0	0	4		OTU3885	k__Fungi	p__Ascomycota	c__Leotiomycetes	o__Helotiales	f__unidentified	g__unidentified	s__Helotiales_sp	SH1156158.08FU	HQ211814
OTU3886	40	0	0	0	6	101	0	0	0	0	8	0	0	0	0	2	0	0	0	0		OTU3886	k__Fungi	p__unidentified	c__unidentified	o__unidentified	f__unidentified	g__unidentified	s__unidentified	SH1509589.08FU	GU581213
OTU3887	0	16	0	0	0	0	0	0	0	0	0	30	0	0	0	0	167	0	0	0		OTU3887	k__Fungi	p__Ascomycota	c__Leotiomycetes	o__Helotiales	f__unidentified	g__unidentified	s__Helotiales_sp	SH1522938.08FU	GU055628
OTU3888	0	0	0	4	38	106	0	13	0	0	0	1	0	3	19	0	0	0	0	0		OTU3888	k__Fungi	p__Ascomycota	c__Leotiomycetes	o__Helotiales	f__Hyaloscyphaceae	g__Lachnum	s__Lachnum_rhytismatis	SH1563225.08FU	AJ430220
OTU3889	0	1	0	1	0	0	196	0	0	0	0	0	0	0	0	0	0	0	0	0		OTU3889	k__Fungi	p__Ascomycota	c__Dothideomycetes	o__Capnodiales	f__Mycosphaerellaceae	g__Mycosphaerella	s__Mycosphaerella_sp	SH1521400.08FU	HM595519
OTU3897	1	0	0	0	92	0	0	0	0	0	0	1	0	3	4	0	0	0	0	0		OTU3897	k__Fungi	p__Ascomycota	c__Leotiomycetes	o__Helotiales	f__Dermateaceae	g__Cryptosporiopsis	s__Cryptosporiopsis_sp	SH1523187.08FU	HM036628
OTU3899	3	0	0	54	0	0	0	0	0	0	56	0	10	62	6	0	0	1	0	0		OTU3899	k__Fungi	p__Ascomycota	c__Eurotiomycetes	o__Chaetothyriales	f__Herpotrichiellaceae	g__Coniosporium	s__Coniosporium_sp	SH1231809.08FU	AJ972792
OTU39	38	229	3181	5	1	0	0	188	0	0	4	0	0	0	0	1	58	52252	29	1		OTU39	k__Fungi	p__Basidiomycota	c__Agaricomycetes	o__Thelephorales	f__Thelephoraceae	g__Pseudotomentella	s__Pseudotomentella_sp	SH1564287.08FU	FN565317
OTU390	0	0	307	0	0	351	0	0	0	0	1	0	0	0	1	0	0	0	0	0		OTU390	k__Fungi	p__Basidiomycota	c__Agaricomycetes	o__Agaricales	f__Mycenaceae	g__unidentified	s__Mycenaceae_sp	SH1542356.08FU	EF434099
OTU3901	0	0	0	0	89	0	0	0	0	0	0	0	0	1	0	0	0	0	0	0		OTU3901	k__Fungi	p__unidentified	c__unidentified	o__unidentified	f__unidentified	g__unidentified	s__unidentified	SH1643451.08FU	EU480202
OTU3902	0	0	0	0	0	0	23	0	0	69	42	17	11	7	89	0	0	0	0	0		OTU3902	k__Fungi	p__Ascomycota	c__Dothideomycetes	o__unidentified	f__unidentified	g__unidentified	s__Dothideomycetidae	SH1571466.08FU	FJ552792
OTU3903	0	0	0	23	33	0	0	0	0	0	7	3	2	0	5	0	0	0	0	0		OTU3903	k__Fungi	p__Ascomycota	c__Dothideomycetes	o__Capnodiales	f__Teratosphaeriaceae	g__Eupenidiella	s__Eupenidiella_venezuelensis	SH1521418.08FU	EU019278
OTU3907	0	0	0	0	0	45	0	0	0	0	4	1	0	0	0	0	0	0	0	0		OTU3907	k__Fungi	p__Ascomycota	c__Dothideomycetes	o__Capnodiales	f__Extremaceae	g__Petrophila	s__Petrophila_sp	SH1187491.08FU	FJ553951
OTU3909	0	0	0	0	0	0	0	0	0	0	0	0	0	0	0	0	44	54	0	3		OTU3909	k__Fungi	p__Ascomycota	c__unidentified	o__unidentified	f__unidentified	g__unidentified	s__Ascomycota_sp	SH1566287.08FU	FJ378725
OTU391	0	0	0	0	0	1	0	237	0	0	0	0	0	0	0	0	0	3	0	1		OTU391	k__Fungi	p__Ascomycota	c__Orbiliomycetes	o__unidentified	f__unidentified	g__unidentified	s__Orbiliomycetes_sp	SH1646678.08FU	FJ197941
OTU3910	1	0	0	10	10	2	0	36	149	76	1	4	3	246	1103	0	0	36	25	1		OTU3910	k__Fungi	p__Ascomycota	c__Eurotiomycetes	o__Chaetothyriales	f__Herpotrichiellaceae	g__Coniosporium	s__Coniosporium_sp	SH1231809.08FU	AJ972792
OTU3915	26	0	0	0	2	0	0	0	0	0	15	3	0	7	0	0	0	0	0	0		OTU3915	k__Fungi	p__Ascomycota	c__unidentified	o__unidentified	f__unidentified	g__unidentified	s__Pezizomycotina	SH1647291.08FU	HQ211845
OTU3916	0	6	0	34	1	0	12	44	0	0	0	0	0	0	0	0	0	0	0	0		OTU3916	k__Fungi	p__Ascomycota	c__Leotiomycetes	o__Helotiales	f__Hyaloscyphaceae	g__Lachnellula	s__Lachnellula_sp	SH1522943.08FU	HM595536
OTU392	0	0	0	0	0	0	0	0	0	0	0	0	0	1	0	0	158	6	13	64		OTU392	k__Fungi	p__Basidiomycota	c__Microbotryomycetes	o__Leucosporidiales	f__unidentified	g__unidentified	s__Leucosporidiales_sp	SH1522748.08FU	FN565254
OTU3921	0	7	0	0	0	0	0	0	0	0	0	0	0	0	0	195	0	3	0	1		OTU3921	k__Fungi	p__Ascomycota	c__Leotiomycetes	o__Helotiales	f__Vibrisseaceae	g__Phialocephala	s__Phialocephala_sp	SH1647282.08FU	AY078131
OTU3927	0	23	0	0	0	0	0	0	0	0	0	0	0	0	0	0	0	0	0	0		OTU3927	k__Fungi	p__Ascomycota	c__Leotiomycetes	o__Rhytismatales	f__Rhytismataceae	g__Coccomyces	s__Coccomyces_dentatus	SH1554230.08FU	GU138723
OTU3930	0	0	0	0	0	0	0	0	0	0	0	0	39	0	0	0	0	1	0	0		OTU3930	k__Fungi	p__Ascomycota	c__Leotiomycetes	o__Helotiales	f__Helotiaceae	g__Meliniomyces	s__Meliniomyces_sp	SH1544240.08FU	FN565270	Hyaloscypha sp.
OTU3931	0	1	83	0	0	0	21	14	0	4	0	0	0	0	0	671	1	98	1	13		OTU3931	k__Fungi	p__Ascomycota	c__Leotiomycetes	o__Helotiales	f__unidentified	g__unidentified	s__Helotiales_sp	SH1522921.08FU	DQ420921
OTU3937	0	0	0	0	0	0	0	0	0	0	0	0	0	0	0	0	0	0	52	0		OTU3937	k__Fungi	p__Ascomycota	c__Leotiomycetes	o__Helotiales	f__unidentified	g__unidentified	s__Helotiales_sp	SH1566868.08FU	EU669212
OTU394	0	0	0	0	0	0	0	0	0	0	1	0	0	0	0	48	59	0	0	0		OTU394	k__Fungi	p__Basidiomycota	c__Agaricomycetes	o__Trechisporales	f__Hydnodontaceae	g__unidentified	s__Hydnodontaceae_sp	SH1555062.08FU	FM999575
OTU3940	0	262	0	0	5	0	2073	0	0	0	1	190	1	0	0	0	70	1	0	0		OTU3940	k__Fungi	p__Ascomycota	c__Leotiomycetes	o__Helotiales	f__Hyaloscyphaceae	g__Trichopeziza	s__Trichopeziza_mollissima	SH1527678.08FU	AB481286
OTU3947	0	0	0	0	0	0	0	0	0	0	0	0	0	0	0	0	0	0	26	11		OTU3947	k__Fungi	p__Ascomycota	c__unidentified	o__unidentified	f__unidentified	g__unidentified	s__Ascomycota_sp	SH1648785.08FU	FJ803966
OTU395	0	0	1567	18	2	0	0	1308	44	20	0	0	11	0	0	0	3	72	5	0		OTU395	k__Fungi	p__Ascomycota	c__Sordariomycetes	o__Hypocreales	f__Nectriaceae	g__Gibberella	s__Gibberella_baccata	SH1546323.08FU	GU480949
OTU3951	0	10	0	0	0	0	36	3	0	0	0	0	0	0	0	0	0	0	0	0		OTU3951	k__Fungi	p__Ascomycota	c__Leotiomycetes	o__Helotiales	f__Helotiaceae	g__Heyderia	s__Heyderia_sp	SH1191878.08FU	EU754982
OTU3952	0	0	0	0	2	1	177	36	61	26	0	0	0	389	0	0	0	4	4	0		OTU3952	k__Fungi	p__Ascomycota	c__Leotiomycetes	o__Helotiales	f__unidentified	g__unidentified	s__Helotiales_sp	SH1237175.08FU	FJ237113
OTU3953	0	8	0	0	0	0	0	0	0	0	329	1	0	0	0	0	0	2	0	0		OTU3953	k__Fungi	p__Ascomycota	c__Leotiomycetes	o__Helotiales	f__Leotiaceae	g__Pezoloma	s__Pezoloma_ericae	SH1523776.08FU	FJ552853	Hyaloscypha sp.
OTU3958	0	0	1	0	0	0	0	0	0	0	0	0	0	0	0	0	74	8	0	0		OTU3958	k__Fungi	p__Ascomycota	c__Leotiomycetes	o__Helotiales	f__Leotiaceae	g__Pezoloma	s__Pezoloma_ericae	SH1156094.08FU	HQ211890	Hyaloscypha sp.
OTU396	1	0	0	2	0	0	0	0	40	0	0	0	0	0	0	0	0	0	0	0		OTU396	k__Fungi	p__Basidiomycota	c__Cystobasidiomycetes	o__Cystobasidiomycetes_ord_Incertae_sedis	f__Symmetrosporaceae	g__Symmetrospora	s__Symmetrospora_symmetrica	SH1613460.08FU	AY364836
OTU3962	0	0	0	0	0	0	0	0	0	0	0	0	0	0	0	0	0	33	4	3		OTU3962	k__Fungi	p__Ascomycota	c__Leotiomycetes	o__Helotiales	f__unidentified	g__unidentified	s__Helotiales_sp	SH1648792.08FU	EU517005
OTU3968	0	0	0	6	0	0	0	0	0	1	0	0	0	0	1	0	0	0	0	2569		OTU3968	k__Fungi	p__Ascomycota	c__Leotiomycetes	o__Helotiales	f__Hyaloscyphaceae	g__Hyaloscypha	s__Hyaloscypha_finlandica	SH1523753.08FU	GU452532	Hyaloscypha finlandica
OTU397	0	0	104	32	0	0	0	0	0	0	3	0	0	0	0	344	0	0	0	0		OTU397	k__Fungi	p__Basidiomycota	c__Agaricomycetes	o__Agaricales	f__Clavariaceae	g__unidentified	s__Clavariaceae_sp	SH1648223.08FU	HQ212010
OTU3970	63	0	12	19	114	3	24	0	4	2	0	0	2	0	1	0	0	0	0	0		OTU3970	k__Fungi	p__Ascomycota	c__Leotiomycetes	o__Phacidiales	f__Phacidiaceae	g__Phacidium	s__Phacidium_sp	SH1509514.08FU	FN610898
OTU3977	0	0	0	0	16	0	0	0	0	0	0	0	0	0	0	0	0	0	0	0		OTU3977	k__Fungi	p__Ascomycota	c__Dothideomycetes	o__Capnodiales	f__Teratosphaeriaceae	g__Xenomeris	s__Xenomeris_raetica	SH1521423.08FU	EF114690
OTU3979	0	0	0	0	0	0	0	0	164	210	6	1	1	13	185	0	0	0	1	0		OTU3979	k__Fungi	p__Ascomycota	c__Dothideomycetes	o__Capnodiales	f__Extremaceae	g__unidentified	s__Extremaceae_sp	SH1641280.08FU	AJ972856
OTU3980	0	2	0	0	1	0	6	0	0	0	279	0	0	104	0	0	2	2	0	0		OTU3980	k__Fungi	p__Ascomycota	c__Leotiomycetes	o__Helotiales	f__unidentified	g__unidentified	s__Helotiales_sp	SH1522961.08FU	FJ552967
OTU3988	0	0	2	0	0	0	0	0	0	0	0	0	0	0	0	88	0	0	0	0		OTU3988	k__Fungi	p__Ascomycota	c__Leotiomycetes	o__Helotiales	f__Hyaloscyphaceae	g__Hyaloscypha	s__Hyaloscypha_variabilis	SH1523754.08FU	DQ497962	Hyaloscypha sp.
OTU399	0	15	0	0	0	0	0	0	0	0	0	0	0	0	0	0	0	0	0	0		OTU399	k__Fungi	p__Basidiomycota	c__Agaricomycetes	o__Agaricales	f__Tricholomataceae	g__Lepista	s__Lepista_nuda	SH1647751.08FU	FJ810156
OTU4	1	11	1737	48	4	20	254	249	5	45	0	0	3	0	0	0	12	1	0	0		OTU4	k__Fungi	p__Basidiomycota	c__Malasseziomycetes	o__Malasseziales	f__Malasseziaceae	g__Malassezia	s__Malassezia_sp	SH1515385.08FU	AM901819
OTU40	2	3	0	1	1	0	0	0	0	0	0	0	0	0	0	0	0	740	1058	0		OTU40	k__Fungi	p__Basidiomycota	c__Agaricomycetes	o__Russulales	f__Russulaceae	g__Lactarius	s__Lactarius_sp	SH1558179.08FU	EU645595
OTU400	0	0	0	0	0	0	37	0	0	0	0	0	0	0	0	0	0	0	0	0		OTU400	k__Fungi	p__Basidiomycota	c__Microbotryomycetes	o__Sporidiobolales	f__Sporidiobolaceae	g__Rhodotorula	s__Rhodotorula_graminis	SH1558727.08FU	FR717631
OTU4000	0	0	0	0	0	0	0	0	0	0	0	0	0	0	0	0	0	18	0	0		OTU4000	k__Fungi	p__Ascomycota	c__Leotiomycetes	o__Helotiales	f__Hyaloscyphaceae	g__unidentified	s__Hyaloscyphaceae_sp	SH1522921.08FU	FJ440910
OTU4002	48	576	152	56	154	0	0	0	0	0	0	0	0	0	0	0	0	4	7952	13		OTU4002	k__Fungi	p__Ascomycota	c__Leotiomycetes	o__Helotiales	f__unidentified	g__unidentified	s__Helotiales_sp	SH1522489.08FU	GQ924003
OTU4004	0	0	24	79	35	0	1	0	0	0	0	0	0	0	0	41	3	13	0	2322		OTU4004	k__Fungi	p__Ascomycota	c__Leotiomycetes	o__Helotiales	f__Vibrisseaceae	g__Phialocephala	s__Phialocephala_sp	SH1647282.08FU	FM997933
OTU4008	15	0	0	0	0	0	0	0	0	0	0	0	0	0	0	0	0	0	0	0		OTU4008	k__Fungi	p__unidentified	c__unidentified	o__unidentified	f__unidentified	g__unidentified	s__unidentified	SH1168370.08FU	AY843105
OTU401	0	0	0	0	0	0	0	0	0	25	0	0	0	0	0	0	0	0	0	0		OTU401	k__Fungi	p__Basidiomycota	c__Agaricomycetes	o__Agaricales	f__Bolbitiaceae	g__Agrocybe	s__Agrocybe_pediades	SH1563794.08FU	FJ810131
OTU4015	1	1	299	0	0	0	0	0	0	0	1	0	0	0	0	0	267	1087	0	0		OTU4015	k__Fungi	p__Ascomycota	c__Leotiomycetes	o__Helotiales	f__Hyaloscyphaceae	g__Hyaloscypha	s__Hyaloscypha_sp	SH1523757.08FU	HQ211501	Hyaloscypha sp.
OTU4025	0	0	0	0	0	0	0	0	0	16	0	0	0	0	0	0	0	0	0	0		OTU4025	k__Fungi	p__Ascomycota	c__unidentified	o__unidentified	f__unidentified	g__unidentified	s__Ascomycota_sp	SH1177533.08FU	AY969400
OTU4030	0	0	0	0	0	0	0	0	0	0	14	0	0	0	0	0	0	0	0	0		OTU4030	k__Fungi	p__Ascomycota	c__unidentified	o__unidentified	f__unidentified	g__unidentified	s__Ascomycota_sp	SH1648475.08FU	AM901716
OTU4035	0	0	0	0	3	0	0	0	0	0	1	0	20	0	46	0	0	0	0	0		OTU4035	k__Fungi	p__Ascomycota	c__Leotiomycetes	o__Phacidiales	f__unidentified	g__unidentified	s__Phacidiales_sp	SH1509520.08FU	HQ211560
OTU404	0	0	0	0	0	0	0	0	0	0	0	0	0	0	0	1	4	2	0	11		OTU404	k__Fungi	p__Basidiomycota	c__Microbotryomycetes	o__Leucosporidiales	f__unidentified	g__unidentified	s__Leucosporidiales_sp	SH1522748.08FU	EF434040
OTU4047	0	0	1	0	0	0	0	3	0	0	1	0	0	0	0	59	0	0	0	0		OTU4047	k__Fungi	p__Ascomycota	c__Leotiomycetes	o__Helotiales	f__Leotiaceae	g__Pezoloma	s__Pezoloma_ericae	SH1523755.08FU	HQ211517	Hyaloscypha hepaticicola
OTU4051	0	0	1	0	0	0	1	0	0	0	0	0	0	0	0	17	0	0	0	0		OTU4051	k__Fungi	p__Ascomycota	c__Leotiomycetes	o__Helotiales	f__Hyaloscyphaceae	g__Hyaloscypha	s__Hyaloscypha_variabilis	SH1523754.08FU	DQ497962	Hyaloscypha hepaticicola
OTU406	0	114	0	0	2	0	0	0	0	0	0	0	0	0	0	0	0	0	0	0		OTU406	k__Fungi	p__Basidiomycota	c__Agaricomycetes	o__Agaricales	f__Lycoperdaceae	g__Bovista	s__Bovista_tomentosa	SH1556548.08FU	DQ112617
OTU4063	0	0	0	0	0	0	0	0	0	0	0	0	0	0	0	42	0	2	0	1		OTU4063	k__Fungi	p__Ascomycota	c__Leotiomycetes	o__Helotiales	f__unidentified	g__unidentified	s__Helotiales_sp	SH1522921.08FU	DQ420921
OTU4064	0	1	43	10	1	0	0	2	0	0	0	0	0	0	0	128	54	49	0	225		OTU4064	k__Fungi	p__Ascomycota	c__Leotiomycetes	o__Helotiales	f__Vibrisseaceae	g__Phialocephala	s__Phialocephala_subalpina	SH1647282.08FU	EF446148
OTU4069	11	28	1400	5	4	0	66	0	0	16	1	0	0	0	0	5199	2	1859	6	83		OTU4069	k__Fungi	p__Ascomycota	c__Leotiomycetes	o__Helotiales	f__Vibrisseaceae	g__Phialocephala	s__Phialocephala_sp	SH1647282.08FU	FM997933
OTU407	0	0	0	0	0	0	0	0	0	0	0	0	0	0	0	0	0	125	0	0		OTU407	k__Fungi	p__Basidiomycota	c__Agaricomycetes	o__Agaricales	f__unidentified	g__unidentified	s__Agaricales_sp	SH1243085.08FU	AY969887
OTU408	14	0	0	0	0	0	23	0	88	0	0	0	1	1	0	0	0	0	0	0		OTU408	k__Fungi	p__Basidiomycota	c__Agaricomycetes	o__Polyporales	f__Irpicaceae	g__Irpex	s__Irpex_lacteus	SH1573566.08FU	HQ331023
OTU409	69	0	0	0	0	1	209	0	0	0	626	88	107	0	5	0	0	0	0	0		OTU409	k__Fungi	p__Basidiomycota	c__Microbotryomycetes	o__Microbotryomycetes_ord_Incertae_sedis	f__Chrysozymaceae	g__Bannozyma	s__Bannozyma_yamatoana	SH1561811.08FU	AF444634
OTU4090	0	0	0	1	1	0	1	1	0	0	0	0	0	0	0	12	4	3	0	16		OTU4090	k__Fungi	p__Ascomycota	c__Leotiomycetes	o__Helotiales	f__Vibrisseaceae	g__Phialocephala	s__Phialocephala_subalpina	SH1647282.08FU	EF446148
OTU4094	0	0	0	0	0	0	0	0	0	0	0	0	0	0	0	0	0	47	0	0		OTU4094	k__Fungi	p__Ascomycota	c__Leotiomycetes	o__Helotiales	f__Hyaloscyphaceae	g__Hyaloscypha	s__Hyaloscypha_sp	SH1523035.08FU	HQ211981	Hyaloscypha sp.
OTU4098	0	0	41	0	0	0	0	0	0	0	0	0	0	0	0	0	728	37	0	0		OTU4098	k__Fungi	p__Ascomycota	c__Leotiomycetes	o__Helotiales	f__Hyaloscyphaceae	g__Hyaloscypha	s__Hyaloscypha_sp	SH1523775.08FU	HQ211764	Hyaloscypha sp.
OTU41	193	1429	1707	71	326	1	0	218	0	0	1	0	3	0	0	328	45	1032	17432	56		OTU41	k__Fungi	p__Basidiomycota	c__Agaricomycetes	o__Agaricales	f__Clavariaceae	g__unidentified	s__Clavariaceae_sp	SH1648225.08FU	HQ211947
OTU410	0	0	0	0	0	0	0	0	95	0	0	0	0	0	0	0	0	0	0	0		OTU410	k__Fungi	p__Basidiomycota	c__Agaricomycetes	o__Polyporales	f__Phanerochaetaceae	g__Phanerochaete	s__Phanerochaete_affinis	SH1573652.08FU	EU118652
OTU411	12629	673	1226	3023	4012	5356	5209	1460	12546	5074	11255	13306	9669	16204	32771	3	52	17	21	1		OTU411	k__Fungi	p__Ascomycota	c__Dothideomycetes	o__Dothideales	f__unidentified	g__unidentified	s__Dothideales_sp	SH1515066.08FU	GQ153091
OTU413	0	27	0	0	0	0	0	0	0	0	0	0	0	0	0	0	0	0	0	0		OTU413	k__Fungi	p__Basidiomycota	c__Agaricomycetes	o__Cantharellales	f__Botryobasidiaceae	g__Botryobasidium	s__Botryobasidium_sp	SH1546232.08FU	EF521219
OTU4133	3	0	262	0	1	0	0	39	0	0	0	0	0	0	0	813	3	15	0	0		OTU4133	k__Fungi	p__Ascomycota	c__Leotiomycetes	o__Helotiales	f__unidentified	g__unidentified	s__Helotiales_sp	SH1544345.08FU	AM260902
OTU4134	0	0	228	0	0	0	0	0	0	0	0	0	0	0	0	0	0	640	0	0		OTU4134	k__Fungi	p__Ascomycota	c__Leotiomycetes	o__Helotiales	f__unidentified	g__unidentified	s__Helotiales_sp	SH1158852.08FU	FM999525
OTU4135	0	0	0	0	0	0	0	0	0	0	0	0	0	0	0	0	1042	0	0	0		OTU4135	k__Fungi	p__Ascomycota	c__Lecanoromycetes	o__Teloschistales	f__Teloschistaceae	g__Caloplaca	s__Caloplaca_ulmorum	SH1548646.08FU	HM538510
OTU4136	0	0	0	0	0	0	0	0	0	0	4	0	0	0	0	828	87	0	0	0		OTU4136	k__Fungi	p__Ascomycota	c__Lecanoromycetes	o__Acarosporales	f__Acarosporaceae	g__Pleopsidium	s__Pleopsidium_chlorophanum	SH1614762.08FU	DQ525509
OTU4137	0	0	0	0	0	0	0	0	0	0	0	0	0	0	0	0	35	558	0	0		OTU4137	k__Fungi	p__Ascomycota	c__Leotiomycetes	o__Helotiales	f__Vibrisseaceae	g__Phialocephala	s__Phialocephala_subalpina	SH1647282.08FU	EF446148
OTU4138	0	0	2	0	0	0	0	0	0	0	0	0	0	0	0	0	6	473	0	0		OTU4138	k__Fungi	p__Ascomycota	c__Leotiomycetes	o__Helotiales	f__Hyaloscyphaceae	g__unidentified	s__Hyaloscyphaceae_sp	SH1522921.08FU	FJ440910
OTU4139	14	21	136	98	187	205	17	0	0	0	0	0	0	0	0	0	0	0	0	1		OTU4139	k__Fungi	p__Ascomycota	c__Dothideomycetes	o__Capnodiales	f__Mycosphaerellaceae	g__Ramularia	s__Ramularia_sp	SH1577457.08FU	AJ301970
OTU414	0	0	0	0	0	0	0	0	0	0	0	1	380	166	118	0	0	0	0	0		OTU414	k__Fungi	p__Ascomycota	c__Sordariomycetes	o__Xylariales	f__unidentified	g__unidentified	s__Xylariales_sp	SH1508348.08FU	EU035441
OTU4140	7	5	0	0	1	0	0	0	0	0	0	0	0	0	0	703	0	0	0	0		OTU4140	k__Fungi	p__Ascomycota	c__Leotiomycetes	o__Helotiales	f__Vibrisseaceae	g__Phialocephala	s__Phialocephala_turicensis	SH1647282.08FU	AY078129
OTU4141	2	0	0	276	5	0	0	0	141	11	8	0	13	5	96	0	0	2	21	0		OTU4141	k__Fungi	p__Ascomycota	c__Dothideomycetes	o__Capnodiales	f__Extremaceae	g__unidentified	s__Extremaceae_sp	SH1641289.08FU	FJ197876
OTU4147	0	0	0	0	0	0	1	0	0	0	1	979	0	0	0	0	0	0	0	0		OTU4147	k__Fungi	p__Ascomycota	c__Leotiomycetes	o__Helotiales	f__Hyaloscyphaceae	g__Hyaloscypha	s__Hyaloscypha_sp	SH1522958.08FU	FJ475551	not Hyaloscypha
OTU4148	0	0	0	0	0	0	0	3	0	0	0	78	626	0	0	0	1	11	0	0		OTU4148	k__Fungi	p__Ascomycota	c__Leotiomycetes	o__Helotiales	f__Hyaloscyphaceae	g__Cistella	s__Cistella_sp	SH1523461.08FU	FJ552788
OTU4149	0	0	0	0	10	0	0	0	0	78	7	5	4	0	11	0	0	0	0	0		OTU4149	k__Fungi	p__Ascomycota	c__Dothideomycetes	o__Capnodiales	f__Mycosphaerellaceae	g__Mycosphaerella	s__Mycosphaerella_sp	SH1170970.08FU	FJ265759
OTU415	0	0	0	38	0	0	0	0	0	0	0	0	0	0	0	0	0	0	0	0		OTU415	k__Fungi	p__Basidiomycota	c__Pucciniomycetes	o__Septobasidiales	f__Septobasidiaceae	g__Septobasidium	s__Septobasidium_alni	SH1149156.08FU	DQ241441
OTU4150	0	0	0	0	0	0	0	0	0	0	0	0	0	0	0	1	0	76	0	0		OTU4150	k__Fungi	p__Ascomycota	c__Leotiomycetes	o__Helotiales	f__unidentified	g__unidentified	s__Helotiales_sp	SH1509640.08FU	FJ152534
OTU4151	0	0	0	32	1	0	24	0	0	0	0	1	4	0	22	0	0	0	0	0		OTU4151	k__Fungi	p__Ascomycota	c__Leotiomycetes	o__Helotiales	f__Hyaloscyphaceae	g__Lachnellula	s__Lachnellula_sp	SH1522943.08FU	HM595536
OTU4156	0	0	0	0	0	0	0	13	0	0	43	1	71	0	0	2	0	1	0	0		OTU4156	k__Fungi	p__Ascomycota	c__Leotiomycetes	o__Phacidiales	f__unidentified	g__unidentified	s__Phacidiales_sp	SH1509523.08FU	EF434011
OTU4159	0	0	0	0	0	0	0	0	0	0	0	0	0	0	0	0	0	0	66	0		OTU4159	k__Fungi	p__Ascomycota	c__Leotiomycetes	o__Helotiales	f__Hyaloscyphaceae	g__unidentified	s__Hyaloscyphaceae_sp	SH1522941.08FU	EU516683
OTU416	0	0	0	0	0	0	0	0	0	0	0	0	0	0	0	0	0	0	0	52		OTU416	k__Fungi	p__Basidiomycota	c__Agaricomycetes	o__Trechisporales	f__Hydnodontaceae	g__Trechispora	s__Trechispora_sp	SH1557425.08FU	EU490099
OTU4161	4	5	0	0	0	1	15	1	0	0	835	0	2	300	1	1	3	1	10	0		OTU4161	k__Fungi	p__Ascomycota	c__unidentified	o__unidentified	f__unidentified	g__unidentified	s__Pezizomycotina	SH1522961.08FU	HQ211672
OTU4167	0	19	6	0	0	0	1	0	0	0	0	0	0	0	0	170	0	3	0	0		OTU4167	k__Fungi	p__Ascomycota	c__Leotiomycetes	o__Helotiales	f__unidentified	g__unidentified	s__Helotiales_sp	SH1523755.08FU	AY394907	Hyaloscypha hepaticicola
OTU417	0	0	0	0	0	0	0	0	0	43	0	0	0	0	0	0	0	0	0	0		OTU417	k__Fungi	p__Basidiomycota	c__Agaricomycetes	o__Polyporales	f__Phanerochaetaceae	g__Phlebiopsis	s__Phlebiopsis_gigantea	SH1573645.08FU	AF087484
OTU4176	27	0	0	0	0	0	0	0	0	0	0	0	0	0	0	0	0	0	0	0		OTU4176	k__Fungi	p__Ascomycota	c__Leotiomycetes	o__Helotiales	f__Hyaloscyphaceae	g__Lachnellula	s__Lachnellula_sp	SH1522943.08FU	HM595536
OTU4178	0	0	0	0	0	841	0	0	0	0	22	0	9	1	0	0	0	0	0	0		OTU4178	k__Fungi	p__Ascomycota	c__Dothideomycetes	o__Capnodiales	f__Extremaceae	g__unidentified	s__Extremaceae_sp	SH1641289.08FU	FJ197876
OTU418	0	0	0	0	0	0	0	0	0	0	0	0	0	0	0	0	29	0	0	0		OTU418	k__Fungi	p__Basidiomycota	c__Agaricomycetes	o__Sebacinales	f__Serendipitaceae	g__Serendipita	s__Serendipita_sp	SH1577253.08FU	EF445400
OTU4184	0	0	0	0	4	0	17	0	37	0	0	0	2	257	86	0	0	5	4	0		OTU4184	k__Fungi	p__Ascomycota	c__Leotiomycetes	o__Phacidiales	f__unidentified	g__unidentified	s__Phacidiales_sp	SH1509523.08FU	EF434011
OTU419	0	0	0	0	0	0	0	0	0	0	0	0	0	0	0	0	51	142	0	23		OTU419	k__Fungi	p__Basidiomycota	c__Agaricomycetes	o__Sebacinales	f__Serendipitaceae	g__Serendipita	s__Serendipita_sp	SH1577290.08FU	FJ552823
OTU4195	0	0	208	0	0	0	0	0	0	0	0	0	0	0	0	0	0	2769	0	0		OTU4195	k__Fungi	p__Ascomycota	c__Lecanoromycetes	o__Lecanorales	f__Parmeliaceae	g__Dolichousnea	s__Dolichousnea_diffracta	SH1550314.08FU	AJ748107
OTU4198	0	0	0	0	0	0	0	0	0	0	0	0	0	0	0	0	0	15	0	0		OTU4198	k__Fungi	p__Ascomycota	c__Leotiomycetes	o__Helotiales	f__Helotiaceae	g__Meliniomyces	s__Meliniomyces_sp	SH1160211.08FU	HQ212180	Hyaloscypha sp.
OTU420	3	109	2248	67	8	201	0	955	0	1	7	0	0	0	0	5659	1248	703	9	2		OTU420	k__Fungi	p__Ascomycota	c__Eurotiomycetes	o__Chaetothyriales	f__unidentified	g__unidentified	s__Chaetothyriales_sp	SH1565775.08FU	AB476488
OTU4209	3	12	356	35	1	0	0	0	0	0	0	0	0	0	0	47	1980	5538	12	2		OTU4209	k__Fungi	p__Ascomycota	c__Dothideomycetes	o__unidentified	f__unidentified	g__unidentified	s__Dothideomycetes_sp	SH1538439.08FU	FJ440862
OTU4216	1	0	0	0	20	0	0	1	0	0	0	0	0	0	0	0	0	0	2	1		OTU4216	k__Fungi	p__Ascomycota	c__Leotiomycetes	o__Thelebolales	f__Pseudeurotiaceae	g__Pseudogymnoascus	s__Pseudogymnoascus_sp	SH1557165.08FU	GU083178
OTU4217	0	0	0	0	1	0	38	11	11	5	0	0	0	47	0	0	0	0	0	0		OTU4217	k__Fungi	p__Ascomycota	c__Leotiomycetes	o__Helotiales	f__unidentified	g__unidentified	s__Helotiales_sp	SH1237175.08FU	FJ237113
OTU4218	0	0	0	1	3	2	91	0	0	0	0	0	0	0	0	0	0	0	0	0		OTU4218	k__Fungi	p__Ascomycota	c__Dothideomycetes	o__Capnodiales	f__Mycosphaerellaceae	g__Ramularia	s__Ramularia_sp	SH1577457.08FU	AB507819
OTU4227	0	0	0	0	0	0	0	0	0	0	10	0	0	0	0	0	0	0	0	0		OTU4227	k__Fungi	p__Ascomycota	c__Leotiomycetes	o__Helotiales	f__unidentified	g__unidentified	s__Helotiales_sp	SH1543032.08FU	FJ820741
OTU423	0	0	0	0	0	0	0	0	0	0	8	0	2	0	9	0	0	0	0	0		OTU423	k__Fungi	p__Basidiomycota	c__Microbotryomycetes	o__Microbotryomycetes_ord_Incertae_sedis	f__Chrysozymaceae	g__Fellozyma	s__Fellozyma_inositophila	SH1561814.08FU	AF444559
OTU4230	0	2	0	0	0	0	7	0	0	0	766	3	1	124	1	0	0	0	0	0		OTU4230	k__Fungi	p__Ascomycota	c__Leotiomycetes	o__Helotiales	f__unidentified	g__unidentified	s__Helotiales_sp	SH1522961.08FU	FJ552852
OTU4234	5	0	0	0	0	0	5	0	0	0	4	21	38	26	271	0	23	1	0	0		OTU4234	k__Fungi	p__Basidiomycota	c__Tremellomycetes	o__Tremellales	f__Bulleribasidiaceae	g__Dioszegia	s__Dioszegia_sp	SH1609775.08FU	AM901780
OTU4238	0	0	0	0	0	0	0	0	0	0	1	1	8	0	1	0	0	0	0	0		OTU4238	k__Fungi	p__Ascomycota	c__Dothideomycetes	o__Capnodiales	f__Mycosphaerellaceae	g__Mycosphaerella	s__Mycosphaerella_sp	SH1170970.08FU	FJ265759
OTU4243	0	0	0	0	0	0	0	0	20	12	1	0	2	0	145	0	0	0	0	0		OTU4243	k__Fungi	p__Ascomycota	c__Dothideomycetes	o__Capnodiales	f__Extremaceae	g__unidentified	s__Extremaceae_sp	SH1641280.08FU	AJ972856
OTU4244	0	0	0	0	0	0	0	0	0	0	0	0	0	2	38	0	0	0	0	0		OTU4244	k__Fungi	p__Ascomycota	c__Eurotiomycetes	o__Chaetothyriales	f__Herpotrichiellaceae	g__Coniosporium	s__Coniosporium_sp	SH1231809.08FU	AJ972792
OTU4261	0	0	13	0	1	0	0	0	0	0	0	0	0	0	0	197	1	33	2	21		OTU4261	k__Fungi	p__Ascomycota	c__Leotiomycetes	o__Helotiales	f__Vibrisseaceae	g__Phialocephala	s__Phialocephala_turicensis	SH1647282.08FU	AY078129
OTU4265	0	0	0	0	0	0	0	0	0	0	0	0	0	0	0	0	12	2	0	0		OTU4265	k__Fungi	p__Ascomycota	c__Leotiomycetes	o__Helotiales	f__Vibrisseaceae	g__Phialocephala	s__Phialocephala_sp	SH1647365.08FU	HQ211584
OTU427	0	0	588	0	0	0	0	0	0	0	0	0	0	0	0	0	1	0	0	0		OTU427	k__Fungi	p__unidentified	c__unidentified	o__unidentified	f__unidentified	g__unidentified	s__unidentified	SH1243037.08FU	FJ820847
OTU428	81	0	0	73	4	29	0	0	0	0	87	0	0	1	0	0	0	0	0	0		OTU428	k__Fungi	p__Basidiomycota	c__Microbotryomycetes	o__Sporidiobolales	f__Sporidiobolaceae	g__Rhodosporidiobolus	s__Rhodosporidiobolus_lusitaniae	SH1558744.08FU	AY015430
OTU4286	1	0	0	0	0	0	0	0	0	0	0	1	10	0	0	0	0	1	17	1		OTU4286	k__Fungi	p__Ascomycota	c__Leotiomycetes	o__Helotiales	f__unidentified	g__unidentified	s__Helotiales_sp	SH1186693.08FU	EU516748
OTU4287	0	0	0	0	0	0	0	0	0	0	0	0	0	0	0	0	0	0	29	0		OTU4287	k__Fungi	p__Ascomycota	c__Leotiomycetes	o__Helotiales	f__unidentified	g__unidentified	s__Helotiales_sp	SH1509519.08FU	FJ378851
OTU429	0	0	0	1	0	0	247	0	66	0	0	0	0	0	0	0	0	0	2	1		OTU429	k__Fungi	p__Mucoromycota	c__Umbelopsidomycetes	o__Umbelopsidales	f__Umbelopsidaceae	g__Umbelopsis	s__Umbelopsis_sp	SH1522256.08FU	HQ211603
OTU4299	0	0	0	0	0	0	0	0	0	0	363	7	0	0	0	1	21	0	0	0		OTU4299	k__Fungi	p__Ascomycota	c__Dothideomycetes	o__Capnodiales	f__Neodevriesiaceae	g__unidentified	s__Neodevriesiaceae_sp	SH1641296.08FU	AM999677
OTU43	5	18	684	93	0	0	0	45	0	0	0	0	0	0	0	1778	0	3	0	3		OTU43	k__Fungi	p__Basidiomycota	c__Agaricomycetes	o__Thelephorales	f__Thelephoraceae	g__Tomentella	s__Tomentella_lateritia	SH1502275.08FU	UDB000954
OTU430	0	45	0	0	8	0	55	0	0	0	4	1	3	0	0	0	0	0	0	0		OTU430	k__Fungi	p__Ascomycota	c__Dothideomycetes	o__Capnodiales	f__Mycosphaerellaceae	g__Ramularia	s__Ramularia_sp	SH1247259.08FU	EF600976
OTU4301	0	0	0	0	0	0	3	1	0	0	0	0	0	0	0	11	0	0	268	0		OTU4301	k__Fungi	p__Ascomycota	c__Leotiomycetes	o__Helotiales	f__unidentified	g__unidentified	s__Helotiales_sp	SH1564437.08FU	EU888628	Oidiodendron maius
OTU4302	0	0	0	0	0	0	0	0	0	0	0	0	0	0	0	0	253	140	0	0		OTU4302	k__Fungi	p__Ascomycota	c__Lecanoromycetes	o__Lecanorales	f__Ramalinaceae	g__Bacidia	s__Bacidia_bagliettoana	SH1647708.08FU	AF282123
OTU4303	0	0	0	0	0	0	1	0	0	0	0	0	56	1	347	0	0	3	9	0		OTU4303	k__Fungi	p__Ascomycota	c__Dothideomycetes	o__Capnodiales	f__Extremaceae	g__unidentified	s__Extremaceae_sp	SH1641289.08FU	FJ197876
OTU4304	0	0	0	0	0	0	0	0	0	0	0	0	0	0	0	0	12	378	0	16		OTU4304	k__Fungi	p__Ascomycota	c__Leotiomycetes	o__Helotiales	f__Helotiaceae	g__unidentified	s__Helotiaceae_sp	SH1551240.08FU	FN610950
OTU4305	0	0	0	0	0	0	0	650	1	0	0	270	369	0	0	0	1	310	1	0		OTU4305	k__Fungi	p__Ascomycota	c__Leotiomycetes	o__Helotiales	f__Hyaloscyphaceae	g__Cistella	s__Cistella_sp	SH1523461.08FU	FJ552788
OTU4306	0	0	0	0	0	0	0	0	0	0	0	0	0	0	0	0	0	170	0	0		OTU4306	k__Fungi	p__Ascomycota	c__Lecanoromycetes	o__Teloschistales	f__Teloschistaceae	g__Gyalolechia	s__Gyalolechia_subbracteata	SH1549017.08FU	AF279883
OTU4307	0	0	0	0	31	2	0	0	0	1	1	5	208	3	378	0	0	16	76	0		OTU4307	k__Fungi	p__Ascomycota	c__Dothideomycetes	o__Capnodiales	f__Extremaceae	g__unidentified	s__Extremaceae_sp	SH1641289.08FU	FJ197876
OTU4308	0	0	0	107	0	0	0	0	0	0	0	0	0	0	0	0	0	0	0	0		OTU4308	k__Fungi	p__Ascomycota	c__Dothideomycetes	o__Capnodiales	f__unidentified	g__unidentified	s__Capnodiales_sp	SH1551124.08FU	AY969712
OTU4314	0	0	0	0	0	0	0	0	0	0	0	0	0	0	0	0	0	103	0	0		OTU4314	k__Fungi	p__Ascomycota	c__Leotiomycetes	o__Helotiales	f__Dermateaceae	g__unidentified	s__Dermateaceae_sp	SH1542767.08FU	FJ553094
OTU4316	4	49	0	160	336	0	0	0	0	0	0	1	0	0	0	0	0	0	0	0		OTU4316	k__Fungi	p__Ascomycota	c__Dothideomycetes	o__Capnodiales	f__Mycosphaerellaceae	g__Ramularia	s__Ramularia_miae	SH1577457.08FU	DQ885902
OTU432	0	0	0	0	0	57	0	0	0	0	0	0	0	0	0	0	0	0	0	0		OTU432	k__Fungi	p__Basidiomycota	c__Agaricomycetes	o__Agaricales	f__Agaricaceae	g__Agaricus	s__Agaricus_abruptibulbus	SH1593867.08FU	AY484673
OTU4322	0	0	0	4	0	0	58	0	0	0	0	0	0	0	0	0	0	0	0	0		OTU4322	k__Fungi	p__Ascomycota	c__Leotiomycetes	o__Helotiales	f__unidentified	g__unidentified	s__Helotiales_sp	SH1155824.08FU	EU726289
OTU4331	0	0	0	0	24	0	0	0	0	0	0	2	1	0	0	0	0	0	0	0		OTU4331	k__Fungi	p__unidentified	c__unidentified	o__unidentified	f__unidentified	g__unidentified	s__unidentified	SH1539557.08FU	AY843079
OTU4332	16	52	0	210	290	0	112	0	0	0	0	15	1	12	10	0	0	0	0	1		OTU4332	k__Fungi	p__Ascomycota	c__Dothideomycetes	o__Capnodiales	f__Mycosphaerellaceae	g__Ramularia	s__Ramularia_sp	SH1577457.08FU	AM901856
OTU4336	0	0	0	0	0	0	0	0	0	0	0	0	37	0	0	0	0	0	0	0		OTU4336	k__Fungi	p__Ascomycota	c__Dothideomycetes	o__Pleosporales	f__Pleosporaceae	g__Comoclathris	s__Comoclathris_sp	SH1505882.08FU	EU977293
OTU4345	0	0	0	0	0	0	0	0	0	0	0	0	0	0	0	0	0	0	16	0		OTU4345	k__Fungi	p__Ascomycota	c__Leotiomycetes	o__Helotiales	f__unidentified	g__unidentified	s__Helotiales_sp	SH1522990.08FU	FJ237154
OTU4346	0	10	28	0	0	0	4	1	0	0	0	0	0	0	0	12	0	0	0	0		OTU4346	k__Fungi	p__Ascomycota	c__Leotiomycetes	o__Helotiales	f__unidentified	g__unidentified	s__Helotiales_sp	SH1523755.08FU	AY394907	Hyaloscypha hepaticicola
OTU435	0	0	0	28	0	0	12	0	0	0	0	0	0	0	0	0	0	0	0	0		OTU435	k__Fungi	p__Basidiomycota	c__Agaricomycetes	o__Agaricales	f__Psathyrellaceae	g__Coprinellus	s__Coprinellus_disseminatus	SH1508484.08FU	FJ228213
OTU4354	0	0	0	0	11	0	0	0	0	0	21	0	23	0	6	0	0	3	2	0		OTU4354	k__Fungi	p__Ascomycota	c__Dothideomycetes	o__Capnodiales	f__Extremaceae	g__unidentified	s__Extremaceae_sp	SH1641289.08FU	FJ197876
OTU436	0	0	0	0	0	0	30	0	0	0	0	0	0	0	0	0	0	0	0	0		OTU436	k__Fungi	p__Basidiomycota	c__Agaricomycetes	o__Russulales	f__Russulaceae	g__Russula	s__Russula_heterophylla	SH1564063.08FU	UDB000909
OTU4364	0	0	0	0	0	0	0	2	0	0	0	15	22	0	0	0	0	0	0	0		OTU4364	k__Fungi	p__Ascomycota	c__Leotiomycetes	o__Helotiales	f__Hyaloscyphaceae	g__Cistella	s__Cistella_sp	SH1523461.08FU	FJ552788
OTU4367	0	0	0	0	49	0	0	11	0	85	0	2	46	35	381	0	0	4	0	2		OTU4367	k__Fungi	p__Basidiomycota	c__Tremellomycetes	o__Tremellales	f__Bulleribasidiaceae	g__Vishniacozyma	s__Vishniacozyma_sp	SH1528209.08FU	AJ581050
OTU4368	0	0	0	14	14	2	0	51	114	97	1	9	0	267	1511	0	0	28	49	1		OTU4368	k__Fungi	p__Ascomycota	c__Eurotiomycetes	o__Chaetothyriales	f__Herpotrichiellaceae	g__Coniosporium	s__Coniosporium_sp	SH1231809.08FU	AJ972792
OTU437	0	0	0	0	0	0	0	0	0	58	2	0	0	0	2	0	0	0	0	0		OTU437	k__Fungi	p__Basidiomycota	c__Agaricostilbomycetes	o__Agaricostilbales	f__unidentified	g__unidentified	s__Agaricostilbales_sp	SH1236275.08FU	AY313066
OTU4373	0	0	191	0	0	0	53	6	0	5	0	0	0	0	0	805	0	0	0	0		OTU4373	k__Fungi	p__Ascomycota	c__Leotiomycetes	o__Helotiales	f__Hyaloscyphaceae	g__Hyaloscypha	s__Hyaloscypha_variabilis	SH1523754.08FU	DQ497962	Hyaloscypha sp.
OTU4376	0	0	0	0	0	0	0	0	0	0	0	0	0	0	0	1	65	45	0	0		OTU4376	k__Fungi	p__Ascomycota	c__Dothideomycetes	o__unidentified	f__unidentified	g__unidentified	s__Dothideomycetes_sp	SH1538439.08FU	FJ440862
OTU4379	0	0	1	0	0	0	0	0	0	0	0	0	0	0	0	3	10	0	0	0		OTU4379	k__Fungi	p__Ascomycota	c__Dothideomycetes	o__unidentified	f__unidentified	g__unidentified	s__Dothideomycetes_sp	SH1538439.08FU	FJ440862
OTU438	4535	210	397	1486	11297	25069	8947	2238	46	5596	85	13	13	14	135	0	3	3	19	1		OTU438	k__Fungi	p__Ascomycota	c__Dothideomycetes	o__Dothideales	f__Dothioraceae	g__Perusta	s__Perusta_sp	SH1515062.08FU	DQ979719
OTU4392	3	53	1	56	14	0	0	0	0	0	0	0	0	0	0	0	0	0	876	4700		OTU4392	k__Fungi	p__Ascomycota	c__Leotiomycetes	o__Helotiales	f__Hyaloscyphaceae	g__Hyaloscypha	s__Hyaloscypha_bicolor	SH1523753.08FU	EF434060	Hyaloscypha finlandica
OTU4396	0	0	0	0	0	0	0	863	0	0	0	0	0	0	0	133	0	8	0	0		OTU4396	k__Fungi	p__Entorrhizomycota	c__Entorrhizomycetes	o__Entorrhizales	f__Entorrhizaceae	g__Entorrhiza	s__Entorrhiza_citriformis	SH1505661.08FU	DQ645527
OTU4397	145	116	0	2	8	0	0	0	0	0	152	36	25	0	0	0	0	1	6	0		OTU4397	k__Fungi	p__Ascomycota	c__Leotiomycetes	o__Helotiales	f__Helotiaceae	g__Sirococcus	s__Sirococcus_sp	SH1512222.08FU	FR715997
OTU4398	1800	0	0	288	11	143	219	0	0	32	22	46	1083	279	726	0	7	0	2	0		OTU4398	k__Fungi	p__Basidiomycota	c__Tremellomycetes	o__Tremellales	f__Bulleribasidiaceae	g__Vishniacozyma	s__Vishniacozyma_victoriae	SH1528207.08FU	AM160647
OTU4399	0	0	0	0	0	49	240	0	0	0	0	0	0	0	0	0	28	0	0	0		OTU4399	k__Fungi	p__Basidiomycota	c__Tremellomycetes	o__Tremellales	f__Bulleribasidiaceae	g__Vishniacozyma	s__Vishniacozyma_sp	SH1528210.08FU	EU852351
OTU44	33	863	325	47	164	0	0	0	0	0	0	0	0	0	0	0	4633	1	10391	11		OTU44	k__Fungi	p__Basidiomycota	c__Agaricomycetes	o__Sebacinales	f__Serendipitaceae	g__Serendipita	s__Serendipita_sp	SH1193940.08FU	HQ211970
OTU4400	0	0	0	0	0	0	0	0	0	0	0	0	0	0	0	14	30	111	0	0		OTU4400	k__Fungi	p__Ascomycota	c__Sordariomycetes	o__unidentified	f__unidentified	g__unidentified	s__Sordariomycetes_sp	SH1529969.08FU	HQ211868
OTU4402	0	0	0	0	0	0	0	0	0	0	0	0	0	0	0	0	2	0	4	69		OTU4402	k__Fungi	p__Ascomycota	c__Leotiomycetes	o__Helotiales	f__Myxotrichaceae	g__Oidiodendron	s__Oidiodendron_chlamydosporicum	SH1564442.08FU	AF062789	Oidiodendron chlamydosporicum
OTU4403	29	0	0	0	0	0	0	0	0	0	10	0	0	0	0	0	0	0	1	0		OTU4403	k__Fungi	p__Ascomycota	c__Leotiomycetes	o__Helotiales	f__unidentified	g__unidentified	s__Helotiales_sp	SH1155824.08FU	EU726289
OTU4405	0	0	0	0	29	0	0	0	0	0	0	0	0	0	3	0	0	0	0	0		OTU4405	k__Fungi	p__Ascomycota	c__Dothideomycetes	o__Capnodiales	f__Mycosphaerellaceae	g__Ramularia	s__Ramularia_sp	SH1577460.08FU	FJ820757
OTU4407	0	0	0	0	0	0	0	0	20	0	0	0	0	0	0	0	0	0	0	0		OTU4407	k__Fungi	p__Ascomycota	c__Dothideomycetes	o__Dothideomycetes_ord_Incertae_sedis	f__Eremomycetaceae	g__Arthrographis	s__Arthrographis_kalrae	SH1562602.08FU	AB213447
OTU441	0	19	0	0	0	0	0	0	0	0	0	0	0	0	0	0	3	0	0	0		OTU441	k__Fungi	p__Basidiomycota	c__Microbotryomycetes	o__Sporidiobolales	f__Sporidiobolaceae	g__Sporidiobolus	s__Sporidiobolus_sp	SH1575126.08FU	AY015435
OTU4411	0	0	0	5	0	11	0	1	0	0	0	0	150	0	0	0	0	98	0	0		OTU4411	k__Fungi	p__Ascomycota	c__Leotiomycetes	o__Helotiales	f__Helotiaceae	g__Meliniomyces	s__Meliniomyces_sp	SH1160211.08FU	HQ212180	Hyaloscypha sp.
OTU4412	5	0	0	0	0	0	0	0	0	0	0	0	8	2	46	0	0	0	0	0		OTU4412	k__Fungi	p__Basidiomycota	c__Tremellomycetes	o__Tremellales	f__Bulleribasidiaceae	g__Vishniacozyma	s__Vishniacozyma_sp	SH1528207.08FU	EU516969
OTU4414	0	0	0	0	2	0	0	0	0	0	0	0	0	0	0	0	0	0	5	22		OTU4414	k__Fungi	p__Ascomycota	c__Leotiomycetes	o__Helotiales	f__Myxotrichaceae	g__Oidiodendron	s__Oidiodendron_sp	SH1565482.08FU	FJ553111	Oidiodendron chlamydosporicum
OTU4415	0	0	0	0	0	0	0	0	0	0	0	0	0	0	0	0	0	0	7	7		OTU4415	k__Fungi	p__Ascomycota	c__Leotiomycetes	o__Helotiales	f__unidentified	g__unidentified	s__Helotiales_sp	SH1564458.08FU	EU816394	Oidiodendron sp.
OTU442	1	0	202	0	0	1129	10	3956	0	0	15	1	0	1	0	84	431	272	19	179		OTU442	k__Fungi	p__Basidiomycota	c__Tremellomycetes	o__Trichosporonales	f__Trichosporonaceae	g__Apiotrichum	s__Apiotrichum_sp	SH1616871.08FU	AJ876496
OTU4420	23	0	507	0	0	0	0	0	0	0	0	0	0	0	0	42	92	16	2	202		OTU4420	k__Fungi	p__Ascomycota	c__unidentified	o__unidentified	f__unidentified	g__unidentified	s__Pezizomycotina	SH1566020.08FU	HQ211920
OTU4424	0	0	0	3	0	0	0	0	0	0	13	0	0	3	2	0	0	0	0	0		OTU4424	k__Fungi	p__Ascomycota	c__Leotiomycetes	o__Helotiales	f__unidentified	g__unidentified	s__Helotiales_sp	SH1155824.08FU	EU726289
OTU4433	0	0	0	0	0	0	0	0	0	0	0	0	0	0	0	0	0	0	16	0		OTU4433	k__Fungi	p__Ascomycota	c__Leotiomycetes	o__Helotiales	f__unidentified	g__unidentified	s__Helotiales_sp	SH1564440.08FU	AF062797	Oidiodendron sp.
OTU4434	0	0	0	0	0	0	0	0	0	0	0	0	0	0	0	0	0	1	30	169		OTU4434	k__Fungi	p__Ascomycota	c__Leotiomycetes	o__Helotiales	f__Myxotrichaceae	g__Oidiodendron	s__Oidiodendron_echinulatum	SH1564457.08FU	AF062791	Oidiodendron sp.
OTU4436	0	0	0	0	0	0	0	0	0	0	0	0	0	0	0	0	0	79	0	0		OTU4436	k__Fungi	p__Ascomycota	c__Lecanoromycetes	o__Lecanorales	f__Ramalinaceae	g__Toninia	s__Toninia_philippea	SH1156507.08FU	AF282112
OTU4438	0	0	0	0	0	0	0	0	0	71	0	0	0	0	0	0	0	0	0	0		OTU4438	k__Fungi	p__Ascomycota	c__Dothideomycetes	o__Capnodiales	f__unidentified	g__unidentified	s__Capnodiales_sp	SH2588300.08FU	GU993538
OTU4439	0	0	0	0	0	0	0	49	0	0	0	0	0	0	0	0	0	0	0	0		OTU4439	k__Fungi	p__Ascomycota	c__Leotiomycetes	o__Helotiales	f__Myxotrichaceae	g__Oidiodendron	s__Oidiodendron_echinulatum	SH1564457.08FU	AF062791	Oidiodendron sp.
OTU444	0	0	0	0	0	0	0	0	660	0	0	0	0	0	0	0	64	0	12	5		OTU444	k__Fungi	p__Ascomycota	c__Saccharomycetes	o__Saccharomycetales	f__unidentified	g__unidentified	s__Saccharomycetales_sp	SH1611803.08FU	DQ069058
OTU4442	2	0	0	0	0	0	0	0	0	0	0	1	14	3	61	0	0	0	0	0		OTU4442	k__Fungi	p__Basidiomycota	c__Tremellomycetes	o__Tremellales	f__Bulleribasidiaceae	g__Vishniacozyma	s__Vishniacozyma_tephrensis	SH1893233.08FU	GQ911538
OTU4447	0	0	0	0	0	0	0	0	0	0	5	0	0	0	0	1	21	1	0	0		OTU4447	k__Fungi	p__Ascomycota	c__Leotiomycetes	o__Helotiales	f__Myxotrichaceae	g__Oidiodendron	s__Oidiodendron_cereale	SH1564474.08FU	AF062788	Oidiodendron sp.
OTU4449	0	0	0	0	0	0	0	0	0	0	0	0	0	0	0	0	0	0	14	0		OTU4449	k__Fungi	p__Ascomycota	c__Leotiomycetes	o__Helotiales	f__unidentified	g__unidentified	s__Helotiales_sp	SH1545902.08FU	GQ924001
OTU445	0	0	0	1	0	0	0	16	0	0	0	0	0	0	0	0	66	659	0	0		OTU445	k__Fungi	p__Basidiomycota	c__Agaricomycetes	o__Atheliales	f__Byssocorticiaceae	g__Athelopsis	s__Athelopsis_lembospora	SH1542508.08FU	GU256964
OTU4450	0	0	0	0	0	0	0	0	0	0	0	0	0	0	0	1	0	4	28	12		OTU4450	k__Fungi	p__Ascomycota	c__Lecanoromycetes	o__Lecanorales	f__unidentified	g__unidentified	s__Lecanorales_sp	SH1566026.08FU	DQ273328
OTU4452	4	0	0	0	0	0	3	1	0	0	0	0	1	2	1	0	0	0	0	0		OTU4452	k__Fungi	p__Basidiomycota	c__Tremellomycetes	o__Tremellales	f__Bulleribasidiaceae	g__Vishniacozyma	s__Vishniacozyma_sp	SH1528207.08FU	HQ211502
OTU4466	0	0	0	0	0	0	0	0	0	101	0	0	0	0	0	0	0	0	0	0		OTU4466	k__Fungi	p__Ascomycota	c__Leotiomycetes	o__Erysiphales	f__Erysiphaceae	g__Podosphaera	s__Podosphaera_erigerontis-canadensis	SH1508571.08FU	AB525916
OTU4467	0	0	0	0	0	0	0	0	0	0	0	0	0	0	0	19	0	0	0	0		OTU4467	k__Fungi	p__Ascomycota	c__Leotiomycetes	o__Phacidiales	f__unidentified	g__unidentified	s__Phacidiales_sp	SH1509520.08FU	HQ211560
OTU447	1	0	0	0	0	0	0	0	0	0	0	0	0	0	0	0	0	390	0	0		OTU447	k__Fungi	p__Basidiomycota	c__Agaricomycetes	o__Agaricales	f__Tricholomataceae	g__Collybia	s__Collybia_sp	SH1647749.08FU	EU669216
OTU4477	0	0	0	0	0	0	0	0	0	37	0	0	0	79	106	0	0	0	0	0		OTU4477	k__Fungi	p__Ascomycota	c__Leotiomycetes	o__Helotiales	f__Hyaloscyphaceae	g__Polydesmia	s__Polydesmia_sp	SH1516786.08FU	DQ914678
OTU4479	0	0	0	0	0	0	0	0	0	0	0	73	96	9	0	0	18	0	1	0		OTU4479	k__Fungi	p__Basidiomycota	c__Tremellomycetes	o__Tremellales	f__Bulleribasidiaceae	g__Dioszegia	s__Dioszegia_hungarica	SH1609774.08FU	EU286794
OTU448	1	48	374	0	5	0	0	0	0	0	1	0	0	0	0	0	0	0	0	0		OTU448	k__Fungi	p__Basidiomycota	c__Agaricomycetes	o__Agaricales	f__Psathyrellaceae	g__Psathyrella	s__Psathyrella_sp	SH1643606.08FU	AJ608981
OTU4481	0	0	0	0	0	0	0	0	0	0	0	0	15	0	0	0	0	0	0	0		OTU4481	k__Fungi	p__Ascomycota	c__Leotiomycetes	o__Helotiales	f__Hyaloscyphaceae	g__Polydesmia	s__Polydesmia_sp	SH1516786.08FU	DQ914678
OTU4486	0	0	0	0	0	0	0	0	0	0	0	0	0	0	0	0	0	0	67	0		OTU4486	No blast hit	No blast hit	No blast hit	No blast hit	No blast hit	No blast hit	No blast hit
OTU4490	0	0	0	0	0	11	0	0	0	0	0	0	0	0	0	0	0	0	0	0		OTU4490	k__Fungi	p__Rozellomycota	c__unidentified	o__unidentified	f__unidentified	g__unidentified	s__Rozellomycota_sp	SH1512547.08FU	DQ421206
OTU4491	0	0	0	18	0	0	383	0	0	0	0	0	4	28	7	0	0	0	0	0		OTU4491	k__Fungi	p__Basidiomycota	c__Tremellomycetes	o__Tremellales	f__Bulleribasidiaceae	g__Dioszegia	s__Dioszegia_hungarica	SH1609774.08FU	AF444379
OTU4492	0	48	0	0	0	0	899	158	0	0	0	0	2	3	0	0	0	0	0	0		OTU4492	k__Fungi	p__Basidiomycota	c__Tremellomycetes	o__Tremellales	f__Bulleribasidiaceae	g__Dioszegia	s__Dioszegia_hungarica	SH1609774.08FU	AF444379
OTU4493	0	0	0	0	0	0	0	0	0	0	0	0	0	0	0	66	0	0	0	0		OTU4493	k__Fungi	p__Ascomycota	c__Dothideomycetes	o__unidentified	f__unidentified	g__unidentified	s__Dothideomycetes_sp	SH1657585.08FU	HM069466
OTU4496	0	0	0	0	0	9	0	0	0	6	0	0	0	0	0	0	0	0	0	0		OTU4496	k__Fungi	p__Rozellomycota	c__unidentified	o__unidentified	f__unidentified	g__unidentified	s__Rozellomycota_sp	SH1529843.08FU	FJ475780
OTU4497	0	0	0	0	0	0	0	0	0	0	0	79	3	0	1	0	0	0	0	0		OTU4497	k__Fungi	p__Ascomycota	c__Leotiomycetes	o__Helotiales	f__unidentified	g__unidentified	s__Helotiales_sp	SH1181326.08FU	EU516717
OTU450	31	0	0	113	294	107	471	0	1875	356	345	81	407	50	1032	1	13	2	5	2		OTU450	k__Fungi	p__Basidiomycota	c__Microbotryomycetes	o__Kriegeriales	f__Kriegeriaceae	g__Phenoliferia	s__Phenoliferia_psychrophenolica	SH1651368.08FU	FJ237179
OTU4500	0	0	0	0	0	0	0	0	0	0	0	264	31	0	0	0	0	0	0	0		OTU4500	k__Fungi	p__Ascomycota	c__Leotiomycetes	o__Helotiales	f__unidentified	g__unidentified	s__Helotiales_sp	SH1181326.08FU	EU516717
OTU4501	0	0	0	0	0	0	0	9	0	0	0	0	0	0	0	0	1	0	0	0		OTU4501	k__Fungi	p__Rozellomycota	c__unidentified	o__unidentified	f__unidentified	g__unidentified	s__Rozellomycota_sp	SH1529851.08FU	EU517045
OTU4503	0	0	0	0	0	1	0	0	0	0	3	1	0	0	0	0	11	0	0	0		OTU4503	k__Fungi	p__Rozellomycota	c__unidentified	o__unidentified	f__unidentified	g__unidentified	s__Rozellomycota_sp	SH1650599.08FU	EF635746
OTU4505	0	0	0	0	0	0	0	0	0	0	0	0	0	0	0	0	0	0	43	0		OTU4505	k__Fungi	p__Entomophthoromycota	c__Entomophthoromycetes	o__Entomophthorales	f__Entomophthoraceae	g__Pandora	s__Pandora_neoaphidis	SH1647054.08FU	AF543202
OTU4507	0	0	0	0	0	0	1	1	1121	0	0	0	0	0	0	0	0	0	0	0		OTU4507	k__Fungi	p__Basidiomycota	c__Tremellomycetes	o__Tremellales	f__Bulleribasidiaceae	g__Hannaella	s__Hannaella_coprosmae	SH1522800.08FU	AF444485
OTU4508	0	0	0	0	13	0	0	0	0	0	0	0	0	0	0	0	0	0	0	1		OTU4508	k__Fungi	p__Ascomycota	c__Saccharomycetes	o__Saccharomycetales	f__Saccharomycetales_fam_Incertae_sedis	g__Candida	s__Candida_parapsilosis	SH1570474.08FU	GU373654
OTU4509	0	0	0	0	0	0	0	0	50	0	0	0	0	4	0	0	0	0	0	0		OTU4509	k__Fungi	p__Basidiomycota	c__Tremellomycetes	o__Tremellales	f__Bulleribasidiaceae	g__Dioszegia	s__Dioszegia_sp	SH1609776.08FU	AJ581040
OTU451	0	0	0	0	0	0	0	0	0	66	0	0	0	0	0	0	0	0	0	0		OTU451	k__Fungi	p__Basidiomycota	c__Agaricomycetes	o__Agaricales	f__Psathyrellaceae	g__Coprinopsis	s__Coprinopsis_strossmayeri	SH1566144.08FU	EU918699
OTU4510	0	0	0	0	0	0	0	0	0	0	51	0	0	4	0	0	0	0	0	0		OTU4510	k__Fungi	p__Basidiomycota	c__Tremellomycetes	o__Tremellales	f__Bulleribasidiaceae	g__Dioszegia	s__Dioszegia_sp	SH1609778.08FU	EU149794
OTU4511	0	0	0	0	20	0	0	0	0	0	0	5	5	0	28	0	0	0	0	0		OTU4511	k__Fungi	p__Basidiomycota	c__Tremellomycetes	o__Tremellales	f__Bulleribasidiaceae	g__Dioszegia	s__Dioszegia_sp	SH1609795.08FU	AM901838
OTU4512	0	0	0	0	0	0	0	0	0	0	0	0	3	24	3	0	0	0	0	0		OTU4512	k__Fungi	p__Basidiomycota	c__Tremellomycetes	o__Tremellales	f__Bulleribasidiaceae	g__Dioszegia	s__Dioszegia_sp	SH1609776.08FU	AJ581040
OTU4513	0	0	0	0	0	0	0	0	0	0	0	0	0	0	0	0	0	0	22	0		OTU4513	k__Fungi	p__Ascomycota	c__Archaeorhizomycetes	o__Archaeorhizomycetales	f__Archaeorhizomycetaceae	g__Archaeorhizomyces	s__Archaeorhizomyces_sp	SH1566378.08FU	FJ440863
OTU4520	4	11	1	0	8	0	0	10	0	0	0	0	0	0	0	0	0	0	1086	0		OTU4520	k__Fungi	p__Ascomycota	c__Archaeorhizomycetes	o__Archaeorhizomycetales	f__Archaeorhizomycetaceae	g__Archaeorhizomyces	s__Archaeorhizomyces_sp	SH1566374.08FU	EF434064
OTU4521	11	0	0	0	1	0	0	0	0	0	0	0	0	0	0	0	0	0	479	1		OTU4521	k__Fungi	p__Ascomycota	c__Archaeorhizomycetes	o__Archaeorhizomycetales	f__Archaeorhizomycetaceae	g__Archaeorhizomyces	s__Archaeorhizomyces_sp	SH1566367.08FU	HQ211699
OTU4522	2	5	1	0	1	0	0	0	0	0	0	0	0	0	0	0	0	0	648	0		OTU4522	k__Fungi	p__Ascomycota	c__Archaeorhizomycetes	o__Archaeorhizomycetales	f__Archaeorhizomycetaceae	g__Archaeorhizomyces	s__Archaeorhizomyces_sp	SH1566374.08FU	EF434064
OTU4523	1	19	0	0	1	0	0	0	0	0	0	0	0	0	0	0	1	0	328	0		OTU4523	k__Fungi	p__Ascomycota	c__Archaeorhizomycetes	o__Archaeorhizomycetales	f__Archaeorhizomycetaceae	g__Archaeorhizomyces	s__Archaeorhizomyces_sp	SH1566367.08FU	HQ212004
OTU4524	0	0	0	0	0	0	0	0	0	0	0	0	0	0	0	0	0	0	293	0		OTU4524	k__Fungi	p__Ascomycota	c__Archaeorhizomycetes	o__Archaeorhizomycetales	f__Archaeorhizomycetaceae	g__Archaeorhizomyces	s__Archaeorhizomyces_sp	SH1566368.08FU	GQ160164
OTU4526	6	0	0	0	0	0	0	0	0	0	0	0	0	0	0	0	0	0	68	0		OTU4526	k__Fungi	p__Ascomycota	c__Archaeorhizomycetes	o__Archaeorhizomycetales	f__Archaeorhizomycetaceae	g__Archaeorhizomyces	s__Archaeorhizomyces_sp	SH1566367.08FU	HQ212004
OTU4534	0	0	0	0	0	0	769	1	0	0	2	53	0	0	0	4	0	0	0	0		OTU4534	k__Fungi	p__Basidiomycota	c__Tremellomycetes	o__Tremellales	f__Bulleribasidiaceae	g__Dioszegia	s__Dioszegia_butyracea	SH1609792.08FU	EU070924
OTU4538	4	1	1	0	8	0	0	0	0	1	0	0	0	0	0	1	0	0	50	3011		OTU4538	k__Fungi	p__Ascomycota	c__Neolectomycetes	o__Neolectales	f__Neolectaceae	g__Neolecta	s__Neolecta_vitellina	SH1625738.08FU	FJ171847
OTU4539	0	0	0	0	0	0	0	0	0	0	0	0	0	0	0	0	0	0	0	155		OTU4539	k__Fungi	p__Ascomycota	c__Archaeorhizomycetes	o__Archaeorhizomycetales	f__Archaeorhizomycetaceae	g__Archaeorhizomyces	s__Archaeorhizomyces_sp	SH1566378.08FU	FJ440896
OTU454	36	0	0	0	0	0	0	0	0	0	0	0	0	0	0	0	0	0	11	0		OTU454	k__Fungi	p__Basidiomycota	c__Agaricomycetes	o__Agaricales	f__Clavariaceae	g__unidentified	s__Clavariaceae_sp	SH1648258.08FU	DQ182453
OTU4540	0	0	0	0	0	0	0	0	0	0	0	0	0	0	0	0	0	0	0	121		OTU4540	k__Fungi	p__Ascomycota	c__Archaeorhizomycetes	o__Archaeorhizomycetales	f__Archaeorhizomycetaceae	g__Archaeorhizomyces	s__Archaeorhizomyces_sp	SH1566378.08FU	FJ440896
OTU4541	0	0	0	0	0	0	34	0	0	0	0	0	0	0	0	0	0	0	0	0		OTU4541	k__Fungi	p__Basidiomycota	c__Tremellomycetes	o__Tremellales	f__Bulleribasidiaceae	g__Hannaella	s__Hannaella_luteola	SH1522791.08FU	AM160632
OTU4542	0	0	0	0	0	0	0	0	0	0	0	0	0	0	0	0	0	0	27	0		OTU4542	k__Fungi	p__Ascomycota	c__Archaeorhizomycetes	o__Archaeorhizomycetales	f__Archaeorhizomycetaceae	g__Archaeorhizomyces	s__Archaeorhizomyces_sp	SH1566374.08FU	EF434064
OTU455	2	0	0	0	0	0	0	0	0	0	0	0	0	0	0	0	0	0	0	12		OTU455	k__Fungi	p__Basidiomycota	c__Agaricomycetes	o__Trechisporales	f__Hydnodontaceae	g__Trechispora	s__Trechispora_sp	SH1544423.08FU	GU328562
OTU4550	1	30	377	0	6	50	22	8	0	1	1	0	0	0	0	133	0	1	0	0		OTU4550	k__Fungi	p__Ascomycota	c__Archaeorhizomycetes	o__Archaeorhizomycetales	f__Archaeorhizomycetaceae	g__Archaeorhizomyces	s__Archaeorhizomyces_sp	SH1566367.08FU	HQ212004
OTU4555	3	0	0	4	9	0	0	0	0	0	0	0	0	0	0	0	0	0	289	123		OTU4555	k__Fungi	p__Ascomycota	c__Neolectomycetes	o__Neolectales	f__Neolectaceae	g__Neolecta	s__Neolecta_vitellina	SH1625738.08FU	FJ171847
OTU4556	0	0	0	0	0	0	0	0	0	0	0	0	0	0	0	0	0	0	44	0		OTU4556	k__Fungi	p__Ascomycota	c__Neolectomycetes	o__Neolectales	f__Neolectaceae	g__Neolecta	s__Neolecta_vitellina	SH1625738.08FU	FJ171847
OTU4557	0	0	0	0	0	0	0	0	0	0	0	0	0	0	0	0	0	0	40	8		OTU4557	k__Fungi	p__Ascomycota	c__Neolectomycetes	o__Neolectales	f__Neolectaceae	g__Neolecta	s__Neolecta_vitellina	SH1625738.08FU	FJ171847
OTU456	0	0	0	21	0	0	0	0	399	122	0	0	0	0	0	0	0	0	0	0		OTU456	k__Fungi	p__Basidiomycota	c__Agaricomycetes	o__Polyporales	f__Polyporaceae	g__Trametes	s__Trametes_trogii	SH1565953.08FU	HM989941
OTU4561	0	0	0	0	0	0	0	0	0	0	0	0	0	0	0	0	0	0	0	15		OTU4561	k__Fungi	p__Ascomycota	c__Neolectomycetes	o__Neolectales	f__Neolectaceae	g__Neolecta	s__Neolecta_vitellina	SH1625738.08FU	FJ171847
OTU4564	11	13	13	10	12	69	61	58	64	9	57	83	45	96	81	17	9	12	15	10		OTU4564	No blast hit	No blast hit	No blast hit	No blast hit	No blast hit	No blast hit	No blast hit
OTU4565	0	0	0	0	0	0	0	0	0	0	0	0	0	0	0	0	0	0	11	69		OTU4565	k__Fungi	p__Ascomycota	c__Neolectomycetes	o__Neolectales	f__Neolectaceae	g__Neolecta	s__Neolecta_vitellina	SH1625738.08FU	FJ171847
OTU457	53	55	1411	3	9	2564	2169	733	3182	2778	18353	21921	20876	24842	12797	0	21	1	11	4		OTU457	k__Fungi	p__Basidiomycota	c__Agaricomycetes	o__Atheliales	f__unidentified	g__unidentified	s__Atheliales_sp	SH1561281.08FU	AB476470
OTU4570	0	0	0	1	0	9	2	7	5	0	6	6	9	10	10	0	0	0	0	0		OTU4570	No blast hit	No blast hit	No blast hit	No blast hit	No blast hit	No blast hit	No blast hit
OTU4571	1	1	1	1	1	6	6	3	3	0	6	5	4	3	6	1	0	1	1	5		OTU4571	No blast hit	No blast hit	No blast hit	No blast hit	No blast hit	No blast hit	No blast hit
OTU4572	0	0	161	0	0	1	0	0	0	0	0	0	0	0	0	0	0	0	0	0		OTU4572	k__Fungi	p__Ascomycota	c__Leotiomycetes	o__Helotiales	f__Vibrisseaceae	g__Phialocephala	s__Phialocephala_fortinii	SH1647282.08FU	HM036610
OTU4575	0	0	0	0	0	96	0	0	0	0	8	0	0	0	0	158	0	33	0	0		OTU4575	k__Fungi	p__Ascomycota	c__Neolectomycetes	o__Neolectales	f__Neolectaceae	g__Neolecta	s__Neolecta_vitellina	SH1625738.08FU	FJ171847
OTU458	0	0	0	0	0	0	0	0	0	0	0	0	0	0	0	0	0	0	20	0		OTU458	k__Fungi	p__Basidiomycota	c__Agaricomycetes	o__Agaricales	f__Clavariaceae	g__Clavaria	s__Clavaria_sp	SH1512629.08FU	FJ552979
OTU4580	0	1	0	1	0	6	3	6	5	0	6	4	8	9	5	0	0	0	0	1		OTU4580	No blast hit	No blast hit	No blast hit	No blast hit	No blast hit	No blast hit	No blast hit
OTU4586	0	0	0	0	0	0	0	0	0	0	3	0	0	0	0	3	0	17	0	0		OTU4586	k__Fungi	p__unidentified	c__unidentified	o__unidentified	f__unidentified	g__unidentified	s__unidentified	SH1241059.08FU	AJ875348
OTU459	0	0	382	18	0	631	54	0	111	0	0	0	0	0	2	0	5	0	1	0		OTU459	k__Fungi	p__Basidiomycota	c__Microbotryomycetes	o__Sporidiobolales	f__Sporidiobolaceae	g__Sporobolomyces	s__Sporobolomyces_ruberrimus	SH1575129.08FU	AY015436
OTU4593	0	0	0	0	0	106	0	0	0	0	0	0	2	0	0	9	0	55	0	0		OTU4593	k__Fungi	p__unidentified	c__unidentified	o__unidentified	f__unidentified	g__unidentified	s__unidentified	SH1241059.08FU	AJ875348
OTU4594	0	0	0	0	0	0	0	0	0	0	0	0	0	0	0	0	0	9	0	29		OTU4594	k__Fungi	p__Basidiomycota	c__Agaricomycetes	o__Agaricales	f__Amanitaceae	g__Amanita	s__Amanita_thiersii	SH1520698.08FU	AY325842
OTU4595	0	0	0	0	0	0	11	0	0	0	0	0	0	0	0	0	0	0	0	0		OTU4595	k__Fungi	p__Chytridiomycota	c__unidentified	o__unidentified	f__unidentified	g__unidentified	s__Chytridiomycota_sp	SH1647482.08FU	GU065483
OTU4596	0	0	0	0	0	0	0	0	0	0	0	0	0	0	0	0	0	0	11	0		OTU4596	No blast hit	No blast hit	No blast hit	No blast hit	No blast hit	No blast hit	No blast hit
OTU46	0	0	0	0	0	0	19	0	0	0	0	0	0	0	0	0	0	0	0	0		OTU46	k__Fungi	p__Basidiomycota	c__Agaricomycetes	o__Russulales	f__Lachnocladiaceae	g__Asterostroma	s__Asterostroma_cervicolor	SH1158686.08FU	GU066831
OTU4606	0	0	0	0	0	0	0	0	0	0	0	0	1	0	0	0	0	2	3	15		OTU4606	k__Fungi	p__Ascomycota	c__Schizosaccharomycetes	o__Schizosaccharomycetales	f__Schizosaccharomycetaceae	g__Schizosaccharomyces	s__Schizosaccharomyces_cryophilus	SH1649243.08FU	GU470885
OTU4612	0	0	0	0	0	0	0	0	0	0	0	0	0	0	0	0	0	19	0	0		OTU4612	k__Fungi	p__unidentified	c__unidentified	o__unidentified	f__unidentified	g__unidentified	s__unidentified	SH1522510.08FU	HM036639
OTU4617	0	0	0	115	0	0	0	0	0	0	0	0	0	0	0	0	0	0	0	0		OTU4617	k__Fungi	p__Ascomycota	c__Saccharomycetes	o__Saccharomycetales	f__Metschnikowiaceae	g__Metschnikowia	s__Metschnikowia_sp	SH2699710.08FU	DQ659335
OTU4618	0	0	0	0	0	0	0	29	0	0	0	0	0	0	0	0	0	0	0	0		OTU4618	k__Fungi	p__Ascomycota	c__Sordariomycetes	o__Microascales	f__Microascales_fam_Incertae_sedis	g__Gabarnaudia	s__Gabarnaudia_betae	SH2588112.08FU	AY271805
OTU462	0	0	103	0	0	0	0	0	0	0	0	0	0	0	0	0	0	0	0	0		OTU462	k__Fungi	p__Basidiomycota	c__Agaricomycetes	o__Polyporales	f__Polyporaceae	g__unidentified	s__Polyporaceae_sp	SH1560859.08FU	AM981218
OTU4621	0	0	0	0	0	0	0	0	0	0	0	0	0	0	0	0	0	0	18	0		OTU4621	No blast hit	No blast hit	No blast hit	No blast hit	No blast hit	No blast hit	No blast hit
OTU4622	5	0	1	1	0	2	2	1	4	2	3	2	5	4	2	0	0	0	0	0		OTU4622	k__Fungi	p__Ascomycota	c__Dothideomycetes	o__Dothideales	f__unidentified	g__unidentified	s__Dothideales_sp	SH1542970.08FU	HQ211518
OTU4623	0	0	0	0	0	0	0	0	0	0	0	0	0	0	0	0	0	0	12	0		OTU4623	No blast hit	No blast hit	No blast hit	No blast hit	No blast hit	No blast hit	No blast hit
OTU4624	0	0	0	0	0	0	0	0	0	0	0	1	0	0	0	0	0	0	12	0		OTU4624	No blast hit	No blast hit	No blast hit	No blast hit	No blast hit	No blast hit	No blast hit
OTU4626	0	0	0	0	0	0	0	0	0	0	0	0	0	0	0	0	0	0	10	0		OTU4626	No blast hit	No blast hit	No blast hit	No blast hit	No blast hit	No blast hit	No blast hit
OTU4629	0	0	0	0	0	0	0	0	0	0	0	0	0	0	0	0	0	0	17	0		OTU4629	No blast hit	No blast hit	No blast hit	No blast hit	No blast hit	No blast hit	No blast hit
OTU463	0	0	98	0	0	0	0	0	0	0	0	0	0	0	0	0	0	0	0	0		OTU463	k__Fungi	p__Basidiomycota	c__Cystobasidiomycetes	o__Cystobasidiomycetes_ord_Incertae_sedis	f__Symmetrosporaceae	g__Symmetrospora	s__Symmetrospora_coprosmae	SH1613461.08FU	AM160645
OTU4630	0	0	0	0	0	0	0	0	0	0	0	0	0	0	0	0	0	0	28	0		OTU4630	No blast hit	No blast hit	No blast hit	No blast hit	No blast hit	No blast hit	No blast hit
OTU4633	0	0	0	0	0	0	0	0	0	0	0	0	0	0	0	0	0	0	15	0		OTU4633	No blast hit	No blast hit	No blast hit	No blast hit	No blast hit	No blast hit	No blast hit
OTU4635	0	0	0	0	0	0	0	0	0	0	0	0	0	0	0	0	0	0	15	0		OTU4635	No blast hit	No blast hit	No blast hit	No blast hit	No blast hit	No blast hit	No blast hit
OTU4639	0	0	0	0	0	0	0	0	0	0	0	0	0	0	0	0	0	0	41	0		OTU4639	No blast hit	No blast hit	No blast hit	No blast hit	No blast hit	No blast hit	No blast hit
OTU464	0	7	0	3	0	54	0	0	0	0	0	0	0	0	0	0	0	0	0	0		OTU464	k__Fungi	p__Basidiomycota	c__Agaricomycetes	o__Polyporales	f__Polyporaceae	g__Trametes	s__Trametes_trogii	SH1565943.08FU	HQ380781
OTU4640	0	0	0	0	0	0	0	0	0	0	0	0	0	0	0	0	0	0	11	0		OTU4640	No blast hit	No blast hit	No blast hit	No blast hit	No blast hit	No blast hit	No blast hit
OTU465	0	0	0	0	0	0	0	0	0	0	377	1	0	0	0	0	0	0	0	0		OTU465	k__Fungi	p__Basidiomycota	c__Agaricomycetes	o__unidentified	f__unidentified	g__unidentified	s__Agaricomycetes_sp	SH1601706.08FU	FJ820518
OTU467	158	1090	10238	40	68	370	363	1191	5728	3698	1	0	0	3	3	6	0	6	2	12		OTU467	k__Fungi	p__Ascomycota	c__Dothideomycetes	o__Pleosporales	f__Didymosphaeriaceae	g__Pseudopithomyces	s__Pseudopithomyces_chartarum	SH1525448.08FU	HQ248190
OTU469	0	0	0	5	18	0	0	0	0	0	0	0	0	0	0	0	0	0	0	0		OTU469	k__Fungi	p__Basidiomycota	c__Cystobasidiomycetes	o__Cystobasidiomycetes_ord_Incertae_sedis	f__Buckleyzymaceae	g__Buckleyzyma	s__Buckleyzyma_armeniaca	SH1613482.08FU	AB038112
OTU47	10	85	2064	27	1	0	0	594	0	0	1	0	119	0	0	3095	730	2019	7	2		OTU47	k__Fungi	p__Basidiomycota	c__Agaricomycetes	o__Agaricales	f__Tricholomataceae	g__Mycena	s__Mycena_sp	SH1542291.08FU	FN610998
OTU472	0	0	0	0	0	1	0	0	2	2	8	6	9	9	0	0	0	0	0	0		OTU472	k__Fungi	p__Basidiomycota	c__Agaricomycetes	o__Atheliales	f__unidentified	g__unidentified	s__Atheliales_sp	SH1561281.08FU	EU292269
OTU475	2	0	0	0	2	0	0	0	0	0	8	0	2	0	0	0	0	0	0	0		OTU475	k__Fungi	p__Basidiomycota	c__GS26	o__GS26	f__unidentified	g__unidentified	s__GS26_sp	SH1168585.08FU	AM901836
OTU479	0	0	0	0	0	0	0	0	117	51	0	0	0	0	0	0	0	0	0	0		OTU479	k__Fungi	p__Basidiomycota	c__Agaricomycetes	o__Agaricales	f__Psathyrellaceae	g__Coprinellus	s__Coprinellus_xanthothrix	SH1508481.08FU	FJ755223
OTU48	0	0	0	0	0	66	0	0	7	0	0	0	0	0	0	0	0	0	0	0		OTU48	k__Fungi	p__Mortierellomycota	c__Mortierellomycetes	o__Mortierellales	f__unidentified	g__unidentified	s__Mortierellales_sp	SH1569708.08FU	AY805543
OTU480	6	0	0	86	61	60	68	0	352	699	2410	15	57	30	219	1	1	0	2	0		OTU480	k__Fungi	p__Basidiomycota	c__Microbotryomycetes	o__Kriegeriales	f__Kriegeriaceae	g__Phenoliferia	s__Phenoliferia_himalayensis	SH1651364.08FU	AM410636
OTU483	0	0	0	0	0	0	0	0	0	0	14	59	30	0	18	0	0	0	0	0		OTU483	k__Fungi	p__Basidiomycota	c__Cystobasidiomycetes	o__Cystobasidiales	f__Cystobasidiaceae	g__Cystobasidium	s__Cystobasidium_laryngis	SH1613458.08FU	GQ911550
OTU485	0	0	0	0	3	0	0	0	0	0	0	0	0	0	1	0	0	10	1	0		OTU485	k__Fungi	p__Basidiomycota	c__Agaricostilbomycetes	o__Agaricostilbales	f__Chionosphaeraceae	g__Kurtzmanomyces	s__Kurtzmanomyces_sp	SH1556978.08FU	FJ237134
OTU488	0	0	222	0	0	0	0	0	0	0	0	0	0	0	0	0	0	487	0	0		OTU488	k__Fungi	p__Basidiomycota	c__Agaricomycetes	o__Trechisporales	f__unidentified	g__unidentified	s__Trechisporales_sp	SH1555059.08FU	FN610874
OTU489	0	0	0	154	18	0	0	0	0	0	0	0	1	0	0	0	0	0	0	0		OTU489	k__Fungi	p__Basidiomycota	c__Microbotryomycetes	o__Microbotryomycetes_ord_Incertae_sedis	f__Chrysozymaceae	g__Yunzhangia	s__Yunzhangia_auriculariae	SH1561815.08FU	AB038081
OTU49	0	0	0	0	0	0	0	0	0	0	0	0	0	0	0	0	0	0	24	0		OTU49	k__Fungi	p__Basidiomycota	c__Agaricomycetes	o__Agaricales	f__Tricholomataceae	g__Flagelloscypha	s__Flagelloscypha_sp	SH1235953.08FU	AY571041
OTU490	0	0	0	103	25	0	0	0	0	51	25	0	12	4	9	0	0	0	0	0		OTU490	k__Fungi	p__Basidiomycota	c__Agaricostilbomycetes	o__Agaricostilbales	f__Agaricostilbaceae	g__Pseudobensingtonia	s__Pseudobensingtonia_ingoldii	SH1522782.08FU	AF444519
OTU491	0	0	0	0	65	0	0	0	0	0	0	0	0	0	0	0	0	0	0	0		OTU491	k__Fungi	p__Basidiomycota	c__Agaricomycetes	o__Agaricales	f__Psathyrellaceae	g__unidentified	s__Psathyrellaceae_sp	SH1566167.08FU	EU516705
OTU492	0	0	0	0	0	0	0	75	0	0	0	0	0	0	0	0	0	0	0	0		OTU492	k__Fungi	p__Basidiomycota	c__Agaricomycetes	o__Agaricales	f__Bolbitiaceae	g__Panaeolus	s__Panaeolus_papilionaceus	SH1648511.08FU	FJ755227
OTU499	29	0	0	0	0	0	0	0	0	0	0	0	0	0	0	0	0	0	0	0		OTU499	k__Fungi	p__Ascomycota	c__Dothideomycetes	o__Capnodiales	f__Teratosphaeriaceae	g__Penidiella	s__Penidiella_sp	SH1521404.08FU	HM051159
OTU5	137	145	5989	404	88	685	1327	1830	3393	667	8	1	0	4	0	2	36	6	2	9		OTU5	k__Fungi	p__Basidiomycota	c__Malasseziomycetes	o__Malasseziales	f__Malasseziaceae	g__Malassezia	s__Malassezia_restricta	SH1515384.08FU	EU400587
OTU50	0	0	0	0	0	0	0	0	0	0	0	0	0	0	0	0	0	0	2	57		OTU50	k__Fungi	p__Basidiomycota	c__Agaricomycetes	o__Agaricales	f__Tricholomataceae	g__unidentified	s__Tricholomataceae_sp	SH1508397.08FU	FJ440893
OTU500	3218	264	1921	1987	60	339	1058	1179	4647	2652	8	1	3	1	15	2	87	23	2	3		OTU500	k__Fungi	p__Ascomycota	c__Dothideomycetes	o__Pleosporales	f__Pleosporaceae	g__Alternaria	s__Alternaria_sp	SH1526398.08FU	HQ149771
OTU503	0	0	0	0	0	0	0	0	0	0	25	0	0	0	0	0	0	0	0	0		OTU503	k__Fungi	p__Basidiomycota	c__Agaricostilbomycetes	o__Agaricostilbales	f__unidentified	g__unidentified	s__Agaricostilbales_sp	SH1142574.08FU	HM487021
OTU504	0	0	0	0	0	0	0	0	0	0	0	0	0	0	1	0	0	12	0	0		OTU504	k__Fungi	p__Basidiomycota	c__Agaricomycetes	o__Trechisporales	f__Hydnodontaceae	g__Trechispora	s__Trechispora_cohaerens	SH1557427.08FU	UDB008249
OTU507	0	12	0	19	52	0	0	0	0	0	7	1	5	10	5	0	0	0	0	0		OTU507	k__Fungi	p__Ascomycota	c__Taphrinomycetes	o__Taphrinales	f__Taphrinaceae	g__Taphrina	s__Taphrina_letifera	SH1519969.08FU	AF492099
OTU509	0	0	0	38	4	37	396	122	0	278	0	1	0	1	1	0	4	3	1	0		OTU509	k__Fungi	p__Basidiomycota	c__Agaricomycetes	o__Polyporales	f__Phanerochaetaceae	g__Hyphodermella	s__Hyphodermella_rosae	SH1573649.08FU	FJ455006
OTU51	0	0	0	0	0	0	0	0	0	0	0	0	0	0	0	0	0	0	17	0		OTU51	k__Fungi	p__Basidiomycota	c__Agaricomycetes	o__Agaricales	f__Tricholomataceae	g__unidentified	s__Tricholomataceae_sp	SH1508397.08FU	FJ440893
OTU517	0	0	0	0	0	0	0	0	0	0	0	0	0	0	0	0	0	0	0	15		OTU517	k__Fungi	p__Basidiomycota	c__Agaricomycetes	o__Sebacinales	f__Serendipitaceae	g__Serendipita	s__Serendipita_sp	SH1577323.08FU	HM359000
OTU518	0	0	0	0	0	0	0	0	134	0	0	0	0	0	0	0	0	0	0	1		OTU518	k__Fungi	p__Basidiomycota	c__Cystobasidiomycetes	o__Cystobasidiales	f__Cystobasidiaceae	g__Cystobasidium	s__Cystobasidium_slooffiae	SH1613457.08FU	AF444589
OTU519	0	0	0	6	42	0	15	0	0	0	0	0	0	0	0	0	0	0	0	0		OTU519	k__Fungi	p__Basidiomycota	c__Agaricomycetes	o__Agaricales	f__Psathyrellaceae	g__Coprinellus	s__Coprinellus_micaceus	SH1508480.08FU	GU227721
OTU52	0	0	0	0	0	0	0	44	0	0	0	0	0	0	0	0	0	1	5	0		OTU52	k__Fungi	p__unidentified	c__unidentified	o__unidentified	f__unidentified	g__unidentified	s__unidentified	SH1247232.08FU	EU554976
OTU520	0	0	0	0	0	0	0	0	0	0	0	0	0	0	0	0	0	0	29	0		OTU520	k__Fungi	p__Mucoromycota	c__Mucoromycetes	o__Mucorales	f__Cunninghamellaceae	g__Absidia	s__Absidia_psychrophilia	SH1653236.08FU	AY944874
OTU521	0	0	0	0	0	0	0	0	0	0	0	0	0	51	0	0	0	0	0	0		OTU521	k__Fungi	p__Basidiomycota	c__Cystobasidiomycetes	o__Erythrobasidiales	f__Erythrobasidiaceae	g__Bannoa	s__Bannoa_ogasawarensis	SH1538821.08FU	AB035717
OTU522	0	0	0	0	19	0	0	0	0	0	0	0	0	0	0	0	0	0	0	0		OTU522	k__Fungi	p__Basidiomycota	c__Agaricomycetes	o__Agaricales	f__Strophariaceae	g__Deconica	s__Deconica_montana	SH1516045.08FU	GU328618
OTU523	0	0	0	0	0	0	0	0	0	0	4	14	3	0	13	0	0	0	0	0		OTU523	k__Fungi	p__Basidiomycota	c__Exobasidiomycetes	o__Exobasidiales	f__Exobasidiaceae	g__Exobasidium	s__Exobasidium_inconspicuum	SH1514452.08FU	AB180347
OTU525	0	0	0	0	16	0	0	0	0	0	0	0	0	0	0	1	6	0	0	0		OTU525	k__Fungi	p__Basidiomycota	c__unidentified	o__unidentified	f__unidentified	g__unidentified	s__Basidiomycota_sp	SH1508479.08FU	AB176569
OTU526	0	0	0	0	6	14	0	0	0	0	0	0	0	0	0	0	0	0	0	0		OTU526	k__Fungi	p__Basidiomycota	c__unidentified	o__unidentified	f__unidentified	g__unidentified	s__Basidiomycota_sp	SH1508507.08FU	AB176577
OTU527	0	0	0	0	0	3	0	0	47	134	15	43	81	2	462	0	0	0	0	1		OTU527	k__Fungi	p__Basidiomycota	c__Exobasidiomycetes	o__Exobasidiales	f__Exobasidiaceae	g__Exobasidium	s__Exobasidium_sp	SH1514437.08FU	AM999556
OTU529	0	5	0	0	0	0	0	0	0	0	0	0	0	0	0	0	0	0	16	2		OTU529	k__Fungi	p__Ascomycota	c__Orbiliomycetes	o__Orbiliales	f__Orbiliaceae	g__unidentified	s__Orbiliaceae_sp	SH1655397.08FU	FJ553822
OTU530	0	0	0	0	0	0	0	12	106	196	0	0	2	0	0	0	4	0	0	0		OTU530	k__Fungi	p__Basidiomycota	c__Agaricomycetes	o__Russulales	f__Stereaceae	g__Xylobolus	s__Xylobolus_princeps	SH1575988.08FU	DQ000294
OTU531	0	0	0	0	5	0	0	242	0	0	0	0	0	0	0	0	0	0	0	0		OTU531	k__Fungi	p__unidentified	c__unidentified	o__unidentified	f__unidentified	g__unidentified	s__unidentified	SH1575997.08FU	FJ820626
OTU532	14	78	0	2	4	0	0	0	0	0	42	2	0	0	58	0	0	0	0	0		OTU532	k__Fungi	p__Basidiomycota	c__Cystobasidiomycetes	o__Cystobasidiales	f__Cystobasidiaceae	g__Cystobasidium	s__Cystobasidium_sp	SH1613458.08FU	DQ317357
OTU533	0	0	0	0	0	0	0	9	0	0	0	997	15	0	0	0	12	0	0	0		OTU533	k__Fungi	p__Basidiomycota	c__Agaricomycetes	o__Sebacinales	f__Serendipitaceae	g__Serendipita	s__Serendipita_sp	SH1193981.08FU	GQ907137
OTU534	0	0	0	0	0	0	0	0	0	96	0	0	0	0	0	0	0	0	0	0		OTU534	k__Fungi	p__Basidiomycota	c__Agaricomycetes	o__Boletales	f__Coniophoraceae	g__Coniophora	s__Coniophora_olivacea	SH1505673.08FU	AJ345009
OTU535	2	39	0	0	0	0	0	0	0	0	0	0	0	0	0	0	0	0	0	0		OTU535	k__Fungi	p__Basidiomycota	c__Agaricomycetes	o__Polyporales	f__Fomitopsidaceae	g__Laetiporus	s__Laetiporus_sulphureus	SH1562644.08FU	HM245759
OTU536	27	395	0	18	81	0	0	0	0	0	0	0	0	0	0	0	1	2	5442	11		OTU536	k__Fungi	p__unidentified	c__unidentified	o__unidentified	f__unidentified	g__unidentified	s__unidentified	SH1515401.08FU	DQ054554
OTU538	0	2	36	0	0	0	3	5	7	1	0	0	0	0	0	0	0	0	0	0		OTU538	k__Fungi	p__unidentified	c__unidentified	o__unidentified	f__unidentified	g__unidentified	s__unidentified	SH1572792.08FU	HM537037
OTU539	0	0	0	0	0	1	1616	0	1	0	1	1	0	0	0	0	0	0	0	0		OTU539	k__Fungi	p__Basidiomycota	c__Tremellomycetes	o__Tremellales	f__Phaeotremellaceae	g__Phaeotremella	s__Phaeotremella_foliacea	SH1526031.08FU	AF042427
OTU54	0	0	0	0	0	0	0	0	0	0	0	0	0	0	0	0	0	0	10	0		OTU54	k__Fungi	p__Glomeromycota	c__Archaeosporomycetes	o__Archaeosporales	f__Ambisporaceae	g__Ambispora	s__Ambispora_sp	SH1520516.08FU	FJ553199
OTU541	0	0	0	0	0	0	0	0	0	0	0	2	13	0	14	0	0	0	0	0		OTU541	k__Fungi	p__Basidiomycota	c__Cystobasidiomycetes	o__unidentified	f__unidentified	g__unidentified	s__Cystobasidiomycetes_sp	SH1613471.08FU	FJ238090
OTU542	0	0	0	0	281	0	0	0	62	107	0	0	1	4	102	0	0	0	0	0		OTU542	k__Fungi	p__Ascomycota	c__Taphrinomycetes	o__Taphrinales	f__Taphrinaceae	g__Taphrina	s__Taphrina_sacchari	SH1153420.08FU	AF492117
OTU543	0	0	0	0	0	0	0	13	0	269	0	0	0	0	0	0	0	0	0	0		OTU543	k__Fungi	p__Basidiomycota	c__Agaricomycetes	o__Agaricales	f__Psathyrellaceae	g__Coprinopsis	s__Coprinopsis_pseudonivea	SH1176051.08FU	FM163181
OTU544	9	0	0	18	2	110	0	0	0	0	8	0	15	44	3	0	0	0	1	0		OTU544	k__Fungi	p__Ascomycota	c__Taphrinomycetes	o__Taphrinales	f__Taphrinaceae	g__Taphrina	s__Taphrina_sp	SH1519932.08FU	FN428580
OTU545	0	0	0	0	0	0	130	53	0	0	0	0	0	0	0	0	6	0	0	0		OTU545	k__Fungi	p__unidentified	c__unidentified	o__unidentified	f__unidentified	g__unidentified	s__unidentified	SH1564382.08FU	FJ820517
OTU546	0	0	0	3	0	0	155	1	0	0	0	1	4	0	0	0	0	0	0	0		OTU546	k__Fungi	p__Basidiomycota	c__Agaricomycetes	o__Polyporales	f__Fomitopsidaceae	g__Fomitopsis	s__Fomitopsis_sp	SH1519479.08FU	AJ608951
OTU547	2	26	0	0	1	0	0	0	0	0	0	0	0	0	0	0	0	0	33	0		OTU547	k__Fungi	p__Basidiomycota	c__Agaricomycetes	o__Agaricales	f__Lyophyllaceae	g__Hypsizygus	s__Hypsizygus_marmoreus	SH1647744.08FU	FJ609270
OTU548	0	0	0	0	0	0	27	25	0	0	0	0	0	0	0	0	0	0	0	0		OTU548	k__Fungi	p__Basidiomycota	c__Agaricomycetes	o__Agaricales	f__Entolomataceae	g__Clitopilus	s__Clitopilus_hobsonii	SH1574424.08FU	FJ770385
OTU549	10	0	0	0	0	0	0	0	0	0	0	0	0	0	0	0	0	0	0	0		OTU549	k__Fungi	p__Basidiomycota	c__Agaricomycetes	o__Agaricales	f__Psathyrellaceae	g__Psathyrella	s__Psathyrella_prona	SH1508557.08FU	DQ389666
OTU55	18477	0	0	555	610	0	0	0	0	1	0	0	0	1	0	1	0	0	1	0		OTU55	k__Fungi	p__Mortierellomycota	c__Mortierellomycetes	o__Mortierellales	f__Mortierellaceae	g__Mortierella	s__Mortierella_sp	SH1557019.08FU	FJ475737
OTU551	0	0	0	0	0	1	0	0	130	80	15	110	202	0	693	0	0	1	0	0		OTU551	k__Fungi	p__Basidiomycota	c__Exobasidiomycetes	o__Exobasidiales	f__Exobasidiaceae	g__Exobasidium	s__Exobasidium_sp	SH1514437.08FU	AM999556
OTU553	79	0	226	43	24	22	92	0	189	0	3	0	1	0	0	13	113	22	3	5		OTU553	k__Fungi	p__Mucoromycota	c__Umbelopsidomycetes	o__Umbelopsidales	f__Umbelopsidaceae	g__Umbelopsis	s__Umbelopsis_sp	SH1522251.08FU	GU211935
OTU556	13	0	321	0	92	0	0	0	0	0	1	0	0	15	0	0	0	0	0	1		OTU556	k__Fungi	p__Ascomycota	c__Dothideomycetes	o__Pleosporales	f__Pleosporaceae	g__Alternaria	s__Alternaria_obovoidea	SH1505866.08FU	AY762942
OTU559	0	0	0	0	0	0	0	0	0	0	2	0	0	0	15	0	1	0	0	0		OTU559	k__Fungi	p__Basidiomycota	c__Exobasidiomycetes	o__Exobasidiales	f__Exobasidiaceae	g__Exobasidium	s__Exobasidium_rhododendri	SH1514438.08FU	EU784219
OTU560	0	0	0	0	0	0	0	0	0	0	0	0	0	0	0	0	0	0	11	0		OTU560	k__Fungi	p__Mucoromycota	c__Mucoromycetes	o__Mucorales	f__Cunninghamellaceae	g__Absidia	s__Absidia_psychrophilia	SH1653236.08FU	AY944874
OTU561	0	0	0	0	0	0	0	105	277	103	0	0	0	0	0	0	0	0	0	0		OTU561	k__Fungi	p__Basidiomycota	c__Agaricomycetes	o__Polyporales	f__Phanerochaetaceae	g__Phanerochaete	s__Phanerochaete_sordida	SH1573643.08FU	HQ248216
OTU564	5922	3541	2758	2941	604	1216	13026	13953	3268	2461	174	21	55	1292	22	16	69	31	24	56		OTU564	k__Fungi	p__Ascomycota	c__Dothideomycetes	o__Pleosporales	f__Didymellaceae	g__Didymella	s__Didymella_macrostoma	SH1547057.08FU	HM755951
OTU565	41	0	0	0	0	0	0	0	0	0	0	0	0	0	0	0	0	0	0	0		OTU565	k__Fungi	p__Ascomycota	c__Taphrinomycetes	o__Taphrinales	f__Taphrinaceae	g__Taphrina	s__Taphrina_wiesneri	SH1519933.08FU	AF492128
OTU566	6	0	0	0	0	0	0	0	0	0	12	0	0	3	22	0	0	0	0	0		OTU566	k__Fungi	p__Basidiomycota	c__Cystobasidiomycetes	o__Cystobasidiales	f__Cystobasidiaceae	g__Cystobasidium	s__Cystobasidium_psychroaquaticum	SH1613473.08FU	FN868153
OTU567	5057	246	2605	10931	22399	996	5936	714	1667	4462	348	115	382	70	213	2	81	19	7	6		OTU567	k__Fungi	p__Ascomycota	c__Dothideomycetes	o__Capnodiales	f__Cladosporiaceae	g__unidentified	s__Cladosporiaceae_sp	SH1572792.08FU	HQ211524
OTU568	38	0	236	50	7	3056	50	10	353	23	0	1	0	0	0	0	0	1	0	0		OTU568	k__Fungi	p__Basidiomycota	c__Agaricomycetes	o__Polyporales	f__Ganodermataceae	g__unidentified	s__Ganodermataceae_sp	SH1555633.08FU	AY605704
OTU569	0	0	0	0	0	0	15	1	0	0	0	0	0	0	0	0	0	0	0	0		OTU569	k__Fungi	p__Basidiomycota	c__Agaricomycetes	o__Hymenochaetales	f__Schizoporaceae	g__Oxyporus	s__Oxyporus_latemarginatus	SH1573567.08FU	DQ000296
OTU576	0	0	0	0	0	0	946	28	137	0	0	14	21	7	1	0	1	0	0	0		OTU576	k__Fungi	p__Ascomycota	c__Taphrinomycetes	o__Taphrinales	f__unidentified	g__unidentified	s__Taphrinales_sp	SH1519949.08FU	EF635841
OTU577	2	0	0	198	4	0	14	0	0	0	8	2	32	19	12	0	0	0	0	0		OTU577	k__Fungi	p__Basidiomycota	c__Cystobasidiomycetes	o__unidentified	f__unidentified	g__unidentified	s__Cystobasidiomycetes_sp	SH1613471.08FU	FJ238090
OTU578	0	0	0	0	0	230	0	0	0	0	0	0	0	0	0	0	0	0	0	0		OTU578	k__Fungi	p__Basidiomycota	c__Agaricomycetes	o__Russulales	f__Bondarzewiaceae	g__Heterobasidion	s__Heterobasidion_sp	SH1610950.08FU	FJ627245
OTU579	0	0	0	0	0	0	11	200	0	0	0	0	0	0	0	0	0	7	0	0		OTU579	k__Fungi	p__Basidiomycota	c__Agaricomycetes	o__Polyporales	f__Meruliaceae	g__Scopuloides	s__Scopuloides_hydnoides	SH1544535.08FU	GU934592
OTU58	0	0	0	0	0	139	0	271	0	0	0	0	0	0	0	0	0	0	0	0		OTU58	k__Fungi	p__Mortierellomycota	c__Mortierellomycetes	o__Mortierellales	f__Mortierellaceae	g__Mortierella	s__Mortierella_sp	SH1557012.08FU	AJ608979
OTU580	0	0	0	0	0	0	176	0	0	0	16	1	1	1	1	0	0	0	0	0		OTU580	k__Fungi	p__Ascomycota	c__Taphrinomycetes	o__Taphrinales	f__unidentified	g__unidentified	s__Taphrinales_sp	SH1519934.08FU	EU852366
OTU581	0	0	297	0	1	0	0	0	0	0	1	0	0	1	0	0	0	0	0	0		OTU581	k__Fungi	p__Basidiomycota	c__Cystobasidiomycetes	o__Cystobasidiomycetes_ord_Incertae_sedis	f__Buckleyzymaceae	g__Buckleyzyma	s__Buckleyzyma_aurantiaca	SH1613467.08FU	AF444538
OTU582	0	0	0	0	4	0	0	0	0	0	0	3	39	1	56	0	0	0	0	0		OTU582	k__Fungi	p__Ascomycota	c__Taphrinomycetes	o__Taphrinales	f__unidentified	g__unidentified	s__Taphrinales_sp	SH1519949.08FU	EF635841
OTU583	4	9	0	0	0	0	0	0	0	0	0	0	0	0	0	0	0	0	14	0		OTU583	k__Fungi	p__Basidiomycota	c__Agaricomycetes	o__unidentified	f__unidentified	g__unidentified	s__Agaricomycetes_sp	SH1601706.08FU	FJ820518
OTU584	111	1145	5901	17	80	235	177	591	3069	1594	1	1	0	0	0	2	3	5	2	13		OTU584	k__Fungi	p__Ascomycota	c__Dothideomycetes	o__Pleosporales	f__Didymosphaeriaceae	g__Pseudopithomyces	s__Pseudopithomyces_chartarum	SH1525448.08FU	HQ248190
OTU585	0	1	0	0	0	0	0	0	0	0	0	0	0	0	0	0	0	0	53	0		OTU585	k__Fungi	p__unidentified	c__unidentified	o__unidentified	f__unidentified	g__unidentified	s__unidentified	SH1515401.08FU	DQ054554
OTU586	7	1	6782	5	0	0	0	0	0	1	0	0	0	0	0	0	0	1	0	0		OTU586	k__Fungi	p__Ascomycota	c__Dothideomycetes	o__Pleosporales	f__Phaeosphaeriaceae	g__Juncaceicola	s__Juncaceicola_sp	SH1525114.08FU	EF635691
OTU587	27	0	0	0	5	0	0	0	0	0	0	0	0	4	0	0	0	0	3	0		OTU587	k__Fungi	p__Basidiomycota	c__Cystobasidiomycetes	o__Cystobasidiomycetes_ord_Incertae_sedis	f__Buckleyzymaceae	g__Buckleyzyma	s__Buckleyzyma_sp	SH1613467.08FU	AM160641
OTU588	0	0	0	0	0	0	0	0	0	0	0	0	0	0	0	0	0	0	16	0		OTU588	k__Fungi	p__unidentified	c__unidentified	o__unidentified	f__unidentified	g__unidentified	s__unidentified	SH1556131.08FU	FJ237170
OTU589	0	0	0	0	0	0	0	0	0	0	0	0	0	0	0	0	0	0	10	0		OTU589	k__Fungi	p__Basidiomycota	c__Agaricomycetes	o__Sebacinales	f__Sebacinaceae	g__Helvellosebacina	s__Helvellosebacina_sp	SH1515896.08FU	UDB002607
OTU59	0	0	0	0	0	0	63	0	19	0	0	0	0	0	0	0	0	0	0	0		OTU59	k__Fungi	p__Olpidiomycota	c__Olpidiomycetes	o__Olpidiales	f__Olpidiaceae	g__Olpidium	s__Olpidium_brassicae	SH1519091.08FU	GQ304520
OTU590	0	0	0	0	0	0	0	0	0	0	0	0	0	0	0	0	0	0	12	0		OTU590	k__Fungi	p__Basidiomycota	c__Agaricomycetes	o__Tremellodendropsidales	f__unidentified	g__unidentified	s__Tremellodendropsidales_sp	SH1190972.08FU	FJ524308
OTU591	6154	33656	8330	14486	29998	2186	8745	1944	3964	6539	850	167	605	100	294	8	308	48	15	32		OTU591	k__Fungi	p__Ascomycota	c__Dothideomycetes	o__Capnodiales	f__Cladosporiaceae	g__unidentified	s__Cladosporiaceae_sp	SH1572792.08FU	HQ211524
OTU592	0	0	0	0	7	0	0	0	0	0	0	0	0	0	4	0	0	0	0	0		OTU592	k__Fungi	p__Ascomycota	c__Taphrinomycetes	o__Taphrinales	f__Taphrinaceae	g__Taphrina	s__Taphrina_tosquinetii	SH1519945.08FU	AY090489
OTU596	0	0	0	0	0	1	0	25	1	0	0	1034	44	4	0	0	10	0	1	0		OTU596	k__Fungi	p__Basidiomycota	c__Agaricomycetes	o__Sebacinales	f__Serendipitaceae	g__Serendipita	s__Serendipita_sp	SH1193981.08FU	GQ907137
OTU598	0	0	0	0	0	0	0	0	0	175	0	0	0	0	0	0	0	0	0	0		OTU598	k__Fungi	p__Basidiomycota	c__Agaricomycetes	o__Trechisporales	f__Trechisporales_fam_Incertae_sedis	g__Sistotremastrum	s__Sistotremastrum_sp	SH1545021.08FU	FJ820531
OTU599	56	0	0	7	0	0	0	63	0	0	0	0	0	0	0	0	0	0	0	0		OTU599	k__Fungi	p__Basidiomycota	c__Agaricomycetes	o__Polyporales	f__Ganodermataceae	g__Ganoderma	s__Ganoderma_resinaceum	SH1555635.08FU	FJ805250
OTU6	0	3	604	0	0	0	0	194	0	9	1	0	0	0	0	0	2	0	0	0		OTU6	k__Fungi	p__Basidiomycota	c__Malasseziomycetes	o__Malasseziales	f__Malasseziaceae	g__Malassezia	s__Malassezia_sp	SH1565716.08FU	AM901732
OTU600	0	0	0	0	0	0	0	0	43	0	0	0	0	0	58	0	0	0	0	0		OTU600	k__Fungi	p__Basidiomycota	c__Agaricomycetes	o__Agaricales	f__Radulomycetaceae	g__Aphanobasidium	s__Aphanobasidium_sp	SH1646513.08FU	FJ517589
OTU601	0	0	0	36	0	0	0	0	0	0	1	0	0	4	0	0	0	0	0	0		OTU601	k__Fungi	p__Ascomycota	c__Lecanoromycetes	o__Candelariales	f__Candelariaceae	g__Candelaria	s__Candelaria_fibrosa	SH1180498.08FU	EF535206
OTU602	0	0	0	0	0	0	0	0	38	0	0	0	0	0	0	0	0	0	0	0		OTU602	k__Fungi	p__Ascomycota	c__Sordariomycetes	o__Xylariales	f__Xylariaceae	g__Lopadostoma	s__Lopadostoma_sp	SH1232346.08FU	FN435739
OTU603	1304	37	0	83	66	34	0	0	0	0	12	0	0	0	0	5	0	0	0	0		OTU603	k__Fungi	p__Mucoromycota	c__Umbelopsidomycetes	o__Umbelopsidales	f__Umbelopsidaceae	g__Umbelopsis	s__Umbelopsis_isabellina	SH1522248.08FU	FJ872076
OTU604	1	16	460	48	18	242	96	136	721	259	14	2109	1621	27	7122	0	0	0	606	6		OTU604	k__Fungi	p__Ascomycota	c__Dothideomycetes	o__Pleosporales	f__Melanommataceae	g__unidentified	s__Melanommataceae_sp	SH1645867.08FU	HM123264
OTU605	32	86	3212	39	0	0	0	225	0	0	0	0	0	0	0	16839	3	93	16	5		OTU605	k__Fungi	p__Ascomycota	c__Leotiomycetes	o__Rhytismatales	f__unidentified	g__unidentified	s__Rhytismatales_sp	SH1505280.08FU	DQ309240
OTU609	0	0	0	0	0	0	0	0	0	0	0	0	0	0	0	0	0	0	150	0		OTU609	k__Fungi	p__Basidiomycota	c__Agaricomycetes	o__Agaricales	f__unidentified	g__unidentified	s__Agaricales_sp	SH1542189.08FU	FJ553957
OTU61	0	0	0	0	0	0	0	8	0	30	0	0	0	0	0	0	0	0	0	0		OTU61	k__Fungi	p__Basidiomycota	c__Agaricomycetes	o__Agaricales	f__Lycoperdaceae	g__Lycoperdon	s__Lycoperdon_echinatum	SH1556540.08FU	AJ237622
OTU610	0	0	0	0	176	0	0	0	0	0	0	0	0	0	0	0	0	0	0	0		OTU610	k__Fungi	p__Basidiomycota	c__Cystobasidiomycetes	o__Cystobasidiomycetes_ord_Incertae_sedis	f__Buckleyzymaceae	g__Buckleyzyma	s__Buckleyzyma_armeniaca	SH1613482.08FU	AF444523
OTU611	0	0	0	0	0	0	0	21	0	0	0	0	0	0	0	0	0	0	0	0		OTU611	k__Fungi	p__Basidiomycota	c__Agaricomycetes	o__Agaricales	f__Tricholomataceae	g__unidentified	s__Tricholomataceae_sp	SH1641242.08FU	EU516861
OTU614	61	0	0	0	0	0	0	0	0	0	0	0	0	0	0	0	0	0	0	0		OTU614	k__Fungi	p__Mucoromycota	c__Umbelopsidomycetes	o__Umbelopsidales	f__Umbelopsidaceae	g__Umbelopsis	s__Umbelopsis_isabellina	SH1522248.08FU	FJ872076
OTU616	0	0	0	0	19	0	0	0	0	0	0	1	0	0	1	0	0	0	0	0		OTU616	k__Fungi	p__Basidiomycota	c__Cystobasidiomycetes	o__Cystobasidiales	f__Cystobasidiaceae	g__Cystobasidium	s__Cystobasidium_psychroaquaticum	SH1613473.08FU	FN868153
OTU617	0	0	0	0	0	0	0	0	0	0	0	0	0	0	0	0	0	0	0	909		OTU617	k__Fungi	p__Basidiomycota	c__Agaricomycetes	o__Atheliales	f__Pilodermataceae	g__Piloderma	s__Piloderma_sp	SH1544829.08FU	FJ236851
OTU618	0	0	0	31	0	48	0	0	0	71	0	1	0	0	0	0	0	0	0	0		OTU618	k__Fungi	p__Basidiomycota	c__Agaricomycetes	o__Trechisporales	f__Trechisporales_fam_Incertae_sedis	g__Sistotremastrum	s__Sistotremastrum_guttuliferum	SH1545015.08FU	GU122896
OTU619	0	0	0	0	31	0	0	0	0	0	0	0	0	0	3	0	0	0	0	0		OTU619	k__Fungi	p__Basidiomycota	c__Cystobasidiomycetes	o__Cystobasidiales	f__Cystobasidiaceae	g__Occultifur	s__Occultifur_sp	SH1613466.08FU	FN428901
OTU62	0	0	0	0	0	0	0	28	0	0	0	0	0	0	0	0	17	9	3	15		OTU62	k__Fungi	p__Mortierellomycota	c__Mortierellomycetes	o__Mortierellales	f__Mortierellaceae	g__Mortierella	s__Mortierella_sp	SH1557011.08FU	UDB007093
OTU620	0	0	0	0	0	0	31	0	0	0	0	1	0	0	0	0	0	1	0	0		OTU620	k__Fungi	p__Basidiomycota	c__Agaricomycetes	o__Hymenochaetales	f__Schizoporaceae	g__Lyomyces	s__Lyomyces_sp	SH1544161.08FU	DQ340325
OTU621	10143	33325	11044	23879	46899	3022	14136	2639	5404	10413	1039	237	791	139	473	17	381	74	23	29		OTU621	k__Fungi	p__Ascomycota	c__Dothideomycetes	o__Capnodiales	f__Cladosporiaceae	g__unidentified	s__Cladosporiaceae_sp	SH1572792.08FU	HQ211524
OTU623	10	2	0	0	2610	0	0	460	1	21641	0	2	2	1	14	0	2	1	3	1		OTU623	k__Fungi	p__Ascomycota	c__Dothideomycetes	o__Pleosporales	f__Sporormiaceae	g__Sporormiella	s__Sporormiella_sp	SH1541732.08FU	FJ475668
OTU625	0	0	0	1	48	0	1476	0	0	0	8	0	0	4	19	0	7	0	0	0		OTU625	k__Fungi	p__Basidiomycota	c__Tremellomycetes	o__Tremellales	f__Bulleribasidiaceae	g__Vishniacozyma	s__Vishniacozyma_globispora	SH1544134.08FU	FN824496
OTU626	0	0	0	0	0	0	0	0	659	0	0	0	0	0	0	0	0	0	0	0		OTU626	k__Fungi	p__Basidiomycota	c__Agaricomycetes	o__Polyporales	f__Ganodermataceae	g__Perenniporia	s__Perenniporia_fraxinea	SH1571968.08FU	AM269792
OTU627	0	0	0	0	0	0	0	0	0	0	0	0	0	0	0	0	0	0	36	0		OTU627	k__Fungi	p__Mucoromycota	c__Mucoromycetes	o__Mucorales	f__Syncephalastraceae	g__Syncephalastrum	s__Syncephalastrum_racemosum	SH1553298.08FU	DQ119016
OTU628	4	9	0	0	0	254	0	0	0	0	0	0	0	0	0	20	0	0	57	0		OTU628	k__Fungi	p__Basidiomycota	c__Agaricomycetes	o__Atheliales	f__Tylosporaceae	g__Tylospora	s__Tylospora_sp	SH1571570.08FU	FN610928
OTU629	5	0	0	0	3	9	383	0	0	0	0	0	0	0	0	0	0	0	0	0		OTU629	k__Fungi	p__Basidiomycota	c__Agaricomycetes	o__Polyporales	f__Polyporaceae	g__Trametes	s__Trametes_gibbosa	SH1555636.08FU	FJ481048
OTU630	0	0	0	2	1	0	0	284	161	0	1	0	0	0	0	0	0	0	0	0		OTU630	k__Fungi	p__Basidiomycota	c__Agaricomycetes	o__Hymenochaetales	f__Schizoporaceae	g__Lyomyces	s__Lyomyces_sp	SH1544161.08FU	DQ340325
OTU631	0	0	0	0	0	39	0	0	0	120	0	0	0	0	0	0	0	0	0	0		OTU631	k__Fungi	p__Basidiomycota	c__Agaricomycetes	o__Polyporales	f__Phanerochaetaceae	g__Bjerkandera	s__Bjerkandera_sp	SH1615229.08FU	FJ820496
OTU632	2	15	32	2	0	0	0	0	0	0	0	0	0	0	0	0	0	0	363	1		OTU632	k__Fungi	p__Glomeromycota	c__Glomeromycetes	o__Glomerales	f__Glomeraceae	g__unidentified	s__Glomeraceae_sp	SH2699452.08FU	AY896486
OTU633	0	0	0	0	55	0	0	0	0	0	0	0	0	0	0	0	0	0	0	0		OTU633	k__Fungi	p__Basidiomycota	c__Cystobasidiomycetes	o__Cystobasidiomycetes_ord_Incertae_sedis	f__Symmetrosporaceae	g__Symmetrospora	s__Symmetrospora_symmetrica	SH1613460.08FU	AY364836
OTU634	0	0	0	0	0	0	0	0	0	0	0	0	0	0	0	1	0	108	0	1		OTU634	k__Fungi	p__Glomeromycota	c__unidentified	o__unidentified	f__unidentified	g__unidentified	s__Glomeromycota_sp	SH1547509.08FU	EU747859
OTU635	0	0	0	0	0	0	0	38	0	0	0	0	0	0	0	0	0	3	1	0		OTU635	k__Fungi	p__Ascomycota	c__Sordariomycetes	o__Pleurotheciales	f__Pleurotheciaceae	g__Phaeoisaria	s__Phaeoisaria_clematidis	SH1567243.08FU	EU552148
OTU636	0	0	0	0	0	0	0	0	0	0	0	0	0	0	0	17	0	0	0	0		OTU636	k__Fungi	p__unidentified	c__unidentified	o__unidentified	f__unidentified	g__unidentified	s__unidentified	SH1644231.08FU	AY241671
OTU637	0	0	0	0	0	0	20	0	0	0	0	0	0	0	0	0	0	0	0	0		OTU637	k__Fungi	p__Basidiomycota	c__Agaricomycetes	o__unidentified	f__unidentified	g__unidentified	s__Agaricomycetes_sp	SH1150023.08FU	DQ421246
OTU639	0	0	829	0	31	31	47	375	20	40	0	1	0	0	0	0	0	0	0	1		OTU639	k__Fungi	p__Ascomycota	c__Dothideomycetes	o__Pleosporales	f__Phaeosphaeriaceae	g__Phaeosphaeria	s__Phaeosphaeria_microscopica	SH1525091.08FU	AF455486
OTU64	0	0	0	50	0	0	0	0	0	0	0	0	0	0	0	0	0	0	0	0		OTU64	k__Fungi	p__Mortierellomycota	c__Mortierellomycetes	o__Mortierellales	f__Mortierellaceae	g__Mortierella	s__Mortierella_sp	SH1569709.08FU	GU366727
OTU640	26	0	424	95	13	304	368	984	8322	1099	4760	2617	3511	5272	3418	0	33	1	13	2		OTU640	k__Fungi	p__Ascomycota	c__Dothideomycetes	o__unidentified	f__unidentified	g__unidentified	s__Dothideomycetes_sp	SH1236585.08FU	FJ553513
OTU641	0	0	0	16	0	0	0	0	0	0	0	0	0	0	0	0	0	0	0	0		OTU641	k__Fungi	p__Basidiomycota	c__Agaricomycetes	o__Agaricales	f__Chromocyphellaceae	g__Phaeosolenia	s__Phaeosolenia_platensis	SH1173485.08FU	AY571056
OTU645	0	0	0	0	0	260	37	98	0	0	0	0	0	0	0	0	2	0	1	0		OTU645	k__Fungi	p__Basidiomycota	c__Agaricomycetes	o__Polyporales	f__Phanerochaetaceae	g__Phanerochaete	s__Phanerochaete_avellanea	SH1561395.08FU	GU062467
OTU646	0	0	0	0	0	119	0	0	0	0	0	0	0	0	0	0	0	0	0	0		OTU646	k__Fungi	p__Basidiomycota	c__Agaricomycetes	o__Polyporales	f__unidentified	g__unidentified	s__Polyporales_sp	SH1520946.08FU	FM999565
OTU647	0	0	0	0	113	0	0	0	0	0	0	0	0	0	0	0	0	0	0	0		OTU647	k__Fungi	p__Ascomycota	c__Sordariomycetes	o__Hypocreales	f__unidentified	g__unidentified	s__Hypocreales_sp	SH1520727.08FU	GU083250
OTU648	0	111	0	0	0	0	0	0	0	0	0	0	0	0	0	0	0	0	0	0		OTU648	k__Fungi	p__Basidiomycota	c__Agaricomycetes	o__Agaricales	f__Strophariaceae	g__Psilocybe	s__Psilocybe_sp	SH1150452.08FU	U65601
OTU649	0	0	0	0	0	0	0	135	0	0	0	0	0	0	0	0	0	0	0	0		OTU649	k__Fungi	p__Basidiomycota	c__Agaricomycetes	o__Auriculariales	f__unidentified	g__unidentified	s__Auriculariales_sp	SH1610612.08FU	FN397400
OTU65	0	0	0	0	0	0	0	0	0	0	1	3	11	5	10	0	0	0	0	0		OTU65	k__Fungi	p__Basidiomycota	c__Agaricostilbomycetes	o__Agaricostilbales	f__Kondoaceae	g__Bensingtonia	s__Bensingtonia_sp	SH1631898.08FU	AF444671
OTU650	0	0	0	0	0	51	0	0	0	0	0	0	0	0	0	0	0	0	0	0		OTU650	k__Fungi	p__Basidiomycota	c__Agaricomycetes	o__unidentified	f__unidentified	g__unidentified	s__Agaricomycetes_sp	SH1556779.08FU	AY969788
OTU651	0	0	0	0	0	0	0	0	0	0	0	0	0	1	0	0	0	0	41	0		OTU651	k__Fungi	p__Ascomycota	c__Eurotiomycetes	o__Chaetothyriales	f__Cyphellophoraceae	g__Cyphellophora	s__Cyphellophora_laciniata	SH1636082.08FU	EU035416
OTU652	0	0	0	0	0	0	0	0	0	0	0	0	0	0	0	0	0	0	0	27		OTU652	No blast hit	No blast hit	No blast hit	No blast hit	No blast hit	No blast hit	No blast hit
OTU656	6	0	360	11	10	66	5	75	387	383	1	0	0	0	1	0	0	2	0	3		OTU656	k__Fungi	p__Ascomycota	c__Sordariomycetes	o__Hypocreales	f__Nectriaceae	g__Fusarium	s__Fusarium_sp	SH1610158.08FU	HM535384
OTU657	0	0	0	0	0	0	0	23	0	0	0	0	0	0	0	0	0	0	0	0		OTU657	k__Fungi	p__Ascomycota	c__Pezizomycetes	o__Pezizales	f__Pezizaceae	g__Hydnobolites	s__Hydnobolites_cerebriformis	SH1539147.08FU	EU784271
OTU658	1	0	0	0	0	3	0	0	36	0	54	2	1	2	6	0	0	0	0	0		OTU658	k__Fungi	p__Basidiomycota	c__Exobasidiomycetes	o__Exobasidiales	f__Exobasidiaceae	g__Exobasidium	s__Exobasidium_pachysporum	SH1236998.08FU	AB180352
OTU66	2	0	0	0	0	0	0	0	5	0	0	0	0	0	0	0	0	0	12	1		OTU66	k__Fungi	p__unidentified	c__unidentified	o__unidentified	f__unidentified	g__unidentified	s__unidentified	SH1247232.08FU	EU554976
OTU660	0	0	0	0	0	0	0	0	0	0	0	0	0	0	0	0	13	0	0	0		OTU660	k__Fungi	p__Glomeromycota	c__Glomeromycetes	o__Glomerales	f__Glomeraceae	g__unidentified	s__Glomeraceae_sp	SH1547512.08FU	AJ716323
OTU661	0	0	0	0	0	550	101	153	60	151	0	0	2975	0	1	0	3	0	0	0		OTU661	k__Fungi	p__Basidiomycota	c__Agaricomycetes	o__Auriculariales	f__unidentified	g__unidentified	s__Auriculariales_sp	SH1515054.08FU	GU082974
OTU662	2	0	129	0	2	175	10	36	0	30	0	0	0	0	1	0	0	0	0	0		OTU662	k__Fungi	p__Basidiomycota	c__Agaricomycetes	o__Russulales	f__Peniophoraceae	g__unidentified	s__Peniophoraceae_sp	SH1646404.08FU	AM901849
OTU663	0	0	0	1	0	73	0	30	0	0	0	0	0	0	0	0	12	0	0	0		OTU663	k__Fungi	p__Basidiomycota	c__Agaricomycetes	o__Russulales	f__Peniophoraceae	g__unidentified	s__Peniophoraceae_sp	SH1646404.08FU	GU566229
OTU664	0	0	0	0	0	0	7	32	0	0	0	0	0	0	0	0	0	0	0	0		OTU664	k__Fungi	p__Basidiomycota	c__Agaricomycetes	o__Polyporales	f__Meruliaceae	g__Neofavolus	s__Neofavolus_mikawae	SH1565978.08FU	AF516570
OTU665	0	0	0	0	0	43	0	0	0	0	0	0	0	0	0	0	0	0	0	0		OTU665	k__Fungi	p__Basidiomycota	c__Exobasidiomycetes	o__Exobasidiales	f__Exobasidiaceae	g__Exobasidium	s__Exobasidium_inconspicuum	SH1514452.08FU	AB180347
OTU667	7	249	3965	19	2	0	190	245	0	0	0	0	0	0	0	5966	2196	1506	19	2		OTU667	k__Fungi	p__Ascomycota	c__Leotiomycetes	o__Helotiales	f__unidentified	g__unidentified	s__Helotiales_sp	SH1522926.08FU	AY279183
OTU668	0	0	0	0	0	0	37	0	0	0	0	0	0	0	0	0	0	0	0	0		OTU668	k__Fungi	p__Basidiomycota	c__Agaricomycetes	o__Gomphales	f__Gomphaceae	g__Ramaria	s__Ramaria_sp	SH1573599.08FU	FJ440898
OTU669	0	0	0	0	0	600	889	71	143	242	1	0	4724	1	3	0	0	0	0	0		OTU669	k__Fungi	p__Basidiomycota	c__Agaricomycetes	o__Auriculariales	f__unidentified	g__unidentified	s__Auriculariales_sp	SH1515054.08FU	GU082974
OTU670	7	101	1880	22	0	0	40	53	0	0	10	0	0	0	0	3379	1	2	3	4		OTU670	k__Fungi	p__Ascomycota	c__Leotiomycetes	o__Helotiales	f__unidentified	g__unidentified	s__Helotiales_sp	SH1522936.08FU	HM146819
OTU671	32676	674	613	3545	13785	1374	262	4431	388	2	7	2	187	3	0	2	35	8	2	6		OTU671	k__Fungi	p__Ascomycota	c__Leotiomycetes	o__Helotiales	f__Sclerotiniaceae	g__Botrytis	s__Botrytis_sp	SH1570090.08FU	HQ211718
OTU672	0	0	79	0	8	382	23	89	0	0	0	0	0	0	1	0	2	0	0	0		OTU672	k__Fungi	p__Basidiomycota	c__Agaricomycetes	o__Polyporales	f__Polyporaceae	g__Trametes	s__Trametes_sp	SH1565939.08FU	AF455434
OTU673	0	0	0	0	0	0	0	0	0	0	1	8	2	0	0	1	8	0	5	0		OTU673	k__Fungi	p__Basidiomycota	c__Agaricostilbomycetes	o__Agaricostilbales	f__Chionosphaeraceae	g__Kurtzmanomyces	s__Kurtzmanomyces_sp	SH1556978.08FU	FJ237134
OTU675	0	0	0	0	0	0	179	1	0	0	0	0	0	0	0	0	0	0	0	0		OTU675	k__Fungi	p__Basidiomycota	c__Agaricomycetes	o__Auriculariales	f__Exidiaceae	g__Exidiopsis	s__Exidiopsis_sp	SH1183218.08FU	AF291282
OTU677	37	10	0	0	0	25	116	100	609	0	0	1	0	0	0	0	0	0	0	0		OTU677	k__Fungi	p__Basidiomycota	c__Agaricomycetes	o__Polyporales	f__Polyporaceae	g__Trametes	s__Trametes_sp	SH1565940.08FU	AY840566
OTU678	0	0	0	0	0	70	0	0	0	0	0	0	0	0	0	0	0	0	0	0		OTU678	k__Fungi	p__Basidiomycota	c__Agaricomycetes	o__Auriculariales	f__Auriculariaceae	g__Auricularia	s__Auricularia_mesenterica	SH1561136.08FU	AF291271
OTU68	0	0	0	0	0	0	0	118	0	0	0	0	0	0	0	0	0	0	0	0		OTU68	k__Fungi	p__Basidiomycota	c__Agaricomycetes	o__Agaricales	f__Cyphellaceae	g__Cyphellopsis	s__Cyphellopsis_anomala	SH1510609.08FU	AY571034
OTU680	0	0	0	0	0	0	0	70	0	0	0	0	0	0	0	0	0	0	0	0		OTU680	k__Fungi	p__Basidiomycota	c__Agaricomycetes	o__Russulales	f__Peniophoraceae	g__unidentified	s__Peniophoraceae_sp	SH1646414.08FU	FJ820603
OTU683	0	0	0	0	1	0	0	0	0	0	0	0	0	0	0	0	0	0	44	0		OTU683	k__Fungi	p__Ascomycota	c__Eurotiomycetes	o__Chaetothyriales	f__Herpotrichiellaceae	g__Exophiala	s__Exophiala_sp	SH1635783.08FU	GQ254864
OTU684	0	0	0	0	0	0	21	0	0	0	0	0	0	0	0	0	0	0	0	0		OTU684	k__Fungi	p__Basidiomycota	c__Agaricomycetes	o__Boletales	f__Boletales_fam_Incertae_sedis	g__Leucogyrophana	s__Leucogyrophana_sororia	SH1510266.08FU	GQ162818
OTU685	1481	213	9665	1661	1254	11794	6554	6421	18272	26889	22	19	16	21	28	1	5	4	15	2		OTU685	k__Fungi	p__unidentified	c__unidentified	o__unidentified	f__unidentified	g__unidentified	s__unidentified	SH1524008.08FU	HM123572
OTU686	0	0	0	0	0	22	0	0	0	0	0	0	0	0	0	0	0	0	0	0		OTU686	k__Fungi	p__Rozellomycota	c__unidentified	o__unidentified	f__unidentified	g__unidentified	s__Rozellomycota_sp	SH1542799.08FU	HM069428
OTU688	0	0	0	0	0	0	0	0	0	0	8	3	16	0	14	0	0	0	0	0		OTU688	k__Fungi	p__Ascomycota	c__Orbiliomycetes	o__unidentified	f__unidentified	g__unidentified	s__Orbiliomycetes_sp	SH1515219.08FU	AM999543
OTU689	9	0	0	22	0	0	0	0	0	0	0	0	0	0	0	0	0	0	0	0		OTU689	k__Fungi	p__unidentified	c__unidentified	o__unidentified	f__unidentified	g__unidentified	s__unidentified	SH1644231.08FU	AY241671
OTU696	0	0	0	0	0	0	0	0	0	0	0	0	0	0	0	0	0	0	1	142		OTU696	k__Fungi	p__Ascomycota	c__Sordariomycetes	o__Hypocreales	f__Clavicipitaceae	g__Metarhizium	s__Metarhizium_carneum	SH1552520.08FU	AJ608984
OTU697	0	21	0	0	0	0	0	0	0	0	0	0	0	0	0	0	0	1	89	89		OTU697	k__Fungi	p__Ascomycota	c__Eurotiomycetes	o__Chaetothyriales	f__Herpotrichiellaceae	g__Exophiala	s__Exophiala_sp	SH1635779.08FU	GU083143
OTU698	0	0	0	1	43	0	0	0	126	79	0	0	0	0	1	0	0	0	0	0		OTU698	k__Fungi	p__Basidiomycota	c__Tremellomycetes	o__Tremellales	f__Bulleribasidiaceae	g__Derxomyces	s__Derxomyces_mrakii	SH1646482.08FU	AB022932
OTU699	0	0	0	0	0	0	0	70	0	0	0	0	0	0	0	0	0	0	0	0		OTU699	k__Fungi	p__Basidiomycota	c__Agaricomycetes	o__unidentified	f__unidentified	g__unidentified	s__Agaricomycetes_sp	SH1599722.08FU	FJ820594
OTU7	0	0	0	0	0	0	0	24	0	0	0	0	0	0	0	0	0	0	0	0		OTU7	k__Fungi	p__Basidiomycota	c__Agaricomycetes	o__Agaricales	f__Tricholomataceae	g__Tricholoma	s__Tricholoma_fulvocastaneum	SH1540538.08FU	AB289667
OTU70	0	0	0	0	0	0	0	0	0	0	0	0	0	0	0	0	0	0	0	14		OTU70	k__Fungi	p__Basidiomycota	c__Agaricomycetes	o__Boletales	f__Gomphidiaceae	g__Gomphidius	s__Gomphidius_maculatus	SH1630066.08FU	UDB001187
OTU701	0	0	0	0	0	0	0	0	0	0	0	0	0	0	0	0	0	0	19	0		OTU701	k__Fungi	p__Glomeromycota	c__Glomeromycetes	o__Glomerales	f__Glomeraceae	g__unidentified	s__Glomeraceae_sp	SH1174354.08FU	GQ388381
OTU702	13	21	950	5	8	107	0	0	0	0	2	0	0	0	0	3479	104	165	0	2		OTU702	k__Fungi	p__Ascomycota	c__Leotiomycetes	o__Rhytismatales	f__unidentified	g__unidentified	s__Rhytismatales_sp	SH1650605.08FU	GU559096
OTU704	6	109	636	355	28	595	2498	641	2561	1392	70	14980	2345	9569	17013	1	83	8	3146	64		OTU704	k__Fungi	p__Ascomycota	c__Dothideomycetes	o__Pleosporales	f__Melanommataceae	g__unidentified	s__Melanommataceae_sp	SH1645867.08FU	HM123264
OTU705	1	5	267	0	0	0	0	0	0	1	0	0	0	0	0	52	2822	3	0	1		OTU705	k__Fungi	p__Ascomycota	c__Leotiomycetes	o__Helotiales	f__Leotiaceae	g__Pezoloma	s__Pezoloma_ericae	SH1523762.08FU	FN565272	Hyaloscypha gryndleri
OTU708	0	0	0	0	0	8	0	0	1	0	41	2	6	2	22	0	0	0	0	0		OTU708	k__Fungi	p__Basidiomycota	c__Exobasidiomycetes	o__Exobasidiales	f__Exobasidiaceae	g__Exobasidium	s__Exobasidium_pachysporum	SH1236998.08FU	AB180352
OTU709	3	5	213	1	0	0	0	1	0	0	0	0	0	0	0	46	5398	1491	5	0		OTU709	k__Fungi	p__Ascomycota	c__Leotiomycetes	o__Helotiales	f__Dermateaceae	g__Trimmatostroma	s__Trimmatostroma_salicis	SH1524877.08FU	EU019300
OTU711	1	2	259	0	0	0	0	0	0	0	0	0	0	0	0	45	155	80	0	0		OTU711	k__Fungi	p__Ascomycota	c__Leotiomycetes	o__Helotiales	f__Helotiaceae	g__Cairneyella	s__Cairneyella_sp	SH1518264.08FU	AF099978
OTU713	0	0	174	0	0	0	0	0	0	0	0	0	0	0	0	0	0	0	0	0		OTU713	k__Fungi	p__Basidiomycota	c__Agaricomycetes	o__Auriculariales	f__unidentified	g__unidentified	s__Auriculariales_sp	SH1183212.08FU	AM901864
OTU714	0	0	0	3	0	490	0	0	29	1	1	0	0	0	0	1	0	0	0	0		OTU714	k__Fungi	p__unidentified	c__unidentified	o__unidentified	f__unidentified	g__unidentified	s__unidentified	SH1529400.08FU	FN298789
OTU716	68	199	7175	1013	337	2	229	366	0	28	2	0	2	0	0	23534	7462	10656	84	33333		OTU716	k__Fungi	p__Ascomycota	c__Leotiomycetes	o__Helotiales	f__Vibrisseaceae	g__Phialocephala	s__Phialocephala_fortinii	SH1647282.08FU	AY078138
OTU718	5	13	1142	0	1	62	0	28	0	0	2	0	0	0	0	3603	13	7	3	0		OTU718	k__Fungi	p__Ascomycota	c__Leotiomycetes	o__Helotiales	f__Helotiaceae	g__Meliniomyces	s__Meliniomyces_sp	SH1544240.08FU	FJ475724	Hyaloscypha sp.
OTU719	5	29	266	1	3	0	0	0	0	2	0	0	0	0	0	5	36494	6596	8	3		OTU719	k__Fungi	p__Ascomycota	c__Leotiomycetes	o__Helotiales	f__Hyaloscyphaceae	g__Lachnellula	s__Lachnellula_pulverulenta	SH1563222.08FU	AB267649
OTU72	0	0	0	0	0	0	0	0	0	0	0	0	0	0	0	0	0	0	36	0		OTU72	k__Fungi	p__Basidiomycota	c__Microbotryomycetes	o__Microbotryales	f__Microbotryaceae	g__Microbotryum	s__Microbotryum_violaceum	SH1572255.08FU	AF082990
OTU720	0	35	0	0	2	0	0	0	0	0	0	0	0	0	0	0	0	0	436	0		OTU720	k__Fungi	p__Ascomycota	c__Eurotiomycetes	o__Chaetothyriales	f__Herpotrichiellaceae	g__Exophiala	s__Exophiala_sp	SH1635799.08FU	EF644127
OTU721	0	0	0	2	0	0	0	0	0	0	0	0	0	0	0	0	0	0	14	0		OTU721	k__Fungi	p__Ascomycota	c__Sordariomycetes	o__Microascales	f__Microascaceae	g__Kernia	s__Kernia_sp	SH1575631.08FU	FJ946487
OTU723	0	0	0	0	0	0	0	0	0	0	0	0	0	0	0	0	0	0	32	0		OTU723	k__Fungi	p__Glomeromycota	c__Glomeromycetes	o__Glomerales	f__Glomeraceae	g__unidentified	s__Glomeraceae_sp	SH1174354.08FU	GQ388381
OTU724	7	15	1093	0	1	0	37	91	0	0	8	0	0	0	0	2630	8	49	10	1		OTU724	k__Fungi	p__Ascomycota	c__Leotiomycetes	o__Helotiales	f__unidentified	g__unidentified	s__Helotiales_sp	SH1523755.08FU	AY394907	Hyaloscypha hepaticicola
OTU727	0	0	0	4	6	0	0	0	0	0	0	0	0	0	0	0	0	3	0	0		OTU727	k__Fungi	p__Ascomycota	c__Sordariomycetes	o__Glomerellales	f__Plectosphaerellaceae	g__Verticillium	s__Verticillium_leptobactrum	SH1529401.08FU	AB214657
OTU733	0	0	0	0	3	0	29	26	0	456	0	0	0	0	0	0	0	0	0	0		OTU733	k__Fungi	p__Basidiomycota	c__Agaricomycetes	o__Polyporales	f__Phanerochaetaceae	g__Bjerkandera	s__Bjerkandera_sp	SH1615228.08FU	AF455438
OTU734	0	1	0	0	0	0	0	0	0	0	0	0	0	1	4779	0	0	0	0	0		OTU734	k__Fungi	p__Basidiomycota	c__Agaricomycetes	o__Sebacinales	f__Sebacinaceae	g__unidentified	s__Sebacinaceae_sp	SH1556216.08FU	EU910905
OTU736	49	117	3274	50	5	0	218	0	0	0	0	0	0	0	0	5997	24238	6872	52	14		OTU736	k__Fungi	p__Ascomycota	c__Dothideomycetes	o__unidentified	f__unidentified	g__unidentified	s__Dothideomycetes_sp	SH1538439.08FU	FJ440862
OTU739	0	0	73	34	14	0	0	10	71	8	0	0	0	0	0	0	0	0	0	0		OTU739	k__Fungi	p__Ascomycota	c__Leotiomycetes	o__Helotiales	f__unidentified	g__unidentified	s__Helotiales_sp	SH1529492.08FU	AM902089
OTU740	0	42	510	0	0	0	0	0	0	0	0	0	1	0	2	0	0	0	0	0		OTU740	k__Fungi	p__Ascomycota	c__Lecanoromycetes	o__unidentified	f__unidentified	g__unidentified	s__Lecanoromycetes_sp	SH1551152.08FU	EF373561
OTU743	1	0	441	0	5	0	0	0	0	0	0	0	0	0	0	0	0	0	0	0		OTU743	k__Fungi	p__Ascomycota	c__Leotiomycetes	o__unidentified	f__unidentified	g__unidentified	s__Leotiomycetes_sp	SH1505231.08FU	DQ979779
OTU748	16	0	0	0	0	0	0	0	0	0	0	0	0	0	0	0	2	0	0	4		OTU748	k__Fungi	p__Ascomycota	c__Sordariomycetes	o__Hypocreales	f__Clavicipitaceae	g__Metapochonia	s__Metapochonia_bulbillosa	SH1552440.08FU	AB378551
OTU749	0	25	0	0	0	0	0	0	0	0	0	0	0	0	0	0	0	0	0	0		OTU749	k__Fungi	p__Ascomycota	c__Eurotiomycetes	o__Eurotiales	f__Aspergillaceae	g__unidentified	s__Aspergillaceae_sp	SH1161259.08FU	AJ582962
OTU75	0	0	245	0	0	10	217	0	0	12	0	0	0	0	0	0	2	0	0	0		OTU75	k__Fungi	p__Basidiomycota	c__Exobasidiomycetes	o__Entylomatales	f__Entylomatales_fam_Incertae_sedis	g__Tilletiopsis	s__Tilletiopsis_washingtonensis	SH1541583.08FU	AF294696
OTU750	0	0	0	17	0	0	0	0	0	0	0	0	0	0	0	0	0	0	0	0		OTU750	k__Fungi	p__Ascomycota	c__Saccharomycetes	o__Saccharomycetales	f__Phaffomycetaceae	g__Cyberlindnera	s__Cyberlindnera_amylophila	SH1513140.08FU	DQ414541
OTU751	37	82	758	3	4	0	0	0	0	1	4	0	1	0	0	671	15082	2092	8	44		OTU751	k__Fungi	p__Ascomycota	c__unidentified	o__unidentified	f__unidentified	g__unidentified	s__Ascomycota_sp	SH1566020.08FU	HQ211971
OTU752	2	0	0	0	2	1	0	0	1	0	0	0	0	0	2839	0	0	0	0	0		OTU752	k__Fungi	p__Basidiomycota	c__Agaricomycetes	o__Sebacinales	f__Sebacinaceae	g__unidentified	s__Sebacinaceae_sp	SH1556216.08FU	EU910905
OTU753	406	14	0	0	0	0	0	0	0	0	0	0	0	0	0	0	645	0	0	0		OTU753	k__Fungi	p__Basidiomycota	c__Agaricomycetes	o__Agaricales	f__unidentified	g__unidentified	s__Agaricales_sp	SH1515743.08FU	FJ475676
OTU756	0	0	0	0	11	0	0	12	0	0	29	0	8	0	972	0	0	0	0	0		OTU756	k__Fungi	p__Basidiomycota	c__Tremellomycetes	o__Tremellales	f__unidentified	g__unidentified	s__Tremellales_sp	SH1640994.08FU	AM902000
OTU757	5540	389	0	2420	277	1	3439	517	1	166	80	788	2067	2126	2014	3	56	5	11	0		OTU757	k__Fungi	p__Basidiomycota	c__Tremellomycetes	o__Tremellales	f__Bulleribasidiaceae	g__Vishniacozyma	s__Vishniacozyma_sp	SH1528207.08FU	HQ211502
OTU76	9	99	4166	0	5	0	0	0	0	0	4	0	0	0	0	2296	14	0	1	0		OTU76	k__Fungi	p__Basidiomycota	c__Agaricomycetes	o__Sebacinales	f__unidentified	g__unidentified	s__Sebacinales_sp	SH1544470.08FU	FJ475810
OTU762	0	0	0	19	0	135	0	0	0	0	0	0	0	0	0	0	0	0	0	0		OTU762	k__Fungi	p__Basidiomycota	c__Agaricomycetes	o__Agaricales	f__unidentified	g__unidentified	s__Agaricales_sp	SH1649720.08FU	DQ117964
OTU763	0	0	0	0	0	0	0	0	84	0	0	0	0	1	1	0	0	0	0	0		OTU763	k__Fungi	p__Basidiomycota	c__Tremellomycetes	o__Tremellales	f__Bulleraceae	g__Genolevuria	s__Genolevuria_bromeliarum	SH1529902.08FU	EU386359
OTU764	0	0	0	0	8	0	0	0	0	0	0	0	0	0	0	0	0	0	38	0		OTU764	k__Fungi	p__unidentified	c__unidentified	o__unidentified	f__unidentified	g__unidentified	s__unidentified	SH1198329.08FU	EU516690
OTU767	0	0	75	0	0	0	0	0	0	0	0	0	0	0	0	0	0	556	0	0		OTU767	k__Fungi	p__Basidiomycota	c__Agaricomycetes	o__Auriculariales	f__Exidiaceae	g__Ductifera	s__Ductifera_sucina	SH1240608.08FU	AY509551
OTU768	0	28	0	0	0	0	0	0	0	0	0	0	0	0	0	0	0	0	1	0		OTU768	k__Fungi	p__Mucoromycota	c__Mucoromycetes	o__Mucorales	f__Cunninghamellaceae	g__Absidia	s__Absidia_cylindrospora	SH1522663.08FU	AY944889
OTU77	0	0	0	0	0	0	0	0	0	0	0	0	0	0	0	1	32	0	0	0		OTU77	k__Fungi	p__Mortierellomycota	c__Mortierellomycetes	o__Mortierellales	f__Mortierellaceae	g__Mortierella	s__Mortierella_sp	SH1557030.08FU	HQ211549
OTU772	0	0	0	0	0	0	0	0	0	0	0	0	0	0	0	0	0	0	11	0		OTU772	k__Fungi	p__Ascomycota	c__Sordariomycetes	o__Hypocreales	f__Nectriaceae	g__unidentified	s__Nectriaceae_sp	SH1173590.08FU	EU754941
OTU773	0	0	0	0	0	0	0	0	0	0	10	12	10	0	0	0	0	0	0	0		OTU773	k__Fungi	p__Ascomycota	c__Eurotiomycetes	o__Chaetothyriales	f__Herpotrichiellaceae	g__Cladophialophora	s__Cladophialophora_boppii	SH1529596.08FU	GU566223
OTU774	0	0	0	0	0	0	0	0	69	0	0	0	0	0	0	0	0	0	0	0		OTU774	k__Fungi	p__Ascomycota	c__Leotiomycetes	o__Erysiphales	f__Erysiphaceae	g__Erysiphe	s__Erysiphe_convolvuli	SH1562822.08FU	AF011298
OTU775	0	0	0	0	0	0	0	0	0	0	0	0	0	0	0	0	0	0	26	0		OTU775	k__Fungi	p__Glomeromycota	c__Glomeromycetes	o__Glomerales	f__Glomeraceae	g__unidentified	s__Glomeraceae_sp	SH1570960.08FU	FJ008648
OTU776	11	0	0	0	0	0	0	0	0	0	0	0	0	0	1	0	0	0	0	0		OTU776	k__Fungi	p__Basidiomycota	c__Tremellomycetes	o__Tremellales	f__Bulleraceae	g__Genolevuria	s__Genolevuria_sp	SH1574509.08FU	EF363150
OTU777	0	8	0	0	0	0	0	0	0	0	0	0	0	0	0	0	0	0	3	0		OTU777	k__Fungi	p__Ascomycota	c__Orbiliomycetes	o__Orbiliales	f__Orbiliaceae	g__Dactylaria	s__Dactylaria_mitrata	SH1659530.08FU	EF029228
OTU778	0	0	0	0	0	0	0	0	0	0	33	0	1	0	152	0	0	0	0	0		OTU778	k__Fungi	p__unidentified	c__unidentified	o__unidentified	f__unidentified	g__unidentified	s__unidentified	SH1640992.08FU	EU516889
OTU779	5	76	0	4	14	0	0	0	0	0	0	0	0	0	0	1	23	47	1806	1		OTU779	k__Fungi	p__Basidiomycota	c__Agaricomycetes	o__Atheliales	f__Tylosporaceae	g__Amphinema	s__Amphinema_sp	SH1648320.08FU	UDB008246
OTU78	0	19	0	0	38	0	112	0	0	0	0	0	0	0	0	0	0	0	0	0		OTU78	k__Fungi	p__Basidiomycota	c__Agaricostilbomycetes	o__Agaricostilbales	f__Kondoaceae	g__Bensingtonia	s__Bensingtonia_sp	SH1522621.08FU	AF444672
OTU780	0	335	0	0	0	1	231	0	102	0	0	1	2	0	0	0	0	0	0	0		OTU780	k__Fungi	p__Basidiomycota	c__Tremellomycetes	o__Tremellales	f__Tremellaceae	g__Bulleromyces	s__Bulleromyces_albus	SH1574527.08FU	AF444662
OTU781	0	58	0	1	64	0	0	0	0	0	5	3	0	1	13	0	0	1	0	0		OTU781	k__Fungi	p__Basidiomycota	c__Tremellomycetes	o__Tremellales	f__Bulleraceae	g__Genolevuria	s__Genolevuria_tibetensis	SH1574511.08FU	EF363148
OTU782	0	0	0	0	0	122	0	0	0	0	0	0	0	0	0	0	0	0	0	0		OTU782	k__Fungi	p__Basidiomycota	c__Tremellomycetes	o__Tremellales	f__Bulleraceae	g__Genolevuria	s__Genolevuria_sp	SH1574509.08FU	EF363150
OTU783	0	0	183	0	0	0	0	0	0	0	0	0	0	0	0	0	0	0	0	0		OTU783	k__Fungi	p__Ascomycota	c__Leotiomycetes	o__Erysiphales	f__Erysiphaceae	g__Erysiphe	s__Erysiphe_platani	SH1562820.08FU	AF011311
OTU784	1	0	0	0	52	0	0	0	0	0	21	0	3	0	2	0	0	0	0	0		OTU784	k__Fungi	p__Basidiomycota	c__Tremellomycetes	o__Tremellales	f__Bulleraceae	g__Genolevuria	s__Genolevuria_sp	SH1574509.08FU	EF363150
OTU786	0	0	0	0	0	0	0	0	30	0	0	0	0	0	0	0	0	0	0	0		OTU786	k__Fungi	p__unidentified	c__unidentified	o__unidentified	f__unidentified	g__unidentified	s__unidentified	SH1560630.08FU	EF595994
OTU787	0	1	0	18	0	0	11	102	116	155	147	1	62	13	153	0	0	0	0	0		OTU787	k__Fungi	p__Basidiomycota	c__Agaricomycetes	o__Atheliales	f__Tylosporaceae	g__Tylospora	s__Tylospora_sp	SH1571571.08FU	DQ482024
OTU788	0	0	0	41	0	0	0	0	0	0	0	0	0	0	0	0	0	0	0	0		OTU788	k__Fungi	p__Basidiomycota	c__Tremellomycetes	o__Tremellales	f__Tremellaceae	g__Cryptococcus	s__Cryptococcus_sp	SH1576897.08FU	FM178286
OTU789	0	0	0	19	0	0	0	0	0	0	0	0	0	0	0	0	0	0	0	0		OTU789	k__Fungi	p__Ascomycota	c__Pezizomycetes	o__Pezizales	f__Sarcoscyphaceae	g__Sarcoscypha	s__Sarcoscypha_emarginata	SH1157904.08FU	U66020
OTU79	0	0	0	0	0	0	0	0	0	0	1	2	10	2	0	0	1	0	0	0		OTU79	k__Fungi	p__Basidiomycota	c__Agaricostilbomycetes	o__Agaricostilbales	f__unidentified	g__unidentified	s__Agaricostilbales_sp	SH1236275.08FU	AY313066
OTU790	0	0	0	0	0	0	0	0	0	26	0	0	0	0	0	0	0	0	0	0		OTU790	k__Fungi	p__Ascomycota	c__Sordariomycetes	o__Magnaporthales	f__Magnaporthaceae	g__Pyricularia	s__Pyricularia_sp	SH1520863.08FU	GU973630
OTU791	0	0	0	0	2	0	0	0	1	0	33	0	0	0	1	0	0	0	0	0		OTU791	k__Fungi	p__Basidiomycota	c__Tremellomycetes	o__Tremellales	f__Bulleraceae	g__Genolevuria	s__Genolevuria_sp	SH1574509.08FU	EF363150
OTU792	0	0	0	0	0	0	0	0	0	0	0	0	1	3	0	0	0	17	11	4		OTU792	k__Fungi	p__Ascomycota	c__Sordariomycetes	o__Hypocreales	f__Bionectriaceae	g__Gliomastix	s__Gliomastix_sp	SH1513366.08FU	FJ946481
OTU793	0	0	0	0	0	0	0	0	0	0	0	0	0	0	0	0	0	0	16	0		OTU793	k__Fungi	p__Ascomycota	c__Dothideomycetes	o__Venturiales	f__Sympoventuriaceae	g__Ochroconis	s__Ochroconis_sp	SH1558051.08FU	EU516806
OTU796	7	61	0	3	15	0	0	0	96	0	1	0	0	0	0	0	413	385	2222	2685		OTU796	k__Fungi	p__Ascomycota	c__Eurotiomycetes	o__Chaetothyriales	f__Herpotrichiellaceae	g__Cladophialophora	s__Cladophialophora_sp	SH1529591.08FU	GU083193
OTU798	0	6	0	2	3	0	0	0	0	0	0	0	0	0	0	0	129	241	264	249		OTU798	k__Fungi	p__Ascomycota	c__Eurotiomycetes	o__Chaetothyriales	f__Herpotrichiellaceae	g__unidentified	s__Herpotrichiellaceae_sp	SH1529591.08FU	FN298727
OTU799	0	0	0	0	0	47	0	0	0	0	0	1	0	0	0	266	0	45	1	0		OTU799	k__Fungi	p__Ascomycota	c__Dothideomycetes	o__Capnodiales	f__Teratosphaeriaceae	g__unidentified	s__Teratosphaeriaceae_sp	SH1627145.08FU	AM999562
OTU8	0	0	2694	0	0	0	0	0	0	0	0	1	2	0	0	1	0	0	0	0		OTU8	k__Fungi	p__Chytridiomycota	c__Spizellomycetes	o__Spizellomycetales	f__unidentified	g__unidentified	s__Spizellomycetales_sp	SH1656462.08FU	AM999621
OTU800	17	2764	1	1646	3678	0	8176	192	0	7340	108	54	236	54	69	0	0	9	1	1		OTU800	k__Fungi	p__Ascomycota	c__Dothideomycetes	o__Tubeufiales	f__Tubeufiaceae	g__Helicoma	s__Helicoma_sp	SH1515524.08FU	FN435802
OTU802	0	0	0	38	0	0	0	0	0	0	0	0	0	0	0	0	0	0	0	0		OTU802	k__Fungi	p__Ascomycota	c__Sordariomycetes	o__Hypocreales	f__Clavicipitaceae	g__Claviceps	s__Claviceps_purpurea	SH1644885.08FU	AB162147
OTU807	0	18	0	0	7	0	0	0	0	0	0	0	0	0	0	0	0	2	229	66		OTU807	k__Fungi	p__Ascomycota	c__Eurotiomycetes	o__Chaetothyriales	f__Herpotrichiellaceae	g__Cladophialophora	s__Cladophialophora_sp	SH1529632.08FU	GU083280
OTU81	0	0	342	3	0	0	176	11	2257	491	0	0	4	1	0	0	20	4	1	0		OTU81	k__Fungi	p__Basidiomycota	c__Tremellomycetes	o__Filobasidiales	f__Filobasidiaceae	g__Filobasidium	s__Filobasidium_magnum	SH1631612.08FU	AF190008
OTU811	0	0	0	0	0	0	0	373	0	0	0	0	0	0	1	0	0	0	0	0		OTU811	k__Fungi	p__Ascomycota	c__Leotiomycetes	o__Erysiphales	f__Erysiphaceae	g__Erysiphe	s__Erysiphe_hedwigii	SH1562825.08FU	AF298539
OTU812	0	0	0	0	75	177	0	0	0	0	0	0	0	0	0	0	0	0	0	0		OTU812	k__Fungi	p__Ascomycota	c__Leotiomycetes	o__Erysiphales	f__Erysiphaceae	g__Erysiphe	s__Erysiphe_alphitoides	SH1562813.08FU	AB257430
OTU817	0	0	0	0	0	0	0	0	0	0	0	0	0	0	0	0	0	0	16	0		OTU817	k__Fungi	p__Mucoromycota	c__Mucoromycetes	o__Mucorales	f__Mucoraceae	g__Mucor	s__Mucor_hiemalis	SH1584791.08FU	AY243949
OTU819	0	1	0	1	2	0	5	0	0	5	0	0	0	0	0	0	0	0	0	0		OTU819	k__Fungi	p__Ascomycota	c__Dothideomycetes	o__Tubeufiales	f__Tubeufiaceae	g__Helicoma	s__Helicoma_sp	SH1515524.08FU	FN435802
OTU824	0	146	0	1	0	0	5	499	1433	29	0	1	0	22	0	0	0	0	11	0		OTU824	k__Fungi	p__Ascomycota	c__Sordariomycetes	o__Hypocreales	f__Stachybotryaceae	g__Myrothecium	s__Myrothecium_sp	SH1561025.08FU	EU516726
OTU825	0	0	0	0	0	535	0	0	0	0	0	0	0	0	0	0	0	0	0	0		OTU825	k__Fungi	p__Basidiomycota	c__unidentified	o__unidentified	f__unidentified	g__unidentified	s__Basidiomycota_sp	SH1157383.08FU	AF207666
OTU826	0	0	250	0	0	0	0	0	0	0	0	0	0	0	0	1	0	1	0	0		OTU826	k__Fungi	p__Ascomycota	c__Leotiomycetes	o__Rhytismatales	f__unidentified	g__unidentified	s__Rhytismatales_sp	SH1650605.08FU	GU559096
OTU827	0	14	0	1	10	0	0	0	0	0	0	0	0	0	0	0	0	10	215	66		OTU827	k__Fungi	p__Ascomycota	c__Eurotiomycetes	o__Chaetothyriales	f__Herpotrichiellaceae	g__Cladophialophora	s__Cladophialophora_sp	SH1529632.08FU	GU083280
OTU828	0	0	0	0	0	0	0	93	0	0	0	0	0	0	0	0	0	0	0	0		OTU828	k__Fungi	p__Ascomycota	c__Sordariomycetes	o__Hypocreales	f__Hypocreales_fam_Incertae_sedis	g__Acremonium	s__Acremonium_sp	SH1572978.08FU	AJ890439
OTU83	0	0	0	0	0	0	0	0	0	0	0	0	0	0	0	0	0	0	9	3		OTU83	k__Fungi	p__Basidiomycota	c__Tremellomycetes	o__Filobasidiales	f__Filobasidiaceae	g__Goffeauzyma	s__Goffeauzyma_gastrica	SH1556741.08FU	EU266562
OTU830	0	0	0	0	0	0	0	0	0	0	0	0	0	0	0	0	0	0	64	8		OTU830	k__Fungi	p__Ascomycota	c__Eurotiomycetes	o__Chaetothyriales	f__Herpotrichiellaceae	g__Cladophialophora	s__Cladophialophora_sp	SH1636091.08FU	GQ223476
OTU842	0	0	0	0	0	0	0	0	0	0	0	0	0	0	0	0	2	9	22	43		OTU842	k__Fungi	p__Ascomycota	c__Eurotiomycetes	o__Chaetothyriales	f__Herpotrichiellaceae	g__Cladophialophora	s__Cladophialophora_chaetospira	SH1529584.08FU	EU035403
OTU844	0	0	0	0	0	0	0	0	0	0	0	0	0	0	0	0	0	245	0	0		OTU844	k__Fungi	p__Ascomycota	c__Eurotiomycetes	o__Onygenales	f__Arthrodermataceae	g__Trichophyton	s__Trichophyton_circonvolutum	SH1560826.08FU	AJ270791
OTU846	1	7015	0	53	71	0	0	0	0	1	0	0	0	0	1	1593	0	1	0	1		OTU846	k__Fungi	p__Ascomycota	c__Leotiomycetes	o__Helotiales	f__unidentified	g__unidentified	s__Helotiales_sp	SH1637611.08FU	AY599236
OTU847	0	0	0	54	5	0	0	0	0	0	0	0	0	0	9	0	0	0	0	0		OTU847	k__Fungi	p__Basidiomycota	c__Tremellomycetes	o__Tremellales	f__Tremellales_fam_Incertae_sedis	g__Kwoniella	s__Kwoniella_betulae	SH1651016.08FU	AM901961
OTU848	0	0	0	0	0	0	0	0	0	26	0	0	0	0	0	0	0	0	0	0		OTU848	k__Fungi	p__Ascomycota	c__Eurotiomycetes	o__Chaetothyriales	f__Chaetothyriales_fam_Incertae_sedis	g__Strelitziana	s__Strelitziana_sp	SH1613990.08FU	FJ438387
OTU851	0	0	0	0	0	0	0	0	0	0	23	0	0	0	0	0	0	0	0	0		OTU851	k__Fungi	p__Ascomycota	c__Sordariomycetes	o__Hypocreales	f__Niessliaceae	g__Eucasphaeria	s__Eucasphaeria_capensis	SH1506689.08FU	EF110618
OTU852	0	0	0	0	0	0	0	0	0	0	0	0	0	0	17	0	0	0	0	0		OTU852	k__Fungi	p__Ascomycota	c__Eurotiomycetes	o__Phaeomoniellales	f__Phaeomoniellaceae	g__Phaeomoniella	s__Phaeomoniella_sp	SH1615019.08FU	AY971710
OTU855	0	9	0	0	7	0	0	0	0	0	0	0	0	0	0	13	0	0	93	24		OTU855	k__Fungi	p__Ascomycota	c__Eurotiomycetes	o__Chaetothyriales	f__Herpotrichiellaceae	g__Cladophialophora	s__Cladophialophora_sp	SH1529779.08FU	GU446638
OTU859	0	0	0	1	4	0	0	0	916	12	0	0	0	0	0	0	1	0	0	0		OTU859	k__Fungi	p__Ascomycota	c__Sordariomycetes	o__Hypocreales	f__Hypocreales_fam_Incertae_sedis	g__Sarocladium	s__Sarocladium_strictum	SH1541921.08FU	FM178236
OTU860	0	0	0	1	3	0	0	0	0	68	0	0	0	0	0	0	0	0	346	2		OTU860	k__Fungi	p__Ascomycota	c__Sordariomycetes	o__Hypocreales	f__Hypocreales_fam_Incertae_sedis	g__Fusariella	s__Fusariella_sp	SH1555986.08FU	FJ820737
OTU862	0	6	0	0	0	0	0	0	0	0	4	0	0	0	0	43	0	79	39	5		OTU862	k__Fungi	p__Ascomycota	c__Eurotiomycetes	o__Chaetothyriales	f__Herpotrichiellaceae	g__Cladophialophora	s__Cladophialophora_sp	SH1529803.08FU	HQ211634
OTU863	0	0	0	25	11	0	0	0	0	0	2	1	2	0	6	0	0	0	0	0		OTU863	k__Fungi	p__Ascomycota	c__Eurotiomycetes	o__Chaetothyriales	f__Chaetothyriales_fam_Incertae_sedis	g__Sarcinomyces	s__Sarcinomyces_sp	SH1562723.08FU	FJ553309
OTU864	21	0	0	0	0	0	0	0	0	0	0	0	0	0	0	0	0	0	0	0		OTU864	k__Fungi	p__Ascomycota	c__Lichinomycetes	o__Lichinales	f__Lichinaceae	g__Phylliscum	s__Phylliscum_sp	SH1632783.08FU	FJ554179
OTU865	0	0	0	0	0	0	0	0	0	0	0	0	1	8	0	0	0	0	37	0		OTU865	k__Fungi	p__Ascomycota	c__Eurotiomycetes	o__Chaetothyriales	f__Trichomeriaceae	g__Knufia	s__Knufia_sp	SH1517149.08FU	EU516743
OTU866	3	11	0	1	1	0	0	0	0	0	0	0	0	0	0	0	0	0	780	0		OTU866	k__Fungi	p__Ascomycota	c__Sordariomycetes	o__Magnaporthales	f__Magnaporthaceae	g__Slopeiomyces	s__Slopeiomyces_cylindrosporus	SH1609404.08FU	EU853848
OTU867	1	0	0	0	8	0	0	0	0	0	0	0	10	0	1	0	0	0	0	0		OTU867	k__Fungi	p__unidentified	c__unidentified	o__unidentified	f__unidentified	g__unidentified	s__unidentified	SH1171487.08FU	HM123707
OTU868	0	0	0	0	0	0	0	0	0	0	0	0	0	0	0	0	0	0	10	0		OTU868	k__Fungi	p__Ascomycota	c__Sordariomycetes	o__Hypocreales	f__Ophiocordycipitaceae	g__Tolypocladium	s__Tolypocladium_album	SH1649314.08FU	HM595511
OTU87	0	0	0	0	0	0	0	0	0	0	0	0	0	0	0	0	0	0	27	0		OTU87	k__Fungi	p__Basidiomycota	c__Agaricomycetes	o__Agaricales	f__Hygrophoraceae	g__Hygrocybe	s__Hygrocybe_sp	SH1512920.08FU	DQ420709
OTU872	0	0	0	0	0	0	0	14	0	0	0	0	0	0	0	0	0	0	0	0		OTU872	k__Fungi	p__Basidiomycota	c__Tremellomycetes	o__Tremellales	f__Bulleribasidiaceae	g__Hannaella	s__Hannaella_sp	SH1522792.08FU	FN428907
OTU875	0	0	0	25	22	0	0	0	0	0	0	0	0	0	0	0	2	0	7	1606		OTU875	k__Fungi	p__Ascomycota	c__Eurotiomycetes	o__Chaetothyriales	f__Herpotrichiellaceae	g__Cladophialophora	s__Cladophialophora_sp	SH1529598.08FU	EU624335
OTU876	4	18	0	3	4	0	0	0	0	0	0	0	0	0	0	1	48	73	394	109		OTU876	k__Fungi	p__Ascomycota	c__Eurotiomycetes	o__Chaetothyriales	f__unidentified	g__unidentified	s__Chaetothyriales_sp	SH1529602.08FU	GU083139
OTU877	0	0	0	0	0	0	0	0	162	0	0	0	0	0	0	0	0	1	0	0		OTU877	k__Fungi	p__Ascomycota	c__Eurotiomycetes	o__Chaetothyriales	f__unidentified	g__unidentified	s__Chaetothyriales_sp	SH1204834.08FU	HM992800
OTU878	0	0	0	0	0	0	0	0	128	0	0	0	0	0	0	0	0	0	0	0		OTU878	k__Fungi	p__Ascomycota	c__Sordariomycetes	o__Hypocreales	f__Stachybotryaceae	g__Myrothecium	s__Myrothecium_inundatum	SH1561017.08FU	AJ302005
OTU879	0	0	0	0	0	0	0	0	0	0	0	0	0	0	0	0	103	0	1	0		OTU879	k__Fungi	p__Basidiomycota	c__Tremellomycetes	o__Tremellales	f__Bulleraceae	g__Genolevuria	s__Genolevuria_tibetensis	SH1574511.08FU	EF363146
OTU88	0	0	0	13	0	0	0	0	0	0	0	0	0	0	0	0	0	0	0	0		OTU88	k__Fungi	p__Basidiomycota	c__Microbotryomycetes	o__Microbotryales	f__Microbotryaceae	g__Microbotryum	s__Microbotryum_violaceum	SH1572255.08FU	AY188368
OTU882	0	0	0	0	0	0	0	71	0	0	0	0	0	0	0	0	0	0	0	0		OTU882	k__Fungi	p__Ascomycota	c__Sordariomycetes	o__Hypocreales	f__Hypocreales_fam_Incertae_sedis	g__Fusariella	s__Fusariella_sp	SH1555986.08FU	FJ820737
OTU883	0	0	0	0	0	0	0	39	0	0	0	0	0	0	0	0	0	0	0	0		OTU883	k__Fungi	p__Ascomycota	c__Sordariomycetes	o__Microascales	f__Halosphaeriaceae	g__unidentified	s__Halosphaeriaceae_sp	SH1576419.08FU	EU686921
OTU884	0	0	0	0	0	0	0	0	0	0	0	0	0	0	0	0	0	0	18	0		OTU884	k__Fungi	p__Ascomycota	c__Sordariomycetes	o__Hypocreales	f__Hypocreaceae	g__Trichoderma	s__Trichoderma_seppoi	SH1568412.08FU	FJ860833
OTU89	0	0	0	0	12	0	0	0	0	0	0	0	0	0	0	0	0	0	0	0		OTU89	k__Fungi	p__Mortierellomycota	c__Mortierellomycetes	o__Mortierellales	f__Mortierellaceae	g__Mortierella	s__Mortierella_sp	SH1608167.08FU	HQ211894
OTU891	0	0	0	0	735	0	0	0	0	0	0	0	0	0	0	0	0	0	0	0		OTU891	k__Fungi	p__Basidiomycota	c__Tremellomycetes	o__Tremellales	f__Tremellaceae	g__Cryptococcus	s__Cryptococcus_sp	SH1576891.08FU	FJ237224
OTU892	4	12	140	0	0	0	0	0	0	0	0	0	0	0	0	0	0	328	0	0		OTU892	k__Fungi	p__Ascomycota	c__Sordariomycetes	o__unidentified	f__unidentified	g__unidentified	s__Sordariomycetes_sp	SH1506878.08FU	HQ212042
OTU893	0	0	0	0	0	0	0	0	191	0	0	0	0	0	0	0	0	0	0	0		OTU893	k__Fungi	p__Ascomycota	c__Eurotiomycetes	o__Chaetothyriales	f__Trichomeriaceae	g__Knufia	s__Knufia_sp	SH1557329.08FU	AJ971454
OTU894	0	0	0	0	1	0	0	0	0	0	0	0	0	0	0	0	0	3	127	85		OTU894	k__Fungi	p__Ascomycota	c__Eurotiomycetes	o__Chaetothyriales	f__unidentified	g__unidentified	s__Chaetothyriales_sp	SH1547475.08FU	DQ421058
OTU895	0	0	0	0	0	0	13	0	0	0	0	0	0	48	0	0	0	0	4	0		OTU895	k__Fungi	p__Ascomycota	c__Sordariomycetes	o__Hypocreales	f__Hypocreales_fam_Incertae_sedis	g__Fusariella	s__Fusariella_sp	SH1555986.08FU	FJ820737
OTU896	0	0	0	0	2	0	0	0	0	0	0	0	0	0	0	0	0	0	1	82		OTU896	k__Fungi	p__Ascomycota	c__Lecanoromycetes	o__Ostropales	f__unidentified	g__unidentified	s__Ostropales_sp	SH1566823.08FU	EU516897
OTU897	0	0	0	0	0	0	0	0	49	0	0	0	0	0	0	0	0	0	0	0		OTU897	k__Fungi	p__Ascomycota	c__Sordariomycetes	o__unidentified	f__unidentified	g__unidentified	s__Sordariomycetes_sp	SH1561516.08FU	HM037685
OTU9	2	9	836	11	4	15	85	365	123	116	1	0	1	0	0	0	2	0	1	1		OTU9	k__Fungi	p__Basidiomycota	c__Malasseziomycetes	o__Malasseziales	f__Malasseziaceae	g__Malassezia	s__Malassezia_sp	SH1565713.08FU	AM901834
OTU903	0	126	0	10	92	0	0	0	0	44	38	4	28	0	19	0	0	0	0	0		OTU903	k__Fungi	p__Ascomycota	c__Lecanoromycetes	o__Ostropales	f__Stictidaceae	g__unidentified	s__Stictidaceae_sp	SH1240034.08FU	AM901922
OTU909	2	23	0	1	915	0	0	0	0	0	0	0	0	0	0	0	0	0	1	0		OTU909	k__Fungi	p__Ascomycota	c__unidentified	o__unidentified	f__unidentified	g__unidentified	s__Ascomycota_sp	SH1541932.08FU	AM901810
OTU91	40	0	74	0	3	0	74	0	0	0	0	0	0	0	0	0	1	0	0	0		OTU91	k__Fungi	p__Basidiomycota	c__Agaricomycetes	o__Agaricales	f__Schizophyllaceae	g__Schizophyllum	s__Schizophyllum_commune	SH1565276.08FU	HQ331058
OTU910	0	0	0	1060	0	0	0	24	0	0	0	0	0	0	0	0	0	1	0	0		OTU910	k__Fungi	p__Ascomycota	c__Leotiomycetes	o__Helotiales	f__Dermateaceae	g__Trimmatostroma	s__Trimmatostroma_cordae	SH1597917.08FU	AJ244263
OTU911	3	17	0	0	0	0	0	0	0	0	0	0	0	0	0	0	0	0	310	230		OTU911	k__Fungi	p__Ascomycota	c__Eurotiomycetes	o__Chaetothyriales	f__Herpotrichiellaceae	g__Cladophialophora	s__Cladophialophora_sp	SH1529674.08FU	FJ440877
OTU912	0	0	0	0	0	0	0	0	0	0	0	0	0	0	0	244	3	84	9	0		OTU912	k__Fungi	p__Ascomycota	c__Leotiomycetes	o__Helotiales	f__unidentified	g__unidentified	s__Helotiales_sp	SH1522936.08FU	HM146819
OTU913	0	0	0	0	0	0	93	18	0	0	0	0	0	0	0	0	0	0	0	0		OTU913	k__Fungi	p__unidentified	c__unidentified	o__unidentified	f__unidentified	g__unidentified	s__unidentified	SH1644388.08FU	FJ449911
OTU914	0	0	0	0	0	0	0	0	74	0	0	0	0	0	0	0	0	0	0	0		OTU914	k__Fungi	p__Ascomycota	c__Sordariomycetes	o__unidentified	f__unidentified	g__unidentified	s__Xylariomycetidae	SH1585523.08FU	HM122766
OTU915	0	0	0	0	0	0	0	103	0	0	0	0	0	0	0	0	4	3	29	2		OTU915	k__Fungi	p__Ascomycota	c__Orbiliomycetes	o__Orbiliales	f__Orbiliaceae	g__Dactylaria	s__Dactylaria_mitrata	SH1659530.08FU	EF029228
OTU916	0	35	0	0	0	0	0	0	0	0	0	0	0	1	0	0	0	0	0	0		OTU916	k__Fungi	p__Ascomycota	c__Sordariomycetes	o__Hypocreales	f__Stachybotryaceae	g__Myrothecium	s__Myrothecium_sp	SH1557967.08FU	DQ092526
OTU919	0	0	0	0	0	103	0	0	8	0	0	0	0	0	0	0	0	0	0	0		OTU919	k__Fungi	p__Ascomycota	c__Sordariomycetes	o__Hypocreales	f__Stachybotryaceae	g__Myrothecium	s__Myrothecium_sp	SH1561027.08FU	GU055518
OTU920	2	5	0	0	4	0	0	0	0	0	0	2	0	0	3	0	0	0	0	0		OTU920	k__Fungi	p__Ascomycota	c__Lecanoromycetes	o__Ostropales	f__Stictidaceae	g__unidentified	s__Stictidaceae_sp	SH1240034.08FU	AM901922
OTU922	0	0	0	0	0	0	0	22	0	0	0	0	0	0	0	0	0	0	0	1		OTU922	k__Fungi	p__Ascomycota	c__Sordariomycetes	o__unidentified	f__unidentified	g__unidentified	s__Sordariomycetes_sp	SH1546286.08FU	FJ571484
OTU926	0	3	0	1	0	0	0	0	0	0	0	0	0	0	0	0	0	0	472	0		OTU926	k__Fungi	p__Ascomycota	c__Sordariomycetes	o__Magnaporthales	f__Magnaporthaceae	g__unidentified	s__Magnaporthaceae_sp	SH1211585.08FU	GQ923979
OTU927	0	0	0	0	0	0	0	0	0	0	0	0	0	0	0	0	0	0	19	0		OTU927	k__Fungi	p__Ascomycota	c__Sordariomycetes	o__Microascales	f__Halosphaeriaceae	g__unidentified	s__Halosphaeriaceae_sp	SH1193367.08FU	EU687075
OTU928	0	0	0	0	0	0	0	266	148	0	0	0	0	2	0	0	0	0	0	0		OTU928	k__Fungi	p__unidentified	c__unidentified	o__unidentified	f__unidentified	g__unidentified	s__unidentified	SH1541920.08FU	FJ265922
OTU929	0	0	193	0	0	0	0	23	49	0	0	0	0	0	0	0	0	0	0	0		OTU929	k__Fungi	p__Ascomycota	c__unidentified	o__unidentified	f__unidentified	g__unidentified	s__Ascomycota_sp	SH1204848.08FU	AY969659
OTU93	0	0	375	174	17	0	0	0	0	0	0	0	0	0	0	0	98	8	0	0		OTU93	k__Fungi	p__Mortierellomycota	c__Mortierellomycetes	o__Mortierellales	f__unidentified	g__unidentified	s__Mortierellales_sp	SH1529195.08FU	EU030395
OTU930	0	0	0	0	116	0	0	0	0	0	0	0	0	0	0	0	0	0	0	0		OTU930	k__Fungi	p__unidentified	c__unidentified	o__unidentified	f__unidentified	g__unidentified	s__unidentified	SH1541920.08FU	FJ265931
OTU932	0	0	0	0	0	0	0	0	0	0	0	0	0	0	0	73	0	0	0	0		OTU932	k__Fungi	p__Ascomycota	c__Sordariomycetes	o__unidentified	f__unidentified	g__unidentified	s__Sordariomycetes_sp	SH1644903.08FU	EU680482
OTU934	0	0	0	0	0	0	0	0	0	0	0	50	2	0	0	0	3	0	0	0		OTU934	k__Fungi	p__unidentified	c__unidentified	o__unidentified	f__unidentified	g__unidentified	s__unidentified	SH1649532.08FU	EU482277
OTU935	0	0	2	0	0	2	2	4	3	0	0	0	0	0	0	0	0	0	3	0		OTU935	k__Fungi	p__Ascomycota	c__Orbiliomycetes	o__Orbiliales	f__unidentified	g__unidentified	s__Orbiliales_sp	SH1570311.08FU	HM161991
OTU936	20	0	77	0	0	0	0	0	0	0	0	0	0	1	0	0	0	0	0	0		OTU936	k__Fungi	p__Ascomycota	c__Dothideomycetes	o__Pleosporales	f__Pleosporaceae	g__Bipolaris	s__Bipolaris_sp	SH1526399.08FU	DQ242475
OTU937	0	19	0	0	0	0	0	0	0	0	0	0	0	0	0	0	0	0	0	0		OTU937	k__Fungi	p__Ascomycota	c__GS37	o__GS37	f__unidentified	g__unidentified	s__GS37_sp	SH1186533.08FU	EF373563
OTU939	0	0	0	0	0	0	0	0	0	0	23	3	1	0	1	0	0	0	0	0		OTU939	k__Fungi	p__Ascomycota	c__Dothideomycetes	o__unidentified	f__unidentified	g__unidentified	s__Dothideomycetes_sp	SH1168372.08FU	AY971697
OTU94	0	0	0	0	0	0	0	32	0	0	0	0	0	0	0	0	0	0	0	0		OTU94	k__Fungi	p__Basidiomycota	c__Exobasidiomycetes	o__Entylomatales	f__Entylomatales_fam_Incertae_sedis	g__Tilletiopsis	s__Tilletiopsis_sp	SH1516868.08FU	AY854976
OTU942	0	6	0	0	0	0	0	0	0	0	0	0	0	0	0	0	0	0	130	113		OTU942	k__Fungi	p__Ascomycota	c__Eurotiomycetes	o__Chaetothyriales	f__Herpotrichiellaceae	g__Cladophialophora	s__Cladophialophora_sp	SH1529674.08FU	FJ440877
OTU943	48	883	0	33	27	37	0	356	16	13	2	0	0	2	1	0	1	0	2	0		OTU943	k__Fungi	p__Ascomycota	c__Dothideomycetes	o__Pleosporales	f__Pleosporaceae	g__Bipolaris	s__Bipolaris_sp	SH1526399.08FU	GQ169489
OTU945	0	0	0	0	0	0	0	59	0	68	0	0	0	0	0	0	1	0	0	0		OTU945	k__Fungi	p__Ascomycota	c__Sordariomycetes	o__Glomerellales	f__Plectosphaerellaceae	g__Plectosphaerella	s__Plectosphaerella_cucumerina	SH1644387.08FU	AB469880
OTU946	0	0	0	0	0	0	0	46	0	0	0	0	0	0	0	0	0	0	0	0		OTU946	k__Fungi	p__Ascomycota	c__unidentified	o__unidentified	f__unidentified	g__unidentified	s__Ascomycota_sp	SH1541932.08FU	AM901810
OTU948	0	0	0	0	0	0	0	0	0	0	10	10	10	0	0	0	0	0	0	0		OTU948	k__Fungi	p__Ascomycota	c__Eurotiomycetes	o__Chaetothyriales	f__Herpotrichiellaceae	g__Cladophialophora	s__Cladophialophora_sp	SH1176020.08FU	AB476498
OTU949	4	89	67	9	6	0	0	0	0	0	0	0	0	0	0	0	0	1	1455	2		OTU949	k__Fungi	p__Ascomycota	c__Sordariomycetes	o__unidentified	f__unidentified	g__unidentified	s__Sordariomycetes_sp	SH1506877.08FU	HQ212026
OTU95	0	0	0	37	0	0	0	0	0	0	24	2	10	0	2	0	0	0	0	0		OTU95	k__Fungi	p__Basidiomycota	c__Tremellomycetes	o__Filobasidiales	f__Piskurozymaceae	g__Solicoccozyma	s__Solicoccozyma_fuscescens	SH1649269.08FU	AB032675
OTU950	0	0	0	0	0	0	0	0	0	23	0	0	0	0	0	0	0	0	0	0		OTU950	k__Fungi	p__Ascomycota	c__Sordariomycetes	o__Xylariales	f__Diatrypaceae	g__Cryptovalsa	s__Cryptovalsa_ampelina	SH1557708.08FU	AY920390
OTU951	0	0	0	0	0	0	0	0	0	0	0	0	0	0	0	0	0	0	1	9		OTU951	k__Fungi	p__Ascomycota	c__Lecanoromycetes	o__unidentified	f__unidentified	g__unidentified	s__Lecanoromycetes_sp	SH1187110.08FU	EU490097
OTU954	0	8	201	1	1	8	4	0	0	0	0	0	0	0	0	41	0	0	0	0		OTU954	k__Fungi	p__Ascomycota	c__Archaeorhizomycetes	o__Archaeorhizomycetales	f__Archaeorhizomycetaceae	g__Archaeorhizomyces	s__Archaeorhizomyces_sp	SH1566367.08FU	HQ212004
OTU96	0	16	0	0	0	0	0	0	0	0	0	0	0	0	0	0	0	0	0	0		OTU96	k__Fungi	p__Basidiomycota	c__Agaricomycetes	o__Cantharellales	f__Ceratobasidiaceae	g__Thanatephorus	s__Thanatephorus_cucumeris	SH1551728.08FU	AF354073
OTU961	0	0	333	0	1	0	0	0	0	0	0	0	0	0	0	0	0	0	0	0		OTU961	k__Fungi	p__Ascomycota	c__Eurotiomycetes	o__Chaetothyriales	f__Herpotrichiellaceae	g__Exophiala	s__Exophiala_sp	SH1557313.08FU	EU035420
OTU962	0	0	0	0	0	152	0	0	0	83	0	0	0	0	0	0	0	0	0	0		OTU962	k__Fungi	p__Ascomycota	c__Eurotiomycetes	o__Chaetothyriales	f__Trichomeriaceae	g__Knufia	s__Knufia_sp	SH1557329.08FU	AJ971454
OTU963	0	0	0	3	316	0	0	0	0	0	0	0	0	0	0	0	0	12	0	7		OTU963	k__Fungi	p__Ascomycota	c__Sordariomycetes	o__Hypocreales	f__unidentified	g__unidentified	s__Hypocreales_sp	SH2698953.08FU	GU055603
OTU964	0	25	0	28	59	0	0	0	56	14	1	0	1	0	2	0	0	0	0	0		OTU964	k__Fungi	p__Ascomycota	c__Dothideomycetes	o__unidentified	f__unidentified	g__unidentified	s__Dothideomycetes_sp	SH1538521.08FU	AM901815
OTU965	0	0	0	0	163	0	0	0	0	0	0	0	0	0	0	0	0	0	0	0		OTU965	k__Fungi	p__unidentified	c__unidentified	o__unidentified	f__unidentified	g__unidentified	s__unidentified	SH1541920.08FU	FJ265922
OTU966	0	0	0	0	0	0	0	0	0	119	0	0	0	0	0	0	0	0	0	0		OTU966	k__Fungi	p__Basidiomycota	c__Tremellomycetes	o__Tremellales	f__Trimorphomycetaceae	g__Saitozyma	s__Saitozyma_flava	SH1565596.08FU	FN428891
OTU967	0	11	0	0	0	0	0	0	0	0	0	0	0	0	0	0	0	0	108	0		OTU967	k__Fungi	p__Ascomycota	c__Sordariomycetes	o__unidentified	f__unidentified	g__unidentified	s__Sordariomycetes_sp	SH1516429.08FU	EU686156
OTU968	0	49	0	0	23	0	0	0	50	0	0	1	4	0	4	0	0	0	0	0		OTU968	k__Fungi	p__unidentified	c__unidentified	o__unidentified	f__unidentified	g__unidentified	s__unidentified	SH1507014.08FU	AM999605
OTU969	0	0	0	0	3	0	0	0	0	0	0	0	0	0	0	0	0	0	0	147		OTU969	k__Fungi	p__Ascomycota	c__Eurotiomycetes	o__Chaetothyriales	f__Herpotrichiellaceae	g__Cladophialophora	s__Cladophialophora_sp	SH1565772.08FU	FJ475766
OTU97	0	0	584	2	153	0	0	0	0	0	0	0	0	0	0	0	0	0	3	0		OTU97	k__Fungi	p__Chytridiomycota	c__unidentified	o__unidentified	f__unidentified	g__unidentified	s__Chytridiomycota_sp	SH1655388.08FU	AM999625
OTU970	0	0	0	0	0	0	0	0	0	0	0	102	0	0	17	0	2	0	0	0		OTU970	k__Fungi	p__Ascomycota	c__Eurotiomycetes	o__Chaetothyriales	f__Herpotrichiellaceae	g__Exophiala	s__Exophiala_sp	SH1647177.08FU	DQ914677
OTU971	0	0	276	0	0	0	0	0	0	0	0	0	0	0	0	0	1	0	0	0		OTU971	k__Fungi	p__Ascomycota	c__Eurotiomycetes	o__Eurotiales	f__Aspergillaceae	g__Aspergillus	s__Aspergillus_sp	SH1649119.08FU	EF652038
OTU972	0	0	0	0	0	0	0	0	0	0	0	0	0	0	0	0	0	0	26	0		OTU972	k__Fungi	p__unidentified	c__unidentified	o__unidentified	f__unidentified	g__unidentified	s__unidentified	SH1576417.08FU	EU686890
OTU973	1	1	0	0	0	0	0	0	0	0	0	0	0	0	0	0	1	0	3	51		OTU973	k__Fungi	p__Ascomycota	c__Sordariomycetes	o__Hypocreales	f__Niessliaceae	g__Eucasphaeria	s__Eucasphaeria_capensis	SH1506689.08FU	EF110618
OTU974	0	0	0	0	0	0	40	0	0	0	0	0	0	0	0	0	0	0	0	0		OTU974	k__Fungi	p__Ascomycota	c__Sordariomycetes	o__Microascales	f__Halosphaeriaceae	g__Sigmoidea	s__Sigmoidea_sp	SH1541920.08FU	EU557361
OTU978	0	0	0	0	0	0	0	0	0	0	0	0	0	0	0	22	0	0	0	0		OTU978	k__Fungi	p__Ascomycota	c__Sordariomycetes	o__Hypocreales	f__Stachybotryaceae	g__Stachybotrys	s__Stachybotrys_sp	SH1557986.08FU	AM181393
OTU979	1	13	1	0	6	0	0	0	0	0	0	0	0	0	0	0	0	0	454	12		OTU979	k__Fungi	p__Ascomycota	c__Eurotiomycetes	o__Chaetothyriales	f__Cyphellophoraceae	g__Cyphellophora	s__Cyphellophora_sp	SH1636084.08FU	AY833038
OTU98	570	57801	10050	1486	2491	1593	3117	2070	3530	2083	690	3	67	47	32	5	353	49	11	33		OTU98	k__Fungi	p__Ascomycota	c__Dothideomycetes	o__Capnodiales	f__Cladosporiaceae	g__unidentified	s__Cladosporiaceae_sp	SH1572792.08FU	HQ211756
OTU983	0	0	0	0	0	0	0	0	89	0	39	14	0	5	2	0	0	0	0	0		OTU983	k__Fungi	p__Ascomycota	c__Eurotiomycetes	o__Phaeomoniellales	f__unidentified	g__unidentified	s__Phaeomoniellales_sp	SH1573807.08FU	AY971711
OTU99	1	52	0	0	3	0	0	0	0	0	0	0	0	0	1	0	0	0	1222	0		OTU99	k__Fungi	p__Basidiomycota	c__Agaricomycetes	o__Boletales	f__Suillaceae	g__Suillus	s__Suillus_viscidus	SH1630048.08FU	AJ272400
OTU990	1807	0	0	15	136	0	0	33	0	226	2	1	4	0	4	0	0	2	0	0		OTU990	k__Fungi	p__Ascomycota	c__Sordariomycetes	o__Diaporthales	f__Valsaceae	g__unidentified	s__Valsaceae_sp	SH1540617.08FU	HM122992
OTU991	7	64	0	1	27	0	0	0	0	0	0	0	0	0	0	0	0	0	969	396		OTU991	k__Fungi	p__Ascomycota	c__Sordariomycetes	o__Xylariales	f__Xylariaceae	g__unidentified	s__Xylariaceae_sp	SH1585529.08FU	EU326164
OTU993	129	28	0	0	0	0	0	0	0	0	0	0	0	0	0	0	0	0	0	0		OTU993	k__Fungi	p__unidentified	c__unidentified	o__unidentified	f__unidentified	g__unidentified	s__unidentified	SH1519994.08FU	FN394691
OTU994	4	13	0	2	7	0	0	0	0	0	0	0	0	3	1	1	0	0	767	71		OTU994	k__Fungi	p__Ascomycota	c__Eurotiomycetes	o__Chaetothyriales	f__Herpotrichiellaceae	g__Capronia	s__Capronia_sp	SH1557298.08FU	DQ421063
OTU995	100	0	0	0	0	0	0	0	0	0	0	0	0	0	0	0	0	0	0	0		OTU995	k__Fungi	p__Ascomycota	c__Dothideomycetes	o__Pleosporales	f__Pleosporaceae	g__Pyrenophora	s__Pyrenophora_avenae	SH1575709.08FU	Y10924
OTU997	0	122	0	26	10	0	0	0	0	0	3	2	8	17	15	0	0	0	0	0		OTU997	k__Fungi	p__Ascomycota	c__Lecanoromycetes	o__unidentified	f__unidentified	g__unidentified	s__Lecanoromycetes_sp	SH1507017.08FU	AM901896
OTU998	0	0	0	0	0	0	0	0	0	0	0	0	0	0	0	60	0	0	0	0		OTU998	k__Fungi	p__Ascomycota	c__Pezizomycetes	o__Pezizales	f__Sarcosomataceae	g__Pseudoplectania	s__Pseudoplectania_sp	SH1508222.08FU	AY566887
Table S1: OTU table with attribution to taxa ID by matching with UNITE database (columns W-AF) and by phylogenetic analysis (Fig. S5 and S6) for Hyaloscypha and Oidiodendron taxa. Fi=Flowers, Fo=Leaves, Fu=Stems, R=Roots. C1-C5: samples.
