# Supplementary material for: Metabarcoding of fungal assemblages in Vaccinium myrtillus endosphere suggests colonization of above-ground organs by some ericoid mycorrhizal and DSE fungi
Source: Sci Rep. 2022 Jun 30;12:11013. doi: 10.1038/s41598-022-15154-1 (PMC9246922; doi:10.1038/s41598-022-15154-1)
Supplement: Supplementary file 3 — Supplementary Information 3. [file 41598_2022_15154_MOESM3_ESM.csv]

Table S2. Results of the OTUs taxonomy assigment by BLAST algorithm on NCBI database (14/03/2021). The first ten hit are shown per each OTU, with 1e-5 e-value as threshold.
OTUID
OTU621	136326	gi|1852007287|gb|MT594815.1|	99091	372	330	3	2.12e-165	593	Cladosporium herbarum
OTU621	136326	gi|1824098559|gb|MT236706.1|	99385	372	325	2	2.75e-164	590	uncultured fungus
OTU621	136326	gi|1824098559|gb|MT236706.1|	99344	372	305	2	3.60e-153	553	uncultured fungus
OTU621	136326	gi|1098277587|emb|LT622073.1|	98792	372	331	3	9.87e-164	588	uncultured fungus
OTU621	136326	gi|1098277586|emb|LT622072.1|	98792	372	331	3	9.87e-164	588	uncultured fungus
OTU621	136326	gi|1942322688|gb|MW361323.1|	99083	372	327	3	9.87e-164	588	Cladosporium sp.
OTU621	136326	gi|1098277588|emb|LT622074.1|	98784	372	329	4	3.55e-163	586	uncultured fungus
OTU621	136326	gi|1848000070|gb|MT557210.1|	99077	372	325	3	1.28e-162	584	Cladosporium sp.
OTU621	136326	gi|1839250434|gb|MT441591.1|	99077	372	325	3	1.28e-162	584	Cladosporium ramotenellum
OTU621	136326	gi|1833328696|gb|MT361323.1|	99077	372	325	3	1.28e-162	584	Cladosporium ramotenellum
OTU621	136326	gi|1833276135|gb|MT360380.1|	99077	372	325	3	1.28e-162	584	Cladosporium sp.
OTU591	98709	gi|526482479|gb|KF293973.1|	99088	375	329	3	7.70e-165	592	Cladosporium sp. 10	1	M13F	A1J
OTU591	98709	gi|1848000070|gb|MT557210.1|	99385	375	325	2	2.77e-164	590	Cladosporium sp.
OTU591	98709	gi|1839250434|gb|MT441591.1|	99385	375	325	2	2.77e-164	590	Cladosporium ramotenellum
OTU591	98709	gi|1833328696|gb|MT361323.1|	99385	375	325	2	2.77e-164	590	Cladosporium ramotenellum
OTU591	98709	gi|1833276135|gb|MT360380.1|	99385	375	325	2	2.77e-164	590	Cladosporium sp.
OTU591	98709	gi|1786489384|gb|MN853869.1|	99385	375	325	2	2.77e-164	590	Cladosporium sp.
OTU591	98709	gi|1784221215|gb|MN826919.1|	99385	375	325	2	2.77e-164	590	Cladosporium sinuosum
OTU591	98709	gi|1586220515|gb|MK595552.1|	99385	375	325	2	2.77e-164	590	Mycosphaerella sp.
OTU591	98709	gi|1586220298|gb|MK595490.1|	99385	375	325	2	2.77e-164	590	Cladosporium sp.
OTU591	98709	gi|1771920482|gb|MN636231.1|	99385	375	325	2	2.77e-164	590	Cladosporium ramotenellum
OTU411	80154	gi|1103850323|gb|KX909154.1|	97935	384	339	6	3.68e-163	586	Dothideomycetes sp. genotype 629 JMUR-2016
OTU411	80154	gi|313483007|gb|HQ433012.1|	97935	384	339	6	3.68e-163	586	uncultured Ascomycota
OTU411	80154	gi|333471346|gb|HM240818.1|	97935	384	339	6	3.68e-163	586	uncultured Endoconidioma
OTU411	80154	gi|833466533|gb|KP897287.1|	99687	384	319	1	1.32e-162	584	uncultured fungus
OTU411	80154	gi|571431422|gb|KF800528.1|	97647	384	340	6	4.76e-162	582	uncultured fungus
OTU411	80154	gi|562744668|gb|KF646090.1|	97640	384	339	7	4.76e-162	582	Coniozyma sp. Rr102
OTU411	80154	gi|459375333|gb|KC588595.1|	97647	384	340	6	4.76e-162	582	uncultured fungus
OTU411	80154	gi|239948856|gb|GQ153222.1|	97640	384	339	7	1.71e-161	580	Dothideomycetes sp. 11304a
OTU411	80154	gi|239948780|gb|GQ153146.1|	97640	384	339	7	1.71e-161	580	Dothideomycetes sp. 11188
OTU411	80154	gi|239948725|gb|GQ153091.1|	97640	384	339	7	1.71e-161	580	Dothideomycetes sp. 11108
OTU98	69506	gi|1852007287|gb|MT594815.1|	99394	415	330	2	5.14e-167	599	Cladosporium herbarum
OTU98	69506	gi|1918617274|gb|MW163811.1|	99692	415	325	1	6.65e-166	595	uncultured fungus
OTU98	69506	gi|1918616095|gb|MW162632.1|	99692	415	325	1	6.65e-166	595	uncultured fungus
OTU98	69506	gi|1098277588|emb|LT622074.1|	99088	415	329	3	8.61e-165	592	uncultured fungus
OTU98	69506	gi|1121643086|gb|KX515112.1|	99385	415	325	2	3.10e-164	590	uncultured fungus
OTU98	69506	gi|1121642763|gb|KX514789.1|	99385	415	325	2	3.10e-164	590	uncultured fungus
OTU98	69506	gi|1852393495|gb|MT598826.1|	99077	415	325	3	1.44e-162	584	Cladosporium cladosporioides
OTU98	69506	gi|1851551233|gb|MT582794.1|	99077	415	325	3	1.44e-162	584	Cladosporium pseudocladosporioides
OTU98	69506	gi|1848000362|gb|MT557501.1|	99077	415	325	3	1.44e-162	584	Cladosporium sp.
OTU98	69506	gi|1848000305|gb|MT557444.1|	99077	415	325	3	1.44e-162	584	Cladosporium sp.
OTU2270	63635	gi|1514756540|dbj|LC085210.1|	98462	325	325	4	8.59e-159	571	Dothideomycetes sp. IS058
OTU2270	63635	gi|90102514|gb|DQ420830.1|	98462	325	325	4	8.59e-159	571	uncultured fungus
OTU2270	63635	gi|117573970|gb|DQ979704.1|	98462	325	325	4	8.59e-159	571	fungal endophyte
OTU2270	63635	gi|90102935|gb|DQ421251.1|	98457	325	324	4	3.09e-158	569	uncultured fungus
OTU2270	63635	gi|90102526|gb|DQ420842.1|	98457	325	324	4	3.09e-158	569	uncultured fungus
OTU2270	63635	gi|90102517|gb|DQ420833.1|	98457	325	324	4	3.09e-158	569	uncultured fungus
OTU2270	63635	gi|1784846289|gb|MN833376.1|	98154	325	325	4	4.00e-157	566	fungal sp.
OTU2270	63635	gi|1512469627|gb|MK163738.1|	98154	325	325	4	4.00e-157	566	Alpinaria sp.
OTU2270	63635	gi|1371543027|gb|MH128177.1|	98154	325	325	5	4.00e-157	566	Dothideomycetes sp.
OTU2270	63635	gi|1221144159|gb|MF568825.1|	98154	325	325	5	4.00e-157	566	uncultured fungus
OTU457	57724	gi|1946378162|emb|LR694194.1|	98408	382	377	5	0.0	662	Athelia epiphylla
OTU457	57724	gi|1473248195|gb|MH861139.1|	98649	382	370	5	0.0	656	Rhizoctonia carotae
OTU457	57724	gi|219523288|gb|FJ475731.1|	98143	382	377	6	0.0	656	uncultured Typhulaceae
OTU457	57724	gi|162311464|gb|EU292269.1|	98138	382	376	6	0.0	656	uncultured fungus
OTU457	57724	gi|1473248194|gb|MH861138.1|	98645	382	369	5	0.0	654	Rhizoctonia carotae
OTU457	57724	gi|270045290|dbj|AB476470.1|	98128	382	374	7	0.0	652	uncultured fungus
OTU457	57724	gi|570963357|gb|KF617959.1|	97878	382	377	7	0.0	651	uncultured fungus
OTU457	57724	gi|1806602699|gb|MT028117.1|	97861	382	374	8	0.0	647	Athelia acrospora
OTU457	57724	gi|163257990|emb|AM902057.1|	98892	382	361	4	0.0	645	uncultured Basidiomycota
OTU457	57724	gi|939231835|gb|KP814332.1|	97587	382	373	9	7.69e-180	641	Athelia acrospora
OTU716	53517	gi|635544367|gb|KJ425309.1|	98750	365	320	4	3.50e-158	569	Phialocephala sp. Ph4	4F09
OTU716	53517	gi|308055642|gb|HM190137.1|	98750	365	320	4	3.50e-158	569	Phialocephala fortinii
OTU716	53517	gi|507418765|emb|HF947848.1|	98750	365	320	4	3.50e-158	569	Phialocephala fortinii;uncultured Phialocephala
OTU716	53517	gi|1797977240|gb|MN947395.1|	98438	365	320	5	4.53e-157	566	Phialocephala fortinii
OTU716	53517	gi|401836270|gb|JQ346947.1|	98447	365	322	3	4.53e-157	566	uncultured Phialocephala
OTU716	53517	gi|1472857081|gb|MH844029.1|	98438	365	320	5	1.63e-156	564	fungal sp.
OTU716	53517	gi|1472857027|gb|MH843975.1|	98438	365	320	5	1.63e-156	564	fungal sp.
OTU716	53517	gi|1546949348|gb|MK356722.1|	98438	365	320	5	1.63e-156	564	Phialocephala fortinii
OTU716	53517	gi|1390038734|gb|MG761476.1|	98438	365	320	5	1.63e-156	564	fungal sp.
OTU716	53517	gi|1042743407|gb|KU838430.1|	98438	365	320	5	1.63e-156	564	fungal sp.
OTU685	50966	gi|1932877747|gb|MW260897.1|	100000	368	284	0	7.76e-145	525	uncultured Rhabdocline
OTU685	50966	gi|298361127|gb|HM044619.1|	95356	368	323	13	6.04e-141	512	uncultured fungus
OTU685	50966	gi|1473244102|gb|MH857046.1|	95312	368	320	13	2.81e-139	507	Meria laricis
OTU685	50966	gi|295850845|gb|HM123572.1|	95062	368	324	13	2.81e-139	507	fungal sp. ARIZ AZ0889
OTU685	50966	gi|295850963|gb|HM123690.1|	94753	368	324	14	1.31e-137	501	fungal sp. ARIZ AZ1040
OTU685	50966	gi|295850959|gb|HM123686.1|	94753	368	324	14	1.31e-137	501	fungal sp. ARIZ AZ1033
OTU685	50966	gi|295850952|gb|HM123679.1|	94753	368	324	14	1.31e-137	501	fungal sp. ARIZ AZ1023
OTU685	50966	gi|295850944|gb|HM123671.1|	94753	368	324	14	1.31e-137	501	fungal sp. ARIZ AZ1012
OTU685	50966	gi|295850933|gb|HM123660.1|	94753	368	324	14	1.31e-137	501	fungal sp. ARIZ AZ1000
OTU685	50966	gi|295850928|gb|HM123655.1|	94753	368	324	14	1.31e-137	501	fungal sp. ARIZ AZ0995
OTU438	46800	gi|983783776|gb|KT289611.1|	99112	383	338	3	7.83e-170	608	fungal sp.
OTU438	46800	gi|574588329|gb|KF742573.1|	99112	383	338	3	7.83e-170	608	uncultured fungus
OTU438	46800	gi|333471332|gb|HM240804.1|	99112	383	338	3	7.83e-170	608	uncultured Dothideales
OTU438	46800	gi|117573985|gb|DQ979719.1|	99112	383	338	3	7.83e-170	608	fungal endophyte
OTU438	46800	gi|1918617178|gb|MW163715.1|	98521	383	338	5	1.69e-166	597	uncultured fungus
OTU438	46800	gi|480327067|gb|JX535090.1|	99080	383	326	3	3.67e-163	586	Dothideales sp. 80 OA-2013
OTU438	46800	gi|46401437|gb|AY560007.1|	99068	383	322	3	6.14e-161	579	foliar endophyte of Picea glauca sp. A1
OTU438	46800	gi|1508015648|gb|MG827532.1|	99371	383	318	2	2.21e-160	577	uncultured fungus
OTU438	46800	gi|125634664|gb|EF373587.1|	99065	383	321	3	2.21e-160	577	ascomycete sp. CH-Ci
OTU438	46800	gi|334682764|emb|FR682157.1|	99057	383	318	3	1.03e-158	571	uncultured Ascomycota
OTU567	45618	gi|1852007287|gb|MT594815.1|	99112	376	338	3	7.67e-170	608	Cladosporium herbarum
OTU567	45618	gi|1918617274|gb|MW163811.1|	99385	376	325	2	2.78e-164	590	uncultured fungus
OTU567	45618	gi|1918616095|gb|MW162632.1|	99385	376	325	2	2.78e-164	590	uncultured fungus
OTU567	45618	gi|1098277587|emb|LT622073.1|	98792	376	331	3	9.99e-164	588	uncultured fungus
OTU567	45618	gi|1098277586|emb|LT622072.1|	98792	376	331	3	9.99e-164	588	uncultured fungus
OTU567	45618	gi|1942322688|gb|MW361323.1|	99083	376	327	3	9.99e-164	588	Cladosporium sp.
OTU567	45618	gi|1098277588|emb|LT622074.1|	98784	376	329	4	3.59e-163	586	uncultured fungus
OTU567	45618	gi|1848000070|gb|MT557210.1|	99077	376	325	3	1.29e-162	584	Cladosporium sp.
OTU567	45618	gi|1839250434|gb|MT441591.1|	99077	376	325	3	1.29e-162	584	Cladosporium ramotenellum
OTU567	45618	gi|1833328696|gb|MT361323.1|	99077	376	325	3	1.29e-162	584	Cladosporium ramotenellum
OTU704	43456	gi|459375309|gb|KC588571.1|	98765	367	324	4	2.11e-160	577	uncultured fungus
OTU704	43456	gi|315436458|gb|HQ602655.1|	98765	367	324	4	2.11e-160	577	fungal sp. PIMO	1.1
OTU704	43456	gi|1221144159|gb|MF568825.1|	98457	367	324	5	9.80e-159	571	uncultured fungus
OTU704	43456	gi|532166227|gb|KC966070.1|	98457	367	324	5	9.80e-159	571	uncultured fungus
OTU704	43456	gi|71149073|gb|DQ093777.1|	98457	367	324	5	9.80e-159	571	uncultured fungus
OTU704	43456	gi|531990281|dbj|AB752248.1|	98457	367	324	5	9.80e-159	571	Dothideomycetes sp. AS5-1
OTU704	43456	gi|531990277|dbj|AB752244.1|	98457	367	324	5	9.80e-159	571	Dothideomycetes sp. AS1-1
OTU704	43456	gi|295850981|gb|HM123708.1|	98457	367	324	5	9.80e-159	571	fungal sp. ARIZ AZ1064
OTU704	43456	gi|295850886|gb|HM123613.1|	98457	367	324	5	9.80e-159	571	fungal sp. ARIZ AZ0936
OTU704	43456	gi|295850835|gb|HM123562.1|	98457	367	324	5	9.80e-159	571	fungal sp. ARIZ AZ0876
OTU671	42598	gi|1918616115|gb|MW162652.1|	99689	369	322	1	2.72e-164	590	uncultured fungus
OTU671	42598	gi|1846449086|gb|MN448502.1|	99068	369	322	3	5.89e-161	579	Botrytis cinerea
OTU671	42598	gi|1789083839|gb|MN891765.1|	99068	369	322	3	5.89e-161	579	Botrytis cinerea
OTU671	42598	gi|1779934620|gb|MN756674.1|	99068	369	322	3	5.89e-161	579	Botrytis cinerea
OTU671	42598	gi|1778598046|gb|MN737590.1|	99068	369	322	3	5.89e-161	579	Botrytis sp.
OTU671	42598	gi|1767851181|gb|MN589852.1|	99068	369	322	3	5.89e-161	579	Botrytis fabae
OTU671	42598	gi|1767851180|gb|MN589851.1|	99068	369	322	3	5.89e-161	579	Botrytis fabae
OTU671	42598	gi|1767851178|gb|MN589849.1|	99068	369	322	3	5.89e-161	579	Botrytis cinerea
OTU671	42598	gi|1767851176|gb|MN589847.1|	99068	369	322	3	5.89e-161	579	Botrytis cinerea
OTU671	42598	gi|1760581995|gb|MN550912.1|	99068	369	322	3	5.89e-161	579	Botrytis cinerea
OTU39	41706	gi|1534918042|gb|MK290702.1|	99246	443	398	3	0.0	719	Pseudotomentella sp.
OTU39	41706	gi|1534918041|gb|MK290701.1|	99246	443	398	3	0.0	719	Pseudotomentella sp.
OTU39	41706	gi|1384792656|gb|MH270630.1|	99246	443	398	3	0.0	719	Pseudotomentella tristis
OTU39	41706	gi|827515995|gb|KP403033.1|	99246	443	398	3	0.0	719	uncultured Pseudotomentella
OTU39	41706	gi|728953882|gb|KM402990.1|	99246	443	398	3	0.0	719	uncultured Pseudotomentella
OTU39	41706	gi|724472988|gb|KM374357.1|	99246	443	398	3	0.0	719	uncultured fungus
OTU39	41706	gi|311334275|emb|FN565317.1|	99246	443	398	3	0.0	719	uncultured Pseudotomentella
OTU39	41706	gi|226247328|gb|FJ816740.1|	99246	443	398	3	0.0	719	uncultured Pseudotomentella
OTU39	41706	gi|207080920|gb|FJ188355.1|	99246	443	398	3	0.0	719	uncultured Pseudotomentella
OTU39	41706	gi|170524888|gb|EU529973.1|	99246	443	398	3	0.0	719	uncultured Pseudotomentella
OTU564	35643	gi|1848000392|gb|MT557531.1|	99094	376	331	3	5.97e-166	595	Epicoccum nigrum
OTU564	35643	gi|1848000380|gb|MT557519.1|	99094	376	331	3	5.97e-166	595	Epicoccum nigrum
OTU564	35643	gi|1848000200|gb|MT557339.1|	99094	376	331	3	5.97e-166	595	Epicoccum nigrum
OTU564	35643	gi|1848000086|gb|MT557226.1|	99094	376	331	3	5.97e-166	595	Epicoccum sp.
OTU564	35643	gi|1848000066|gb|MT557206.1|	99094	376	331	3	5.97e-166	595	Epicoccum nigrum
OTU564	35643	gi|1848000050|gb|MT557190.1|	99094	376	331	3	5.97e-166	595	Epicoccum nigrum
OTU564	35643	gi|1848000021|gb|MT557161.1|	99094	376	331	3	5.97e-166	595	Epicoccum nigrum
OTU564	35643	gi|1836654857|dbj|LC543647.1|	99094	376	331	3	5.97e-166	595	Epicoccum nigrum
OTU564	35643	gi|1832560853|gb|MT355641.1|	99094	376	331	3	5.97e-166	595	Epicoccum nigrum
OTU564	35643	gi|1783567456|gb|MN822701.1|	99094	376	331	3	5.97e-166	595	Epicoccum nigrum
OTU2100	34345	gi|342672993|gb|JF300388.1|	98758	327	322	3	8.65e-159	571	uncultured fungus
OTU2100	34345	gi|570963330|gb|KF617932.1|	98165	327	327	5	3.11e-158	569	uncultured fungus
OTU2100	34345	gi|532166263|gb|KC966106.1|	96636	327	327	10	6.78e-150	542	uncultured fungus
OTU2100	34345	gi|1859674381|gb|MT644339.1|	96330	327	327	11	3.15e-148	536	Preussia sp. (in: Fungi)
OTU2100	34345	gi|219523225|gb|FJ475668.1|	96330	327	327	11	3.15e-148	536	uncultured Ascomycota
OTU2100	34345	gi|312206720|gb|GU910395.1|	96037	327	328	11	4.08e-147	532	uncultured Pleosporales
OTU2100	34345	gi|570963279|gb|KF617881.1|	96024	327	327	12	1.47e-146	531	uncultured fungus
OTU2100	34345	gi|312206966|gb|GU910641.1|	96285	327	323	10	5.28e-146	529	uncultured Pleosporales
OTU2100	34345	gi|532166500|gb|KC966343.1|	95719	327	327	13	6.83e-145	525	uncultured fungus
OTU2100	34345	gi|1508015682|gb|MG827566.1|	97394	327	307	7	8.83e-144	521	uncultured fungus
OTU736	31416	gi|1104688005|gb|KY228487.1|	95302	363	298	14	2.81e-129	473	fungal sp.
OTU736	31416	gi|974744892|gb|KT219767.1|	99614	363	259	1	2.81e-129	473	uncultured fungus
OTU736	31416	gi|508125221|gb|KF060164.1|	93125	363	320	18	4.70e-127	466	uncultured Ascomycota
OTU736	31416	gi|1130315589|gb|KU747669.1|	92857	363	322	18	6.08e-126	462	Teratosphaeria sp.
OTU736	31416	gi|1104688062|gb|KY228544.1|	94613	363	297	16	2.19e-125	460	fungal sp.
OTU736	31416	gi|1104688174|gb|KY228656.1|	94059	363	303	13	1.02e-123	455	fungal sp.
OTU736	31416	gi|508125234|gb|KF060177.1|	92500	363	320	20	1.02e-123	455	uncultured Ascomycota
OTU736	31416	gi|1104688061|gb|KY228543.1|	94257	363	296	17	3.66e-123	453	fungal sp.
OTU736	31416	gi|508125253|gb|KF060196.1|	92188	363	320	21	4.73e-122	449	uncultured Ascomycota
OTU736	31416	gi|239740458|gb|FJ440862.1|	92163	363	319	23	4.73e-122	449	uncultured Ascomycota
OTU719	26754	gi|226938429|gb|FJ827167.1|	97812	365	320	7	3.53e-153	553	uncultured Helotiales
OTU719	26754	gi|300959469|gb|HM136666.1|	96875	365	320	10	3.55e-148	536	uncultured fungus
OTU719	26754	gi|1508016537|gb|MG828421.1|	98667	365	300	4	4.59e-147	532	uncultured fungus
OTU719	26754	gi|357934264|gb|JN995639.1|	98653	365	297	4	2.14e-145	527	Albotricha sp. AU	BD31
OTU719	26754	gi|1103850312|gb|KX909143.1|	95963	365	322	10	3.58e-143	520	Leotiomycetes sp. genotype 642 JMUR-2016
OTU719	26754	gi|1103850306|gb|KX909137.1|	95963	365	322	10	3.58e-143	520	Leotiomycetes sp. genotype 643 JMUR-2016
OTU719	26754	gi|1103850302|gb|KX909133.1|	95963	365	322	10	3.58e-143	520	Leotiomycetes sp. genotype 643 JMUR-2016
OTU719	26754	gi|1103850298|gb|KX909129.1|	95963	365	322	10	3.58e-143	520	Leotiomycetes sp. genotype 643 JMUR-2016
OTU719	26754	gi|1103850297|gb|KX909128.1|	95963	365	322	10	3.58e-143	520	Leotiomycetes sp. genotype 643 JMUR-2016
OTU719	26754	gi|1103850294|gb|KX909125.1|	95963	365	322	10	3.58e-143	520	Leotiomycetes sp. genotype 642 JMUR-2016
OTU640	21691	gi|1929923102|gb|MW238080.1|	99660	371	294	1	1.01e-148	538	uncultured Sympoventuriaceae
OTU640	21691	gi|532165862|gb|KC965705.1|	96024	371	327	12	1.68e-146	531	uncultured fungus
OTU640	21691	gi|1111658368|gb|KU061727.1|	99293	371	283	1	2.19e-140	510	uncultured fungus
OTU640	21691	gi|219813299|gb|FJ553513.1|	96091	371	307	11	4.74e-137	499	uncultured Ascomycota
OTU640	21691	gi|922311843|gb|KP889610.1|	93030	371	330	19	6.18e-131	479	uncultured fungus
OTU640	21691	gi|922311955|gb|KP889722.1|	93009	371	329	20	2.22e-130	477	uncultured fungus
OTU640	21691	gi|342673138|gb|JF300533.1|	92705	371	329	21	1.03e-128	472	uncultured fungus
OTU640	21691	gi|188496663|emb|AM999660.1|	97786	371	271	6	1.34e-127	468	uncultured fungus
OTU640	21691	gi|1699476555|gb|MN151868.1|	94333	371	300	14	2.90e-124	457	uncultured fungus
OTU640	21691	gi|1789812786|gb|MN903070.1|	100000	371	244	0	1.35e-122	451	uncultured fungus
OTU1620	21261	gi|1253224890|gb|MG065751.1|	98795	332	332	3	2.42e-164	590	Neomicrosphaeropsis sp.
OTU1620	21261	gi|532166234|gb|KC966077.1|	98795	332	332	3	2.42e-164	590	uncultured fungus
OTU1620	21261	gi|1245773789|gb|KX611243.2|	99083	332	327	2	3.13e-163	586	Neomicrosphaeropsis cytisinus
OTU1620	21261	gi|1579184676|gb|MK555325.1|	98494	332	332	4	1.13e-162	584	Leptosphaerulina arachidicola
OTU1620	21261	gi|1497059268|gb|MK100160.1|	98494	332	332	4	1.13e-162	584	Xenodidymella sp. A SK-2018
OTU1620	21261	gi|1473244493|gb|MH857437.1|	98494	332	332	4	1.13e-162	584	Ascochyta phacae
OTU1620	21261	gi|1253224885|gb|MG065746.1|	98494	332	332	4	1.13e-162	584	Neomicrosphaeropsis sp.
OTU1620	21261	gi|1253224884|gb|MG065745.1|	98494	332	332	4	1.13e-162	584	Neodidymelliopsis sp.
OTU1620	21261	gi|1339542448|ref|NR	153618.1|	98494	332	332	4	1.13e-162	584	Briansuttonomyces eucalypti
OTU1620	21261	gi|1013176764|ref|NR	135942.1|	98494	332	332	4	1.13e-162	584	Ascochyta phacae
OTU1472	19081	gi|1409827549|gb|MF614970.1|	95210	334	334	13	6.97e-145	525	Tremellomycetes sp.
OTU1472	19081	gi|572388011|gb|KF274158.1|	98000	334	300	4	3.24e-143	520	uncultured fungus
OTU1472	19081	gi|1111659654|gb|KU063013.1|	98966	334	290	2	1.17e-142	518	uncultured fungus
OTU1472	19081	gi|329184648|gb|JF449484.1|	94627	334	335	16	1.17e-142	518	uncultured Tremellales
OTU1472	19081	gi|212379093|gb|FJ237146.1|	94627	334	335	16	1.17e-142	518	uncultured fungus
OTU1472	19081	gi|1841756330|gb|MT470205.1|	94627	334	335	15	4.19e-142	516	Phaeotremella sp.
OTU1472	19081	gi|1789141334|gb|MN894289.1|	94345	334	336	16	5.42e-141	512	Tremella sanguinea
OTU1472	19081	gi|1584433640|gb|MH487585.1|	94345	334	336	15	5.42e-141	512	Phaeotremella sp.
OTU1472	19081	gi|1584433639|gb|MH487584.1|	94345	334	336	15	5.42e-141	512	Phaeotremella sp.
OTU1472	19081	gi|1331842355|gb|MF076920.1|	94345	334	336	16	5.42e-141	512	Phaeotremella foliacea
OTU623	17773	gi|342672993|gb|JF300388.1|	98765	372	324	4	2.14e-160	577	uncultured fungus
OTU623	17773	gi|570963330|gb|KF617932.1|	98466	372	326	5	7.69e-160	575	uncultured fungus
OTU623	17773	gi|532166263|gb|KC966106.1|	96933	372	326	10	1.68e-151	547	uncultured fungus
OTU623	17773	gi|1859674381|gb|MT644339.1|	96626	372	326	11	7.80e-150	542	Preussia sp. (in: Fungi)
OTU623	17773	gi|219523225|gb|FJ475668.1|	96626	372	326	11	7.80e-150	542	uncultured Ascomycota
OTU623	17773	gi|312206720|gb|GU910395.1|	96330	372	327	11	3.63e-148	536	uncultured Pleosporales
OTU623	17773	gi|570963279|gb|KF617881.1|	96319	372	326	12	3.63e-148	536	uncultured fungus
OTU623	17773	gi|312206966|gb|GU910641.1|	96308	372	325	11	4.69e-147	532	uncultured Pleosporales
OTU623	17773	gi|532166500|gb|KC966343.1|	96012	372	326	13	1.69e-146	531	uncultured fungus
OTU623	17773	gi|1859674377|gb|MT644335.1|	96497	372	314	11	3.65e-143	520	Preussia sp. (in: Fungi)
OTU605	14961	gi|570963345|gb|KF617947.1|	99388	374	327	2	2.13e-165	593	uncultured fungus
OTU605	14961	gi|1447659562|gb|MF971170.1|	96667	374	330	7	6.06e-151	545	uncultured fungus
OTU605	14961	gi|83722550|gb|DQ309240.1|	97087	374	309	7	3.67e-143	520	uncultured fungus
OTU605	14961	gi|5442304|gb|AF149078.1|	96700	374	303	8	3.70e-138	503	salal root associated fungus UBCtra153
OTU605	14961	gi|310656846|gb|HQ260063.1|	94801	374	327	7	1.33e-137	501	uncultured fungus
OTU605	14961	gi|1852008462|gb|MT595740.1|	97595	374	291	5	1.72e-136	497	fungal sp.
OTU605	14961	gi|1699476288|gb|MN151732.1|	96013	374	301	8	3.73e-133	486	uncultured fungus
OTU605	14961	gi|33668533|gb|AY268200.1|	95114	374	307	11	1.73e-131	481	Epacris microphylla root associated fungus 16;Epacris microphylla root associated fungus 18
OTU605	14961	gi|1104688075|gb|KY228557.1|	94156	374	308	16	1.35e-127	468	Rhytismatales sp.
OTU605	14961	gi|363704793|gb|JQ272399.1|	92401	374	329	17	6.28e-126	462	Eukaryota sp. 3 RB-2011
OTU2508	14520	gi|532166295|gb|KC966138.1|	98148	324	324	5	1.43e-156	564	uncultured fungus
OTU2508	14520	gi|298361132|gb|HM044624.1|	98148	324	324	5	1.43e-156	564	uncultured fungus
OTU2508	14520	gi|300079078|gb|GQ924003.1|	98148	324	324	5	1.43e-156	564	uncultured Helotiales
OTU2508	14520	gi|305854908|dbj|AB520504.1|	98148	324	324	5	1.43e-156	564	uncultured fungus
OTU2508	14520	gi|305854906|dbj|AB520502.1|	98148	324	324	5	1.43e-156	564	uncultured fungus
OTU2508	14520	gi|300959447|gb|HM136644.1|	98433	324	319	4	1.85e-155	560	uncultured fungus
OTU2508	14520	gi|305854907|dbj|AB520503.1|	97840	324	324	6	6.66e-155	558	uncultured fungus
OTU2508	14520	gi|212379156|gb|FJ237209.1|	97840	324	324	6	6.66e-155	558	uncultured fungus
OTU2508	14520	gi|187961637|gb|EU516715.1|	98718	324	312	4	8.62e-154	555	uncultured Phialophora
OTU2508	14520	gi|570962732|gb|KF617334.1|	97531	324	324	7	8.62e-154	555	uncultured fungus
OTU800	14334	gi|1508015889|gb|MG827773.1|	97923	354	337	3	1.56e-161	580	uncultured fungus
OTU800	14334	gi|301793048|emb|FN435802.1|	97377	354	305	5	4.47e-142	516	Ascomycota sp. agrAR118
OTU800	14334	gi|922056280|gb|KP891650.1|	98294	354	293	2	2.08e-140	510	uncultured fungus
OTU800	14334	gi|1789812272|gb|MN902556.1|	98535	354	273	2	1.63e-131	481	uncultured fungus
OTU800	14334	gi|317415256|emb|FM200506.1|	97744	354	266	4	2.75e-124	457	fungal endophyte sp. AP192
OTU800	14334	gi|317415231|emb|FM200481.1|	97328	354	262	5	2.14e-120	444	fungal endophyte sp. AP114
OTU800	14334	gi|1111658601|gb|KU061960.1|	94681	354	282	5	5.99e-116	429	uncultured fungus
OTU800	14334	gi|572387953|gb|KF274100.1|	97255	354	255	4	5.99e-116	429	uncultured fungus
OTU800	14334	gi|1789813548|gb|MN903832.1|	94077	354	287	1	1.00e-113	422	uncultured fungus
OTU800	14334	gi|85068139|gb|DQ341099.1|	86798	354	356	30	4.73e-102	383	Helicoma isiola
OTU467	13860	gi|671776849|gb|KJ584553.1|	98806	381	335	3	6.06e-166	595	Pithomyces chartarum
OTU467	13860	gi|1942322667|gb|MW361302.1|	99094	381	331	3	6.06e-166	595	Pithomyces chartarum
OTU467	13860	gi|1848000371|gb|MT557510.1|	99091	381	330	3	2.18e-165	593	Pseudopithomyces palmicola
OTU467	13860	gi|1848000364|gb|MT557503.1|	99091	381	330	3	2.18e-165	593	Pseudopithomyces palmicola
OTU467	13860	gi|1848000194|gb|MT557333.1|	99091	381	330	3	2.18e-165	593	Pseudopithomyces palmicola
OTU467	13860	gi|1848000150|gb|MT557289.1|	99091	381	330	3	2.18e-165	593	Pseudopithomyces palmicola
OTU467	13860	gi|1848000109|gb|MT557249.1|	99091	381	330	3	2.18e-165	593	Pseudopithomyces palmicola
OTU467	13860	gi|1848000047|gb|MT557187.1|	99091	381	330	3	2.18e-165	593	Pithomyces sp.
OTU467	13860	gi|1848000014|gb|MT557154.1|	99091	381	330	3	2.18e-165	593	Pseudopithomyces palmicola
OTU467	13860	gi|1847999983|gb|MT557123.1|	99091	381	330	3	2.18e-165	593	Pithomyces sp.
OTU41	13537	gi|1846256727|gb|MT528036.1|	99241	440	395	2	0.0	712	uncultured fungus
OTU41	13537	gi|162311419|gb|EU292224.1|	98987	440	395	3	0.0	706	uncultured fungus
OTU41	13537	gi|570963257|gb|KF617859.1|	98737	440	396	3	0.0	704	uncultured fungus
OTU41	13537	gi|162311781|gb|EU292586.1|	98481	440	395	5	0.0	701	uncultured fungus
OTU41	13537	gi|162311515|gb|EU292320.1|	98481	440	395	5	0.0	697	uncultured fungus
OTU41	13537	gi|922311712|gb|KP889479.1|	94250	440	400	13	4.24e-168	603	uncultured fungus
OTU41	13537	gi|922312075|gb|KP889842.1|	94207	440	397	14	1.97e-166	597	uncultured fungus
OTU41	13537	gi|219814194|gb|FJ554408.1|	95503	440	378	10	1.97e-166	597	uncultured Agaricales
OTU41	13537	gi|162311429|gb|EU292234.1|	93955	440	397	15	2.55e-165	593	uncultured fungus
OTU41	13537	gi|219813245|gb|FJ553459.1|	95238	440	378	11	9.17e-165	592	uncultured Agaricomycetes
OTU757	13243	gi|1791118861|gb|MN913593.1|	99367	359	316	2	2.66e-159	573	Vishniacozyma tephrensis
OTU757	13243	gi|1788250511|dbj|LC515132.1|	99367	359	316	2	2.66e-159	573	Vishniacozyma victoriae
OTU757	13243	gi|1788250507|dbj|LC515128.1|	99367	359	316	2	2.66e-159	573	Vishniacozyma victoriae
OTU757	13243	gi|1788250506|dbj|LC515127.1|	99367	359	316	2	2.66e-159	573	Vishniacozyma victoriae
OTU757	13243	gi|1788250493|dbj|LC515114.1|	99367	359	316	2	2.66e-159	573	Vishniacozyma victoriae
OTU757	13243	gi|1788250491|dbj|LC515112.1|	99367	359	316	2	2.66e-159	573	Vishniacozyma victoriae
OTU757	13243	gi|1788250489|dbj|LC515110.1|	99367	359	316	2	2.66e-159	573	Vishniacozyma victoriae
OTU757	13243	gi|1788250488|dbj|LC515109.1|	99367	359	316	2	2.66e-159	573	Vishniacozyma victoriae
OTU757	13243	gi|1788250485|dbj|LC515106.1|	99367	359	316	2	2.66e-159	573	Vishniacozyma victoriae
OTU757	13243	gi|1788250484|dbj|LC515105.1|	99367	359	316	2	2.66e-159	573	Vishniacozyma victoriae
OTU2134	12719	gi|1384417218|gb|MF142401.1|	98466	326	326	4	2.40e-159	573	uncultured fungus
OTU2134	12719	gi|1182682436|dbj|LC085195.1|	98160	326	326	6	3.10e-158	569	Dothideomycetes sp. AFCN180
OTU2134	12719	gi|313483001|gb|HQ433006.1|	98160	326	326	5	1.11e-157	568	uncultured Ascomycota
OTU2134	12719	gi|187961734|gb|EU516812.1|	98154	326	325	6	1.11e-157	568	uncultured Sarcosomataceae
OTU2134	12719	gi|295850949|gb|HM123676.1|	97859	326	327	5	1.44e-156	564	fungal sp. ARIZ AZ1018
OTU2134	12719	gi|295850900|gb|HM123627.1|	97859	326	327	5	1.44e-156	564	fungal sp. ARIZ AZ0956
OTU2134	12719	gi|1514756540|dbj|LC085210.1|	97853	326	326	5	5.19e-156	562	Dothideomycetes sp. IS058
OTU2134	12719	gi|1409827556|gb|MF614977.1|	97853	326	326	6	5.19e-156	562	Pezizomycotina sp.
OTU2134	12719	gi|401836327|gb|JQ347004.1|	97853	326	326	6	5.19e-156	562	uncultured Dothideomycetes
OTU2134	12719	gi|187961647|gb|EU516725.1|	97853	326	326	6	5.19e-156	562	uncultured Ascomycota
OTU3168	12297	gi|1846256668|gb|MT527977.1|	98137	322	322	5	1.84e-155	560	uncultured fungus
OTU3168	12297	gi|570962754|gb|KF617356.1|	98137	322	322	5	1.84e-155	560	uncultured fungus
OTU3168	12297	gi|532166468|gb|KC966311.1|	97826	322	322	6	8.56e-154	555	uncultured fungus
OTU3168	12297	gi|342673116|gb|JF300511.1|	97826	322	322	6	8.56e-154	555	uncultured fungus
OTU3168	12297	gi|223587899|emb|FM997938.1|	98065	322	310	5	8.62e-149	538	uncultured Helotiales
OTU3168	12297	gi|145308837|gb|EF521215.1|	95679	322	324	12	3.12e-143	520	uncultured fungus
OTU3168	12297	gi|1699476290|gb|MN151734.1|	96959	322	296	8	5.26e-136	496	uncultured fungus
OTU3168	12297	gi|1137166074|gb|KY522928.1|	94427	322	323	16	5.26e-136	496	fungal sp.
OTU3168	12297	gi|663100879|gb|KJ826980.1|	98921	322	278	1	5.26e-136	496	uncultured Helotiales
OTU3168	12297	gi|219523205|gb|FJ475648.1|	94118	322	323	16	8.81e-134	488	uncultured Hyaloscyphaceae
OTU500	11883	gi|1852007233|gb|MT594775.1|	99706	380	340	1	2.77e-174	623	Alternaria alternata
OTU500	11883	gi|1121643325|gb|KX515351.1|	99403	380	335	2	7.76e-170	608	uncultured fungus
OTU500	11883	gi|807066049|emb|LN833536.1|	99403	380	335	2	7.76e-170	608	uncultured Alternaria
OTU500	11883	gi|1843801698|gb|MT495455.1|	99107	380	336	3	1.00e-168	604	Alternaria alternata
OTU500	11883	gi|1904965120|gb|MW009046.1|	98820	380	339	4	1.00e-168	604	Alternaria alternata
OTU500	11883	gi|1904965097|gb|MW009023.1|	98824	380	340	3	1.00e-168	604	Alternaria alternata
OTU500	11883	gi|1714564554|gb|MN249500.1|	99104	380	335	3	3.61e-168	603	Alternaria alternata
OTU500	11883	gi|1859641507|gb|MT644140.1|	99104	380	335	3	3.61e-168	603	Alternaria alternata
OTU500	11883	gi|1858592818|gb|MT626575.1|	99104	380	335	3	3.61e-168	603	Alternaria sp.
OTU500	11883	gi|1848000424|gb|MT557563.1|	99104	380	335	3	3.61e-168	603	Alternaria sp.
OTU751	11461	gi|383290227|gb|JN889866.1|	99051	361	316	3	1.24e-157	568	uncultured fungus
OTU751	11461	gi|383290163|gb|JN889802.1|	99051	361	316	3	1.24e-157	568	uncultured fungus
OTU751	11461	gi|219523268|gb|FJ475711.1|	99051	361	316	3	1.24e-157	568	uncultured Ascomycota
OTU751	11461	gi|570962688|gb|KF617290.1|	99051	361	316	3	1.24e-157	568	uncultured fungus
OTU751	11461	gi|1806602533|gb|MT027951.1|	98738	361	317	3	5.79e-156	562	Lecanoromycetes sp.
OTU751	11461	gi|922311594|gb|KP889361.1|	98734	361	316	4	5.79e-156	562	uncultured fungus
OTU751	11461	gi|383290216|gb|JN889855.1|	98734	361	316	4	5.79e-156	562	uncultured fungus
OTU751	11461	gi|383290194|gb|JN889833.1|	98734	361	316	4	5.79e-156	562	uncultured fungus
OTU751	11461	gi|383290152|gb|JN889791.1|	98418	361	316	5	7.49e-155	558	uncultured fungus
OTU751	11461	gi|532165592|gb|KC965435.1|	98423	361	317	4	2.69e-154	556	uncultured fungus
OTU361	10294	gi|406591802|gb|JQ421000.1|	97674	387	387	6	0.0	662	uncultured Sebacina
OTU361	10294	gi|406591759|gb|JQ420957.1|	97674	387	387	6	0.0	662	uncultured Sebacina
OTU361	10294	gi|406591796|gb|JQ420994.1|	96899	387	387	11	0.0	647	uncultured Sebacina
OTU361	10294	gi|406591801|gb|JQ420999.1|	96641	387	387	10	2.81e-179	640	uncultured Sebacina
OTU361	10294	gi|219813995|gb|FJ554209.1|	97820	387	367	5	1.69e-176	630	uncultured Sebacinales
OTU361	10294	gi|311306687|gb|HQ154288.1|	96124	387	387	12	6.08e-176	628	uncultured Sebacina
OTU361	10294	gi|1025938606|gb|KX115577.1|	97772	387	359	5	4.73e-172	616	uncultured Sebacina
OTU361	10294	gi|219812609|gb|FJ552823.1|	97003	387	367	8	1.70e-171	614	uncultured Sebacinales
OTU361	10294	gi|219813539|gb|FJ553753.1|	96730	387	367	9	7.92e-170	608	uncultured Sebacinales
OTU361	10294	gi|1918616472|gb|MW163009.1|	94133	387	392	16	2.87e-164	590	uncultured fungus
OTU667	9699	gi|922312116|gb|KP889883.1|	99074	369	324	2	1.64e-161	580	uncultured fungus
OTU667	9699	gi|570962844|gb|KF617446.1|	99074	369	324	2	1.64e-161	580	uncultured fungus
OTU667	9699	gi|262211778|gb|GU083137.1|	99074	369	324	2	1.64e-161	580	uncultured fungus
OTU667	9699	gi|133753063|gb|EF433969.1|	99074	369	324	2	1.64e-161	580	uncultured fungus
OTU667	9699	gi|32250418|gb|AY279183.1|	99375	369	320	2	1.64e-161	580	epacrid root endophyte sp. EMK1.26.7;epacrid root endophyte sp. EPTK 1-26-7
OTU667	9699	gi|922311903|gb|KP889670.1|	98765	369	324	3	7.62e-160	575	uncultured fungus
OTU667	9699	gi|1137166067|gb|KY522921.1|	98457	369	324	5	2.74e-159	573	fungal sp.
OTU667	9699	gi|60203087|gb|AY880946.1|	98762	369	323	3	2.74e-159	573	uncultured Ascomycota
OTU667	9699	gi|532166481|gb|KC966324.1|	98457	369	324	5	9.85e-159	571	uncultured fungus
OTU667	9699	gi|162311742|gb|EU292547.1|	98457	369	324	4	9.85e-159	571	uncultured fungus
OTU44	9546	gi|570963250|gb|KF617852.1|	98223	436	394	5	0.0	689	uncultured fungus
OTU44	9546	gi|124020641|gb|EF030938.1|	97964	436	393	6	0.0	680	uncultured Sebacinales
OTU44	9546	gi|922311681|gb|KP889448.1|	97455	436	393	9	0.0	669	uncultured fungus
OTU44	9546	gi|310657069|gb|HQ260286.1|	97704	436	392	1	0.0	667	uncultured fungus
OTU44	9546	gi|270045313|dbj|AB476493.1|	98421	436	380	5	0.0	667	uncultured fungus
OTU44	9546	gi|27881452|gb|AF284136.2|	97201	436	393	10	0.0	664	salal root associated fungus UBCTRA 1542.10
OTU44	9546	gi|310657093|gb|HQ260310.1|	97449	436	392	2	0.0	662	uncultured fungus
OTU44	9546	gi|310656849|gb|HQ260066.1|	97449	436	392	2	0.0	662	uncultured fungus
OTU44	9546	gi|311306641|gb|HQ154242.1|	96709	436	395	10	0.0	660	uncultured Sebacina
OTU44	9546	gi|283856160|gb|GU256978.1|	96954	436	394	10	0.0	660	uncultured fungus
OTU2217	9184	gi|459375412|gb|KC588674.1|	98160	326	326	3	4.01e-157	566	uncultured fungus
OTU2217	9184	gi|922311718|gb|KP889485.1|	97853	326	326	4	1.87e-155	560	uncultured fungus
OTU2217	9184	gi|313150656|dbj|AB560518.1|	97792	326	317	4	1.88e-150	544	uncultured fungus
OTU2217	9184	gi|353529235|gb|JN032488.1|	96330	326	327	8	1.13e-147	534	uncultured fungus
OTU2217	9184	gi|328354806|emb|FR846484.1|	96330	326	327	8	1.13e-147	534	Helotiales sp. NK273
OTU2217	9184	gi|313483028|gb|HQ433033.1|	95413	326	327	11	1.14e-142	518	uncultured Ascomycota
OTU2217	9184	gi|329184670|gb|JF449506.1|	95122	326	328	10	5.30e-141	512	uncultured Helotiales
OTU2217	9184	gi|301153822|gb|HM487025.1|	95107	326	327	12	5.30e-141	512	uncultured fungus
OTU2217	9184	gi|922312211|gb|KP889978.1|	94801	326	327	13	2.46e-139	507	uncultured fungus
OTU2217	9184	gi|353529266|gb|JN032519.1|	94817	326	328	11	2.46e-139	507	uncultured fungus
OTU29	9004	gi|1121068162|gb|KY026754.1|	98673	452	452	5	0.0	800	Rhodocollybia butyracea f. asema
OTU29	9004	gi|1121068165|gb|KY026757.1|	98451	452	452	6	0.0	795	Rhodocollybia butyracea f. asema
OTU29	9004	gi|1121068124|gb|KY026716.1|	98018	452	454	6	0.0	785	Rhodocollybia butyracea
OTU29	9004	gi|459375482|gb|KC588744.1|	98018	452	454	6	0.0	785	uncultured fungus
OTU29	9004	gi|459375481|gb|KC588743.1|	98018	452	454	6	0.0	785	uncultured fungus
OTU29	9004	gi|284468624|gb|GU328571.1|	98018	452	454	6	0.0	785	uncultured Basidiomycota
OTU29	9004	gi|284468613|gb|GU328560.1|	98018	452	454	6	0.0	785	uncultured Basidiomycota
OTU29	9004	gi|459375483|gb|KC588745.1|	99085	452	437	2	0.0	784	uncultured fungus
OTU29	9004	gi|459375557|gb|KC588819.1|	97797	452	454	7	0.0	780	uncultured fungus
OTU29	9004	gi|459375556|gb|KC588818.1|	97797	452	454	7	0.0	780	uncultured fungus
OTU369	8970	gi|219523266|gb|FJ475709.1|	99118	387	340	3	6.12e-171	612	uncultured Verrucariales
OTU369	8970	gi|532165834|gb|KC965677.1|	98824	387	340	4	2.85e-169	606	uncultured fungus
OTU369	8970	gi|532165279|gb|KC965122.1|	98824	387	340	4	2.85e-169	606	uncultured fungus
OTU369	8970	gi|558706637|gb|KF527454.1|	98824	387	340	4	2.85e-169	606	uncultured fungus
OTU369	8970	gi|296280729|gb|HM059043.1|	98824	387	340	4	2.85e-169	606	uncultured Verrucariales
OTU369	8970	gi|223587887|emb|FM997926.1|	98824	387	340	4	2.85e-169	606	uncultured Chaetothyriales
OTU369	8970	gi|10998470|gb|AF284128.1|	98824	387	340	4	2.85e-169	606	Capronia sp. UBCTRA 1322.11
OTU369	8970	gi|353529312|gb|JN032565.1|	98235	387	340	6	1.32e-167	601	uncultured fungus
OTU369	8970	gi|10998471|gb|AF284129.1|	98529	387	340	5	1.32e-167	601	Capronia sp. UBCTRA 1041.4
OTU369	8970	gi|10998469|gb|AF284127.1|	98534	387	341	4	1.32e-167	601	Capronia sp. UBCTRA 1.01
OTU584	8932	gi|571431385|gb|KF800491.1|	99091	375	330	3	2.14e-165	593	uncultured fungus
OTU584	8932	gi|671776849|gb|KJ584553.1|	98507	375	335	4	2.77e-164	590	Pithomyces chartarum
OTU584	8932	gi|1942322667|gb|MW361302.1|	98792	375	331	4	2.77e-164	590	Pithomyces chartarum
OTU584	8932	gi|1848000371|gb|MT557510.1|	98788	375	330	4	9.96e-164	588	Pseudopithomyces palmicola
OTU584	8932	gi|1848000364|gb|MT557503.1|	98788	375	330	4	9.96e-164	588	Pseudopithomyces palmicola
OTU584	8932	gi|1848000194|gb|MT557333.1|	98788	375	330	4	9.96e-164	588	Pseudopithomyces palmicola
OTU584	8932	gi|1848000150|gb|MT557289.1|	98788	375	330	4	9.96e-164	588	Pseudopithomyces palmicola
OTU584	8932	gi|1848000109|gb|MT557249.1|	98788	375	330	4	9.96e-164	588	Pseudopithomyces palmicola
OTU584	8932	gi|1848000047|gb|MT557187.1|	98788	375	330	4	9.96e-164	588	Pithomyces sp.
OTU584	8932	gi|1848000014|gb|MT557154.1|	98788	375	330	4	9.96e-164	588	Pseudopithomyces palmicola
OTU1321	8883	gi|1846256755|gb|MT528064.1|	97923	337	337	6	4.12e-162	582	uncultured fungus
OTU1321	8883	gi|1240584741|gb|MF926519.1|	97923	337	337	6	4.12e-162	582	Wilcoxina rehmii
OTU1321	8883	gi|298361101|gb|HM044593.1|	97923	337	337	6	4.12e-162	582	uncultured Pyronemataceae
OTU1321	8883	gi|298360987|gb|HM044479.1|	97923	337	337	6	4.12e-162	582	uncultured Wilcoxina
OTU1321	8883	gi|402534936|gb|JX316535.1|	97923	337	337	6	4.12e-162	582	uncultured fungus
OTU1321	8883	gi|386809488|gb|JQ975970.1|	97923	337	337	6	4.12e-162	582	uncultured fungus
OTU1321	8883	gi|156634979|gb|EF611145.1|	97923	337	337	6	4.12e-162	582	uncultured Pyronemataceae
OTU1321	8883	gi|298361160|gb|HM044652.1|	97633	337	338	6	5.33e-161	579	uncultured fungus
OTU1321	8883	gi|1240584742|gb|MF926520.1|	97626	337	337	7	1.92e-160	577	Wilcoxina rehmii
OTU1321	8883	gi|1240584739|gb|MF926517.1|	97626	337	337	7	1.92e-160	577	Wilcoxina rehmii
OTU2471	8750	gi|313482986|gb|HQ432991.1|	96923	324	325	8	1.44e-151	547	uncultured Ascomycota
OTU2471	8750	gi|922311715|gb|KP889482.1|	96914	324	324	9	6.71e-150	542	uncultured fungus
OTU2471	8750	gi|459375282|gb|KC588544.1|	95679	324	324	13	3.14e-143	520	uncultured fungus
OTU2471	8750	gi|1478168180|gb|MH930815.1|	95077	324	325	13	6.81e-140	508	Alatospora acuminata
OTU2471	8750	gi|1918616781|gb|MW163318.1|	95077	324	325	13	6.81e-140	508	uncultured fungus
OTU2471	8750	gi|224459461|gb|FJ197892.1|	94785	324	326	13	8.80e-139	505	uncultured Alatospora
OTU2471	8750	gi|1546567881|gb|MK353090.1|	94769	324	325	14	3.17e-138	503	Alatospora acuminata
OTU2471	8750	gi|1546567874|gb|MK353087.1|	94769	324	325	14	3.17e-138	503	Alatospora acuminata
OTU2471	8750	gi|298361032|gb|HM044524.1|	94785	324	326	12	3.17e-138	503	uncultured Flagellospora
OTU2471	8750	gi|541134779|gb|KC834049.1|	94753	324	324	15	3.17e-138	503	Flagellospora leucorhynchos
OTU1184	8726	gi|1918617178|gb|MW163715.1|	99410	339	339	1	1.47e-171	614	uncultured fungus
OTU1184	8726	gi|1206858295|gb|MF347779.1|	99390	339	328	2	5.32e-166	595	fungal sp.
OTU1184	8726	gi|1206858434|gb|MF347918.1|	99388	339	327	2	1.91e-165	593	fungal sp.
OTU1184	8726	gi|1206858385|gb|MF347869.1|	99388	339	327	2	1.91e-165	593	fungal sp.
OTU1184	8726	gi|983783776|gb|KT289611.1|	97640	339	339	7	1.49e-161	580	fungal sp.
OTU1184	8726	gi|574588329|gb|KF742573.1|	97640	339	339	7	1.49e-161	580	uncultured fungus
OTU1184	8726	gi|333471332|gb|HM240804.1|	97640	339	339	7	1.49e-161	580	uncultured Dothideales
OTU1184	8726	gi|117573985|gb|DQ979719.1|	97640	339	339	7	1.49e-161	580	fungal endophyte
OTU1184	8726	gi|345541508|gb|JN120381.1|	97353	339	340	7	1.93e-160	577	Ascomycota sp. ARIZ OCOak3-2
OTU1184	8726	gi|929999233|gb|KP991849.1|	97059	339	340	8	8.97e-159	571	Dothideomycetes sp.
OTU55	8515	gi|342673351|gb|JF300746.1|	96305	431	433	8	0.0	704	uncultured fungus
OTU55	8515	gi|342673348|gb|JF300743.1|	96305	431	433	8	0.0	704	uncultured fungus
OTU55	8515	gi|342673347|gb|JF300742.1|	96305	431	433	8	0.0	704	uncultured fungus
OTU55	8515	gi|342673342|gb|JF300737.1|	96495	431	428	7	0.0	701	uncultured fungus
OTU55	8515	gi|311334254|emb|FN565296.1|	96074	431	433	9	0.0	699	uncultured Mortierella
OTU55	8515	gi|342673346|gb|JF300741.1|	96262	431	428	8	0.0	695	uncultured fungus
OTU55	8515	gi|342673363|gb|JF300758.1|	95853	431	434	9	0.0	693	uncultured fungus
OTU55	8515	gi|219813356|gb|FJ553570.1|	97324	431	411	6	0.0	693	uncultured eukaryote
OTU55	8515	gi|342673344|gb|JF300739.1|	96028	431	428	9	0.0	689	uncultured fungus
OTU55	8515	gi|171467218|gb|EU484297.1|	96420	431	419	7	0.0	684	Podila minutissima
OTU282	8245	gi|329184840|gb|JF449676.1|	95322	392	342	14	8.26e-150	542	uncultured Herpotrichiellaceae
OTU282	8245	gi|187961810|gb|EU516888.1|	95058	392	344	12	3.84e-148	536	uncultured fungus
OTU282	8245	gi|530891856|gb|KC978014.1|	93314	392	344	19	1.08e-138	505	uncultured fungus
OTU282	8245	gi|452814794|gb|KC191577.1|	94030	392	335	16	1.08e-138	505	Cyphellophora sp. JX1210
OTU282	8245	gi|157325611|gb|EU035415.1|	93314	392	344	19	1.08e-138	505	Camptophora hylomeconis
OTU282	8245	gi|1393630356|gb|MF285231.1|	93413	392	334	16	3.03e-134	490	Camptophora schimae
OTU282	8245	gi|157325613|gb|EU035417.1|	92151	392	344	22	1.83e-131	481	[Exophiala] eucalyptorum
OTU282	8245	gi|218478067|dbj|AB434914.1|	93498	392	323	17	2.36e-130	477	Chaetothyriales sp. IMI 401915
OTU282	8245	gi|1699476776|gb|MN152039.1|	95333	392	300	12	8.50e-130	475	uncultured fungus
OTU282	8245	gi|1393630355|gb|MF285228.1|	92216	392	334	22	8.50e-130	475	Camptophora hylomeconis
OTU2133	7792	gi|1042744531|gb|KU839554.1|	98466	326	326	4	2.40e-159	573	fungal sp.
OTU2133	7792	gi|1042744266|gb|KU839289.1|	98466	326	326	4	2.40e-159	573	fungal sp.
OTU2133	7792	gi|1042744124|gb|KU839147.1|	98466	326	326	4	2.40e-159	573	fungal sp.
OTU2133	7792	gi|1042744123|gb|KU839146.1|	98466	326	326	4	2.40e-159	573	fungal sp.
OTU2133	7792	gi|1042744122|gb|KU839145.1|	98466	326	326	4	2.40e-159	573	fungal sp.
OTU2133	7792	gi|1042744121|gb|KU839144.1|	98466	326	326	4	2.40e-159	573	fungal sp.
OTU2133	7792	gi|1042743713|gb|KU838736.1|	98466	326	326	4	2.40e-159	573	fungal sp.
OTU2133	7792	gi|1042743712|gb|KU838735.1|	98466	326	326	4	2.40e-159	573	fungal sp.
OTU2133	7792	gi|1042743704|gb|KU838727.1|	98466	326	326	4	2.40e-159	573	fungal sp.
OTU2133	7792	gi|1042743610|gb|KU838633.1|	98466	326	326	4	2.40e-159	573	fungal sp.
OTU1376	7626	gi|1393499107|gb|MH399476.1|	97917	336	336	6	1.48e-161	580	Pyrenophora sp.
OTU1376	7626	gi|472232554|emb|HF674747.1|	97619	336	336	7	6.87e-160	575	Drechslera sp. N22
OTU1376	7626	gi|822606752|gb|KP698323.1|	98438	336	320	5	1.49e-156	564	Ascomycota sp. UNEX FECRGA 2012E046
OTU1376	7626	gi|1393498979|gb|MH399348.1|	98423	336	317	5	6.91e-155	558	Pyrenophora sp.
OTU1376	7626	gi|1473251805|gb|MH864749.1|	97546	336	326	6	2.49e-154	556	Drechslera dactylidis
OTU1376	7626	gi|1393499164|gb|MH399533.1|	98418	336	316	5	2.49e-154	556	Pyrenophora sp.
OTU1376	7626	gi|1393499099|gb|MH399468.1|	98418	336	316	5	2.49e-154	556	Pyrenophora sp.
OTU1376	7626	gi|1393499041|gb|MH399410.1|	98418	336	316	5	2.49e-154	556	Pyrenophora sp.
OTU1376	7626	gi|1393499038|gb|MH399407.1|	98418	336	316	5	2.49e-154	556	Pyrenophora sp.
OTU1376	7626	gi|1393498989|gb|MH399358.1|	98418	336	316	5	2.49e-154	556	Pyrenophora sp.
OTU2571	7543	gi|1025817976|gb|KU176288.1|	98765	324	324	3	6.62e-160	575	uncultured Helotiales
OTU2571	7543	gi|383290222|gb|JN889861.1|	98765	324	324	3	6.62e-160	575	uncultured fungus
OTU2571	7543	gi|532166456|gb|KC966299.1|	98457	324	324	4	3.08e-158	569	uncultured fungus
OTU2571	7543	gi|310656964|gb|HQ260181.1|	96914	324	324	3	3.12e-148	536	uncultured fungus
OTU2571	7543	gi|283856132|gb|GU256950.1|	95077	324	325	13	6.81e-140	508	uncultured fungus
OTU2571	7543	gi|532165855|gb|KC965698.1|	94769	324	325	15	8.80e-139	505	uncultured fungus
OTU2571	7543	gi|325550882|gb|HQ850141.1|	94753	324	324	16	3.17e-138	503	uncultured fungus
OTU2571	7543	gi|254527802|emb|FN298700.1|	94753	324	324	16	3.17e-138	503	uncultured fungus
OTU2571	7543	gi|663100940|gb|KJ827041.1|	98571	324	280	1	6.85e-135	492	uncultured Helotiales
OTU2571	7543	gi|401836334|gb|JQ347011.1|	93846	324	325	18	8.87e-134	488	uncultured Phialea
OTU604	7488	gi|532166227|gb|KC966070.1|	99074	374	324	3	4.62e-162	582	uncultured fungus
OTU604	7488	gi|570963311|gb|KF617913.1|	98765	374	324	4	2.15e-160	577	uncultured fungus
OTU604	7488	gi|459375309|gb|KC588571.1|	98765	374	324	4	2.15e-160	577	uncultured fungus
OTU604	7488	gi|315436458|gb|HQ602655.1|	98765	374	324	4	2.15e-160	577	fungal sp. PIMO	1.1
OTU604	7488	gi|1221144159|gb|MF568825.1|	98457	374	324	5	1.00e-158	571	uncultured fungus
OTU604	7488	gi|71149073|gb|DQ093777.1|	98457	374	324	5	1.00e-158	571	uncultured fungus
OTU604	7488	gi|531990281|dbj|AB752248.1|	98457	374	324	5	1.00e-158	571	Dothideomycetes sp. AS5-1
OTU604	7488	gi|531990277|dbj|AB752244.1|	98457	374	324	5	1.00e-158	571	Dothideomycetes sp. AS1-1
OTU604	7488	gi|295850981|gb|HM123708.1|	98457	374	324	5	1.00e-158	571	fungal sp. ARIZ AZ1064
OTU604	7488	gi|295850886|gb|HM123613.1|	98457	374	324	5	1.00e-158	571	fungal sp. ARIZ AZ0936
OTU2025	7227	gi|1206858323|gb|MF347807.1|	94637	327	317	11	3.22e-133	486	fungal sp.
OTU2025	7227	gi|1759428196|gb|MN547972.1|	93617	327	329	13	1.16e-132	484	Pragmopora cf. pini
OTU2025	7227	gi|313483090|gb|HQ433095.1|	93598	327	328	16	1.16e-132	484	uncultured Ascomycota
OTU2025	7227	gi|209981588|gb|FJ235938.1|	93808	327	323	15	1.50e-131	481	fungal sp. AB5
OTU2025	7227	gi|1103850369|gb|KX909200.1|	93313	327	329	15	5.39e-131	479	Leotiomycetes sp. genotype 666 JMUR-2016
OTU2025	7227	gi|239948760|gb|GQ153126.1|	93293	327	328	16	5.39e-131	479	Leotiomycetes sp. 11160
OTU2025	7227	gi|333471350|gb|HM240822.1|	93313	327	329	14	5.39e-131	479	uncultured fungus
OTU2025	7227	gi|326319934|emb|FR837916.1|	93313	327	329	14	5.39e-131	479	Rhytismataceae sp. ZK45/08
OTU2025	7227	gi|315436386|gb|HQ535892.1|	93313	327	329	14	5.39e-131	479	fungal sp. PIMO	303
OTU2025	7227	gi|604059087|gb|KF053580.1|	93519	327	324	15	1.94e-130	477	Helotiales sp. Di90-1
OTU420	7151	gi|342673151|gb|JF300546.1|	99410	384	339	2	4.69e-172	616	uncultured fungus
OTU420	7151	gi|532166146|gb|KC965989.1|	98820	384	339	4	1.02e-168	604	uncultured fungus
OTU420	7151	gi|316925977|gb|HQ445984.1|	98525	384	339	5	4.72e-167	599	uncultured fungus
OTU420	7151	gi|270045308|dbj|AB476488.1|	99080	384	326	3	3.68e-163	586	uncultured fungus
OTU420	7151	gi|223587889|emb|FM997928.1|	99054	384	317	3	3.70e-158	569	uncultured Chaetothyriales
OTU420	7151	gi|316926012|gb|HQ446019.1|	96774	384	341	9	1.33e-157	568	uncultured fungus
OTU420	7151	gi|1929922997|gb|MW237976.1|	99361	384	313	2	1.33e-157	568	uncultured Herpotrichiellaceae
OTU420	7151	gi|300432884|gb|HM030594.1|	96471	384	340	11	2.23e-155	560	uncultured fungus
OTU420	7151	gi|558706631|gb|KF527448.1|	96460	384	339	10	8.02e-155	558	uncultured fungus
OTU420	7151	gi|1227418062|gb|KX899169.1|	96923	384	325	10	3.73e-153	553	uncultured Chaetothyriales
OTU2881	7090	gi|1061431316|gb|KX378873.1|	98452	323	323	4	1.10e-157	568	Botryotinia sp.
OTU2881	7090	gi|751140193|gb|KJ542251.1|	98452	323	323	4	1.10e-157	568	Botrytis sp. CJL-2014
OTU2881	7090	gi|699059766|gb|KM217094.1|	98452	323	323	4	1.10e-157	568	Botrytis sp. 2 HY-2014
OTU2881	7090	gi|1918616115|gb|MW162652.1|	98452	323	323	4	1.10e-157	568	uncultured fungus
OTU2881	7090	gi|309401626|gb|HQ166590.1|	98452	323	323	4	1.10e-157	568	Botryotinia sp. FL-2010f
OTU2881	7090	gi|751140135|gb|KJ542193.1|	98142	323	323	5	5.13e-156	562	Botrytis sp. CJL-2014
OTU2881	7090	gi|300676331|gb|GU934505.1|	98142	323	323	5	5.13e-156	562	Botrytis cinerea
OTU2881	7090	gi|237872438|gb|FJ914712.1|	98142	323	323	5	5.13e-156	562	Botrytis byssoidea
OTU2881	7090	gi|148357855|gb|EF589861.1|	98142	323	323	5	5.13e-156	562	Botrytis sp. CID360
OTU2881	7090	gi|545698742|gb|KF631446.1|	98730	323	315	3	6.64e-155	558	Botryotinia sp. UASWS0924
OTU2191	7021	gi|1514756540|dbj|LC085210.1|	97546	326	326	6	2.41e-154	556	Dothideomycetes sp. IS058
OTU2191	7021	gi|187961782|gb|EU516860.1|	97546	326	326	6	2.41e-154	556	uncultured Sarcosomataceae
OTU2191	7021	gi|1221144159|gb|MF568825.1|	97239	326	326	7	1.12e-152	551	uncultured fungus
OTU2191	7021	gi|71149073|gb|DQ093777.1|	97239	326	326	7	1.12e-152	551	uncultured fungus
OTU2191	7021	gi|531990281|dbj|AB752248.1|	97239	326	326	7	1.12e-152	551	Dothideomycetes sp. AS5-1
OTU2191	7021	gi|531990277|dbj|AB752244.1|	97239	326	326	7	1.12e-152	551	Dothideomycetes sp. AS1-1
OTU2191	7021	gi|295850981|gb|HM123708.1|	97239	326	326	7	1.12e-152	551	fungal sp. ARIZ AZ1064
OTU2191	7021	gi|295850886|gb|HM123613.1|	97239	326	326	7	1.12e-152	551	fungal sp. ARIZ AZ0936
OTU2191	7021	gi|295850835|gb|HM123562.1|	97239	326	326	7	1.12e-152	551	fungal sp. ARIZ AZ0876
OTU2191	7021	gi|295850834|gb|HM123561.1|	97239	326	326	7	1.12e-152	551	fungal sp. ARIZ AZ0875A
OTU2685	6984	gi|459375412|gb|KC588674.1|	98457	324	324	4	3.08e-158	569	uncultured fungus
OTU2685	6984	gi|922311718|gb|KP889485.1|	98148	324	324	5	1.43e-156	564	uncultured fungus
OTU2685	6984	gi|313150656|dbj|AB560518.1|	98095	324	315	5	1.44e-151	547	uncultured fungus
OTU2685	6984	gi|353529235|gb|JN032488.1|	96615	324	325	9	8.68e-149	538	uncultured fungus
OTU2685	6984	gi|328354806|emb|FR846484.1|	96615	324	325	9	8.68e-149	538	Helotiales sp. NK273
OTU2685	6984	gi|313483028|gb|HQ433033.1|	95692	324	325	12	8.74e-144	521	uncultured Ascomycota
OTU2685	6984	gi|329184670|gb|JF449506.1|	95399	324	326	11	4.07e-142	516	uncultured Helotiales
OTU2685	6984	gi|922312211|gb|KP889978.1|	95077	324	325	14	1.89e-140	510	uncultured fungus
OTU2685	6984	gi|353529266|gb|JN032519.1|	95092	324	326	12	1.89e-140	510	uncultured fungus
OTU2685	6984	gi|353529259|gb|JN032512.1|	95092	324	326	12	1.89e-140	510	uncultured fungus
OTU364	6961	gi|406591802|gb|JQ421000.1|	97674	387	387	6	0.0	662	uncultured Sebacina
OTU364	6961	gi|406591759|gb|JQ420957.1|	97674	387	387	6	0.0	662	uncultured Sebacina
OTU364	6961	gi|406591801|gb|JQ420999.1|	97158	387	387	8	0.0	651	uncultured Sebacina
OTU364	6961	gi|406591796|gb|JQ420994.1|	96899	387	387	11	0.0	647	uncultured Sebacina
OTU364	6961	gi|219812609|gb|FJ552823.1|	97814	387	366	6	1.69e-176	630	uncultured Sebacinales
OTU364	6961	gi|311306687|gb|HQ154288.1|	96124	387	387	12	6.08e-176	628	uncultured Sebacina
OTU364	6961	gi|219813995|gb|FJ554209.1|	97541	387	366	7	7.86e-175	625	uncultured Sebacinales
OTU364	6961	gi|219813539|gb|FJ553753.1|	97541	387	366	7	7.86e-175	625	uncultured Sebacinales
OTU364	6961	gi|1025938606|gb|KX115577.1|	98857	387	350	2	2.83e-174	623	uncultured Sebacina
OTU364	6961	gi|1918616472|gb|MW163009.1|	94643	387	392	14	1.32e-167	601	uncultured fungus
OTU3118	6474	gi|133753154|gb|EF434060.1|	98452	323	323	2	3.97e-157	566	uncultured fungus
OTU3118	6474	gi|162311727|gb|EU292532.1|	98142	323	323	5	5.13e-156	562	uncultured fungus
OTU3118	6474	gi|1042743998|gb|KU839021.1|	97833	323	323	5	2.39e-154	556	fungal sp.
OTU3118	6474	gi|1042743997|gb|KU839020.1|	97833	323	323	5	2.39e-154	556	fungal sp.
OTU3118	6474	gi|1042743995|gb|KU839018.1|	97833	323	323	5	2.39e-154	556	fungal sp.
OTU3118	6474	gi|1042743476|gb|KU838499.1|	97833	323	323	5	2.39e-154	556	fungal sp.
OTU3118	6474	gi|1042743475|gb|KU838498.1|	97833	323	323	5	2.39e-154	556	fungal sp.
OTU3118	6474	gi|1042743474|gb|KU838497.1|	97833	323	323	5	2.39e-154	556	fungal sp.
OTU3118	6474	gi|1042743473|gb|KU838496.1|	97833	323	323	5	2.39e-154	556	fungal sp.
OTU3118	6474	gi|1042743472|gb|KU838495.1|	97833	323	323	5	2.39e-154	556	fungal sp.
OTU1250	6241	gi|1940129309|dbj|LC550567.1|	96904	338	323	10	7.01e-150	542	Plenodomus sinensis
OTU1250	6241	gi|929999273|gb|KP991889.1|	95562	338	338	14	2.52e-149	540	Dothideomycetes sp.
OTU1250	6241	gi|869284663|gb|KT235910.1|	95588	338	340	9	2.52e-149	540	Plenodomus sp. SC5S1-1
OTU1250	6241	gi|1940129308|dbj|LC550566.1|	96605	338	324	9	3.26e-148	536	Plenodomus collinsoniae
OTU1250	6241	gi|1473249995|gb|MH862939.1|	95294	338	340	10	1.17e-147	534	Plenodomus hendersoniae
OTU1250	6241	gi|1315528456|gb|MF795790.1|	95294	338	340	10	1.17e-147	534	Plenodomus hendersoniae
OTU1250	6241	gi|532166437|gb|KC966280.1|	95294	338	340	10	1.17e-147	534	uncultured fungus
OTU1250	6241	gi|1130618576|gb|KX618495.1|	94721	338	341	13	7.06e-145	525	Pleosporales sp.
OTU1250	6241	gi|459354718|gb|KC311498.1|	94721	338	341	13	7.06e-145	525	Pleosporales sp. Li0802SP
OTU1250	6241	gi|1552235344|gb|MK387923.1|	95692	338	325	13	9.13e-144	521	Plenodomus sinensis
OTU204	5941	gi|953872543|gb|KP783479.1|	97990	398	398	7	0.0	689	Tomentella sp. 555 VM-2015
OTU204	5941	gi|728953944|gb|KM403052.1|	97990	398	398	7	0.0	689	uncultured Tomentella
OTU204	5941	gi|728953858|gb|KM402966.1|	97990	398	398	7	0.0	689	uncultured Tomentella
OTU204	5941	gi|313483162|gb|HQ433167.1|	97990	398	398	7	0.0	689	uncultured Basidiomycota
OTU204	5941	gi|333774834|emb|FR852141.1|	97487	398	398	9	0.0	678	uncultured Tomentella
OTU204	5941	gi|698379495|gb|KM576659.1|	98187	398	386	7	0.0	675	Tomentella sp. LM2491
OTU204	5941	gi|448970396|emb|HE687161.1|	97236	398	398	10	0.0	675	uncultured Thelephoraceae
OTU204	5941	gi|219930404|emb|FM202956.1|	99728	398	368	0	0.0	673	uncultured fungus
OTU204	5941	gi|750287416|dbj|AB848641.1|	97436	398	390	9	0.0	664	Tomentella sp. YM1708
OTU204	5941	gi|304272957|gb|GU180336.1|	97884	398	378	7	0.0	654	uncultured Tomentella
OTU178	5571	gi|506954178|gb|KC753430.1|	98504	401	401	5	0.0	706	uncultured Rhizoctonia
OTU178	5571	gi|1221146383|gb|MF571049.1|	98259	401	402	5	0.0	702	uncultured fungus
OTU178	5571	gi|1005259867|emb|HG936743.1|	98259	401	402	5	0.0	702	uncultured Rhizoctonia
OTU178	5571	gi|1005259866|emb|HG936742.1|	98259	401	402	5	0.0	702	uncultured Rhizoctonia
OTU178	5571	gi|1005259865|emb|HG936741.1|	98259	401	402	5	0.0	702	uncultured Rhizoctonia
OTU178	5571	gi|1005259864|emb|HG936740.1|	98259	401	402	5	0.0	702	uncultured Rhizoctonia
OTU178	5571	gi|1005259863|emb|HG936739.1|	98259	401	402	5	0.0	702	uncultured Rhizoctonia
OTU178	5571	gi|1005259862|emb|HG936738.1|	98010	401	402	6	0.0	697	uncultured Rhizoctonia
OTU178	5571	gi|187961781|gb|EU516859.1|	98728	401	393	4	0.0	697	uncultured Rhizoctonia
OTU178	5571	gi|262211931|gb|GU083290.1|	98005	401	401	6	0.0	695	uncultured fungus
OTU5	5478	gi|1419329465|gb|CP030254.1|	99335	498	451	3	0.0	817	Malassezia restricta
OTU5	5478	gi|1419329465|gb|CP030254.1|	99335	498	451	3	0.0	817	Malassezia restricta
OTU5	5478	gi|1419329465|gb|CP030254.1|	99335	498	451	3	0.0	817	Malassezia restricta
OTU5	5478	gi|1419329465|gb|CP030254.1|	99335	498	451	3	0.0	817	Malassezia restricta
OTU5	5478	gi|1419329465|gb|CP030254.1|	99335	498	451	3	0.0	817	Malassezia restricta
OTU5	5478	gi|1419329465|gb|CP030254.1|	99335	498	451	3	0.0	817	Malassezia restricta
OTU5	5478	gi|1419329465|gb|CP030254.1|	99335	498	451	3	0.0	817	Malassezia restricta
OTU5	5478	gi|1151126573|gb|KY430553.1|	99335	498	451	3	0.0	817	uncultured Malassezia
OTU5	5478	gi|927092432|gb|KP974221.1|	99335	498	451	3	0.0	817	uncultured Malassezia
OTU5	5478	gi|404314313|gb|JX269946.1|	99335	498	451	3	0.0	817	uncultured fungus
OTU5	5478	gi|404314074|gb|JX269707.1|	99335	498	451	3	0.0	817	uncultured fungus
OTU5	5478	gi|404313758|gb|JX269391.1|	99335	498	451	3	0.0	817	uncultured fungus
OTU5	5478	gi|404313614|gb|JX269247.1|	99335	498	451	3	0.0	817	uncultured fungus
OTU5	5478	gi|404313554|gb|JX269187.1|	99335	498	451	3	0.0	817	uncultured fungus
OTU5	5478	gi|1918616126|gb|MW162663.1|	99335	498	451	3	0.0	817	uncultured fungus
OTU5	5478	gi|171466633|gb|EU400587.1|	99335	498	451	3	0.0	817	Malassezia restricta
OTU4209	5393	gi|570963192|gb|KF617794.1|	98433	319	319	4	1.82e-155	560	uncultured fungus
OTU4209	5393	gi|326899867|gb|JF519601.1|	97179	319	319	8	8.53e-149	538	uncultured Dothideomycetes
OTU4209	5393	gi|326899665|gb|JF519399.1|	97179	319	319	8	8.53e-149	538	uncultured Dothideomycetes
OTU4209	5393	gi|326899737|gb|JF519471.1|	97179	319	319	8	8.53e-149	538	uncultured Dothideomycetes
OTU4209	5393	gi|326899644|gb|JF519378.1|	97179	319	319	8	8.53e-149	538	uncultured Dothideomycetes
OTU4209	5393	gi|326899643|gb|JF519377.1|	97179	319	319	8	8.53e-149	538	uncultured Dothideomycetes
OTU4209	5393	gi|326899628|gb|JF519362.1|	97179	319	319	8	8.53e-149	538	uncultured Dothideomycetes
OTU4209	5393	gi|326899855|gb|JF519589.1|	96865	319	319	9	3.97e-147	532	uncultured Dothideomycetes
OTU4209	5393	gi|326899751|gb|JF519485.1|	96865	319	319	9	3.97e-147	532	uncultured Dothideomycetes
OTU4209	5393	gi|326899809|gb|JF519543.1|	96552	319	319	10	1.85e-145	527	uncultured Dothideomycetes
OTU263	5274	gi|124020641|gb|EF030938.1|	97933	393	387	8	0.0	671	uncultured Sebacinales
OTU263	5274	gi|570963250|gb|KF617852.1|	97686	393	389	7	0.0	669	uncultured fungus
OTU263	5274	gi|310656942|gb|HQ260159.1|	97158	393	387	4	0.0	647	uncultured fungus
OTU263	5274	gi|283856160|gb|GU256978.1|	96658	393	389	11	0.0	645	uncultured fungus
OTU263	5274	gi|270045313|dbj|AB476493.1|	97375	393	381	7	0.0	645	uncultured fungus
OTU263	5274	gi|311306641|gb|HQ154242.1|	96154	393	390	12	2.85e-179	640	uncultured Sebacina
OTU263	5274	gi|922311681|gb|KP889448.1|	96401	393	389	11	1.03e-178	638	uncultured fungus
OTU263	5274	gi|310657069|gb|HQ260286.1|	96649	393	388	3	3.69e-178	636	uncultured fungus
OTU263	5274	gi|311306626|gb|HQ154227.1|	96154	393	390	12	1.33e-177	634	uncultured Sebacina
OTU263	5274	gi|1918616472|gb|MW163009.1|	95960	393	396	7	1.33e-177	634	uncultured fungus
OTU846	5097	gi|1043260957|dbj|LC131025.1|	98575	351	351	4	3.28e-173	619	Helotiales sp. EF872
OTU846	5097	gi|1043260920|dbj|LC130988.1|	98575	351	351	4	3.28e-173	619	Helotiales sp. EF792
OTU846	5097	gi|1043260941|dbj|LC131009.1|	98291	351	351	4	1.53e-171	614	Helotiales sp. EF829
OTU846	5097	gi|47571298|gb|AY599236.1|	97110	351	346	7	1.55e-161	580	grass root mycorrhizal sp. PPO-2
OTU846	5097	gi|1883421791|gb|MT820099.1|	98187	351	331	4	2.00e-160	577	fungal sp.
OTU846	5097	gi|1929922846|gb|MW237895.1|	99369	351	317	0	2.59e-159	573	uncultured Helotiales
OTU846	5097	gi|145652634|gb|EF195544.1|	97059	351	340	6	3.35e-158	569	uncultured fungus
OTU846	5097	gi|145652635|gb|EF195545.1|	97033	351	337	7	1.56e-156	564	uncultured fungus
OTU846	5097	gi|365176076|gb|HQ856907.1|	97819	351	321	4	1.21e-152	551	fungal sp. TE6
OTU846	5097	gi|1111658863|gb|KU062222.1|	97078	351	308	3	1.59e-141	514	uncultured fungus
OTU1000	5040	gi|459375313|gb|KC588575.1|	96793	343	343	10	9.09e-159	571	uncultured fungus
OTU1000	5040	gi|1800338033|gb|MN984622.1|	97561	343	328	8	5.47e-156	562	Rosellinia nectrioides
OTU1000	5040	gi|226349156|gb|FJ820779.1|	95652	343	345	12	1.18e-152	551	uncultured fungus
OTU1000	5040	gi|568404025|gb|KF719196.1|	96677	343	331	10	4.26e-152	549	Rosellinia abscondita
OTU1000	5040	gi|1930364904|gb|MW240607.1|	95495	343	333	13	1.54e-146	531	Rosellinia sp.
OTU1000	5040	gi|1930364903|gb|MW240606.1|	95495	343	333	13	1.54e-146	531	Rosellinia sp.
OTU1000	5040	gi|1930364902|gb|MW240605.1|	95495	343	333	13	1.54e-146	531	Rosellinia sp.
OTU1000	5040	gi|568404029|gb|KF719200.1|	95455	343	330	13	7.18e-145	525	Rosellinia mammiformis
OTU1000	5040	gi|1032032962|gb|KT948370.1|	95370	343	324	13	1.55e-141	514	Rosellinia mammiformis
OTU1000	5040	gi|296046139|gb|GU292824.1|	93043	343	345	16	1.56e-136	497	Rosellinia sanctae-cruciana
OTU259	5017	gi|326899314|gb|JF519048.1|	98982	393	393	4	0.0	704	uncultured Mycena
OTU259	5017	gi|326899274|gb|JF519008.1|	98982	393	393	4	0.0	704	uncultured Mycena
OTU259	5017	gi|1859735593|gb|MT644911.1|	98728	393	393	4	0.0	697	Mycena leptocephala
OTU259	5017	gi|326899837|gb|JF519571.1|	98728	393	393	4	0.0	697	uncultured Mycena
OTU259	5017	gi|326899815|gb|JF519549.1|	98728	393	393	4	0.0	697	uncultured Mycena
OTU259	5017	gi|326899794|gb|JF519528.1|	98728	393	393	4	0.0	697	uncultured Mycena
OTU259	5017	gi|326899761|gb|JF519495.1|	98728	393	393	4	0.0	697	uncultured Mycena
OTU259	5017	gi|326899789|gb|JF519523.1|	98728	393	393	4	0.0	697	uncultured Mycena
OTU259	5017	gi|326899785|gb|JF519519.1|	98728	393	393	4	0.0	697	uncultured Mycena
OTU259	5017	gi|326899780|gb|JF519514.1|	98728	393	393	4	0.0	697	uncultured Mycena
OTU2241	4936	gi|1918618015|gb|MW164552.1|	97546	326	326	6	2.41e-154	556	uncultured fungus
OTU2241	4936	gi|1512469718|gb|MK163829.1|	98119	326	319	4	8.68e-154	555	Wettsteinina sp.
OTU2241	4936	gi|187961931|gb|EU517009.1|	97546	326	326	5	8.68e-154	555	uncultured Sarcosomataceae
OTU2241	4936	gi|532166227|gb|KC966070.1|	97239	326	326	7	1.12e-152	551	uncultured fungus
OTU2241	4936	gi|157367952|gb|EF635805.1|	98101	326	316	4	4.04e-152	549	uncultured Lophiostomataceae
OTU2241	4936	gi|570963311|gb|KF617913.1|	96933	326	326	8	5.22e-151	545	uncultured fungus
OTU2241	4936	gi|459375309|gb|KC588571.1|	96933	326	326	8	5.22e-151	545	uncultured fungus
OTU2241	4936	gi|315436458|gb|HQ602655.1|	96933	326	326	8	5.22e-151	545	fungal sp. PIMO	1.1
OTU2241	4936	gi|1221144159|gb|MF568825.1|	96626	326	326	9	2.43e-149	540	uncultured fungus
OTU2241	4936	gi|71149073|gb|DQ093777.1|	96626	326	326	9	2.43e-149	540	uncultured fungus
OTU47	4900	gi|971453034|emb|HF675630.1|	98974	435	390	4	0.0	699	uncultured Mycena
OTU47	4900	gi|946587602|gb|KT900146.1|	98974	435	390	4	0.0	699	Mycena cinerella
OTU47	4900	gi|724473016|gb|KM374385.1|	98974	435	390	4	0.0	699	uncultured fungus
OTU47	4900	gi|308055617|gb|HM190112.1|	98974	435	390	4	0.0	699	Basidiomycota sp. 1 BB-2010
OTU47	4900	gi|308055616|gb|HM190111.1|	98974	435	390	4	0.0	699	Basidiomycota sp. 1 BB-2010
OTU47	4900	gi|302126307|emb|FN610998.1|	98974	435	390	4	0.0	699	uncultured fungus
OTU47	4900	gi|1846256785|gb|MT528094.1|	98718	435	390	5	0.0	693	uncultured fungus
OTU47	4900	gi|372282685|emb|FR750635.1|	98718	435	390	5	0.0	693	uncultured Mycena
OTU47	4900	gi|971452671|emb|HF675267.1|	98462	435	390	6	0.0	688	uncultured Mycena
OTU47	4900	gi|284814024|gb|GU366744.1|	98462	435	390	6	0.0	688	uncultured fungus
OTU2850	4773	gi|922311974|gb|KP889741.1|	98142	323	323	4	5.13e-156	562	uncultured fungus
OTU2850	4773	gi|311334230|emb|FN565272.1|	96904	323	323	9	2.41e-149	540	uncultured Helotiales
OTU2850	4773	gi|83722440|gb|DQ309130.1|	98680	323	303	2	3.11e-148	536	uncultured fungus
OTU2850	4773	gi|311334231|emb|FN565273.1|	97436	323	312	7	1.45e-146	531	uncultured Helotiales
OTU2850	4773	gi|5442296|gb|AF149070.1|	98662	323	299	2	5.21e-146	529	salal root associated fungus UBCtra264
OTU2850	4773	gi|83722533|gb|DQ309223.1|	97360	323	303	7	1.46e-141	514	uncultured fungus
OTU2850	4773	gi|270045330|dbj|AB476510.1|	98305	323	295	2	1.46e-141	514	uncultured fungus
OTU2850	4773	gi|1918616636|gb|MW163173.1|	95356	323	323	13	5.24e-141	512	uncultured fungus
OTU2850	4773	gi|725541736|gb|KJ188585.1|	97030	323	303	8	6.78e-140	508	uncultured Helotiales
OTU2850	4773	gi|83722464|gb|DQ309154.1|	96700	323	303	9	3.16e-138	503	uncultured fungus
OTU1539	4690	gi|1851551236|gb|MT582797.1|	98198	333	333	5	1.46e-161	580	Epicoccum nigrum
OTU1539	4690	gi|1848000417|gb|MT557556.1|	98198	333	333	5	1.46e-161	580	Epicoccum nigrum
OTU1539	4690	gi|1848000350|gb|MT557489.1|	98198	333	333	5	1.46e-161	580	Epicoccum nigrum
OTU1539	4690	gi|1848000346|gb|MT557485.1|	98198	333	333	5	1.46e-161	580	Epicoccum nigrum
OTU1539	4690	gi|1848000333|gb|MT557472.1|	98198	333	333	5	1.46e-161	580	Epicoccum nigrum
OTU1539	4690	gi|1848000328|gb|MT557467.1|	98198	333	333	5	1.46e-161	580	Epicoccum nigrum
OTU1539	4690	gi|1848000272|gb|MT557411.1|	98198	333	333	5	1.46e-161	580	Epicoccum nigrum
OTU1539	4690	gi|1848000208|gb|MT557347.1|	98198	333	333	5	1.46e-161	580	Epicoccum nigrum
OTU1539	4690	gi|1848000180|gb|MT557319.1|	98198	333	333	5	1.46e-161	580	Epicoccum nigrum
OTU1539	4690	gi|1848000119|gb|MT557259.1|	98198	333	333	5	1.46e-161	580	Epicoccum nigrum
OTU2645	4596	gi|974744703|gb|KT219578.1|	100000	324	233	0	1.52e-116	431	uncultured fungus
OTU2645	4596	gi|922311942|gb|KP889709.1|	87279	324	283	29	4.43e-82	316	uncultured fungus
OTU2645	4596	gi|1447660191|gb|MF971799.1|	84300	324	293	28	3.50e-68	270	uncultured fungus
OTU2645	4596	gi|1221146163|gb|MF570829.1|	84228	324	298	22	4.52e-67	267	uncultured fungus
OTU2645	4596	gi|1221145478|gb|MF570144.1|	83502	324	297	26	9.79e-64	255	uncultured fungus
OTU2645	4596	gi|1822263706|gb|MT227157.1|	83333	324	294	29	3.52e-63	254	Entrophospora infrequens
OTU2645	4596	gi|1221144342|gb|MF569008.1|	83612	324	299	20	3.52e-63	254	uncultured fungus
OTU2645	4596	gi|1221144218|gb|MF568884.1|	83219	324	292	33	3.52e-63	254	uncultured fungus
OTU2645	4596	gi|1221145229|gb|MF569895.1|	83108	324	296	27	1.64e-61	248	uncultured fungus
OTU2645	4596	gi|1221144124|gb|MF568790.1|	82712	324	295	31	2.12e-60	244	uncultured fungus
OTU3185	4564	gi|526298169|gb|KF296785.1|	96273	322	322	7	2.41e-144	523	uncultured fungus
OTU3185	4564	gi|187961670|gb|EU516748.1|	95899	322	317	11	5.22e-141	512	uncultured fungus
OTU3185	4564	gi|183206705|gb|EU437433.1|	95710	322	303	7	4.10e-132	483	uncultured fungus
OTU3185	4564	gi|974744637|gb|KT219512.1|	97455	322	275	3	4.13e-127	466	uncultured fungus
OTU3185	4564	gi|401836177|gb|JQ346854.1|	92879	322	323	19	4.13e-127	466	uncultured Pezizomycotina
OTU3185	4564	gi|1918617207|gb|MW163744.1|	92879	322	323	20	4.13e-127	466	uncultured fungus
OTU3185	4564	gi|395787003|gb|JX001637.1|	92615	322	325	19	5.34e-126	462	Helotiales sp. MMW-2013c
OTU3185	4564	gi|395786981|gb|JX001615.1|	92615	322	325	19	5.34e-126	462	Helotiales sp. MMW-2013c
OTU3185	4564	gi|229577522|gb|FJ378725.1|	92570	322	323	20	1.92e-125	460	uncultured Pezizomycotina
OTU3185	4564	gi|1834392995|gb|MT373268.1|	92767	322	318	19	2.48e-124	457	Clathrosphaerina zalewskii
OTU3150	4315	gi|1787619736|dbj|LC440270.1|	97516	322	322	7	3.98e-152	549	uncultured Helotiales
OTU3150	4315	gi|401836163|gb|JQ346840.1|	97516	322	322	7	3.98e-152	549	uncultured Ascomycota
OTU3150	4315	gi|226938440|gb|FJ827178.1|	97516	322	322	7	3.98e-152	549	uncultured Helotiales
OTU3150	4315	gi|187961634|gb|EU516712.1|	97452	322	314	7	1.12e-147	534	uncultured fungus
OTU3150	4315	gi|570962768|gb|KF617370.1|	94737	322	323	13	4.07e-137	499	uncultured fungus
OTU3150	4315	gi|570963298|gb|KF617900.1|	93827	322	324	15	1.14e-132	484	uncultured fungus
OTU3150	4315	gi|401836315|gb|JQ346992.1|	93789	322	322	18	4.10e-132	483	uncultured Leotiomycetes
OTU3150	4315	gi|570962714|gb|KF617316.1|	93827	322	324	15	4.10e-132	483	uncultured fungus
OTU3150	4315	gi|570963454|gb|KF618056.1|	93189	322	323	20	5.30e-131	479	uncultured fungus
OTU3150	4315	gi|71066941|gb|DQ069054.1|	97183	322	284	6	5.30e-131	479	fungal sp. aurim625
OTU2080	4314	gi|974744703|gb|KT219578.1|	100000	327	233	0	1.53e-116	431	uncultured fungus
OTU2080	4314	gi|922311942|gb|KP889709.1|	87633	327	283	28	9.61e-84	322	uncultured fungus
OTU2080	4314	gi|1447660191|gb|MF971799.1|	84642	327	293	27	7.59e-70	276	uncultured fungus
OTU2080	4314	gi|1221146163|gb|MF570829.1|	84564	327	298	21	9.82e-69	272	uncultured fungus
OTU2080	4314	gi|1221145478|gb|MF570144.1|	83838	327	297	25	2.13e-65	261	uncultured fungus
OTU2080	4314	gi|1221144342|gb|MF569008.1|	83946	327	299	19	7.65e-65	259	uncultured fungus
OTU2080	4314	gi|1221144218|gb|MF568884.1|	83562	327	292	32	7.65e-65	259	uncultured fungus
OTU2080	4314	gi|1221145229|gb|MF569895.1|	83446	327	296	26	3.56e-63	254	uncultured fungus
OTU2080	4314	gi|1221144124|gb|MF568790.1|	83051	327	295	30	4.60e-62	250	uncultured fungus
OTU2080	4314	gi|1822263706|gb|MT227157.1|	82993	327	294	30	1.66e-61	248	Entrophospora infrequens
OTU586	4142	gi|157367838|gb|EF635691.1|	99390	375	328	2	5.95e-166	595	uncultured Phaeosphaeriaceae
OTU586	4142	gi|532165551|gb|KC965394.1|	98489	375	331	4	4.63e-162	582	uncultured fungus
OTU586	4142	gi|300959439|gb|HM136636.1|	98471	375	327	5	2.16e-160	577	uncultured Phaeosphaeria
OTU586	4142	gi|692334341|gb|KM100570.1|	98182	375	330	6	2.16e-160	577	Phaeosphaeria sp. T4
OTU586	4142	gi|1514756541|dbj|LC085211.1|	97885	375	331	6	1.00e-158	571	Phaeosphaeria sp. IS111
OTU586	4142	gi|1473248817|gb|MH861761.1|	99363	375	314	2	3.61e-158	569	Juncaceicola alpina
OTU586	4142	gi|1182682435|dbj|LC085194.1|	97583	375	331	7	4.67e-157	566	Phaeosphaeria sp. AFCN250
OTU586	4142	gi|189485939|gb|EU747142.1|	97583	375	331	7	4.67e-157	566	uncultured Phaeosphaeria
OTU586	4142	gi|1125788665|ref|NR	145172.1|	99346	375	306	2	1.01e-153	555	Juncaceicola alpina
OTU586	4142	gi|632794927|gb|KJ529006.1|	98113	375	318	5	3.63e-153	553	Phaeosphaeria sp. SS-F28
OTU442	4111	gi|1844101816|gb|MT502794.1|	99412	383	340	2	1.30e-172	617	Apiotrichum porosum
OTU442	4111	gi|1584433665|gb|MH487610.1|	99412	383	340	2	1.30e-172	617	Apiotrichum dehoogii
OTU442	4111	gi|1584433657|gb|MH487602.1|	99412	383	340	2	1.30e-172	617	Apiotrichum dehoogii
OTU442	4111	gi|1139486007|gb|KY558352.1|	99412	383	340	2	1.30e-172	617	Apiotrichum porosum
OTU442	4111	gi|1061984730|gb|KU745378.1|	99412	383	340	2	1.30e-172	617	Apiotrichum porosum
OTU442	4111	gi|1061984729|gb|KU745377.1|	99412	383	340	2	1.30e-172	617	Apiotrichum porosum
OTU442	4111	gi|1024392190|gb|KU728171.1|	99412	383	340	2	1.30e-172	617	Trichosporon sp. L12.20
OTU442	4111	gi|402750458|gb|JX456816.1|	99412	383	340	2	1.30e-172	617	uncultured fungus
OTU442	4111	gi|669296651|gb|KF428600.1|	99412	383	340	2	1.30e-172	617	Trichosporon sp. nwa	besc	241f
OTU442	4111	gi|571272617|emb|HG737348.1|	99412	383	340	2	1.30e-172	617	Apiotrichum porosum
OTU669	4072	gi|313483215|gb|HQ433220.1|	98374	369	369	5	0.0	647	uncultured Basidiomycota
OTU669	4072	gi|262211615|gb|GU082974.1|	97043	369	372	7	7.46e-175	625	uncultured fungus
OTU669	4072	gi|262211607|gb|GU082966.1|	96757	369	370	9	1.61e-171	614	uncultured fungus
OTU669	4072	gi|262211688|gb|GU083047.1|	92526	369	388	9	2.78e-149	540	uncultured fungus
OTU669	4072	gi|724473026|gb|KM374395.1|	92162	369	370	24	1.30e-142	518	uncultured fungus
OTU669	4072	gi|262211647|gb|GU083006.1|	96471	369	255	4	4.89e-112	416	uncultured fungus
OTU669	4072	gi|1221145069|gb|MF569735.1|	86133	369	375	40	2.29e-105	394	uncultured fungus
OTU669	4072	gi|459375458|gb|KC588720.1|	86022	369	372	45	8.23e-105	392	uncultured fungus
OTU669	4072	gi|302126199|emb|FN610890.1|	86022	369	372	45	8.23e-105	392	uncultured fungus
OTU669	4072	gi|1221144683|gb|MF569349.1|	85523	369	373	47	4.96e-102	383	uncultured fungus
OTU1810	3964	gi|187961879|gb|EU516957.1|	98182	330	330	5	6.75e-160	575	uncultured fungus
OTU1810	3964	gi|387352331|gb|JQ759469.1|	98182	330	330	5	6.75e-160	575	Dothideomycetes sp. genotype 111
OTU1810	3964	gi|751140283|gb|KJ542341.1|	97879	330	330	6	3.14e-158	569	Leotiomycetes sp. CJL-2014
OTU1810	3964	gi|751140268|gb|KJ542326.1|	97879	330	330	6	3.14e-158	569	Leptosphaeria sp. CJL-2014
OTU1810	3964	gi|312264418|gb|GU817164.1|	97879	330	330	6	3.14e-158	569	uncultured fungus
OTU1810	3964	gi|751140264|gb|KJ542322.1|	98447	330	322	4	4.06e-157	566	Leptosphaeria sp. CJL-2014
OTU1810	3964	gi|312264423|gb|GU817169.1|	98154	330	325	5	4.06e-157	566	uncultured fungus
OTU1810	3964	gi|312264421|gb|GU817167.1|	98154	330	325	5	4.06e-157	566	uncultured fungus
OTU1810	3964	gi|312264414|gb|GU817160.1|	98154	330	325	5	4.06e-157	566	uncultured fungus
OTU1810	3964	gi|914330018|gb|KP314717.1|	97576	330	330	7	1.46e-156	564	fungal sp. TZ-2015a
OTU2867	3925	gi|532165599|gb|KC965442.1|	97833	323	323	6	2.39e-154	556	uncultured fungus
OTU2867	3925	gi|162311699|gb|EU292504.1|	97523	323	323	7	1.11e-152	551	uncultured fungus
OTU2867	3925	gi|922311695|gb|KP889462.1|	97214	323	323	8	5.17e-151	545	uncultured fungus
OTU2867	3925	gi|71149052|gb|DQ093756.1|	97214	323	323	8	5.17e-151	545	uncultured Helotiales
OTU2867	3925	gi|71149048|gb|DQ093752.1|	97214	323	323	8	5.17e-151	545	Infundichalara microchona
OTU2867	3925	gi|226349190|gb|FJ820813.1|	97222	323	324	6	5.17e-151	545	uncultured fungus
OTU2867	3925	gi|162311778|gb|EU292583.1|	97214	323	323	8	5.17e-151	545	uncultured fungus
OTU2867	3925	gi|526843687|gb|KF359590.1|	97214	323	323	8	5.17e-151	545	Infundichalara microchona
OTU2867	3925	gi|570962984|gb|KF617586.1|	97214	323	323	7	5.17e-151	545	uncultured fungus
OTU2867	3925	gi|290783858|gb|GU727552.1|	97214	323	323	7	5.17e-151	545	Cistella acuum;Discocistella grevillei
OTU2828	3756	gi|224459453|gb|FJ197884.1|	97214	323	323	8	5.17e-151	545	uncultured fungus
OTU2828	3756	gi|187961786|gb|EU516864.1|	96904	323	323	9	2.41e-149	540	uncultured fungus
OTU2828	3756	gi|532166014|gb|KC965857.1|	94136	323	324	15	2.46e-134	490	uncultured fungus
OTU2828	3756	gi|526298150|gb|KF296766.1|	94136	323	324	15	2.46e-134	490	uncultured fungus
OTU2828	3756	gi|187961872|gb|EU516950.1|	93519	323	324	17	5.32e-131	479	uncultured fungus
OTU2828	3756	gi|310780725|gb|HM595530.1|	92879	323	323	21	1.15e-127	468	Helotiaceae sp. M4-2
OTU2828	3756	gi|526843661|gb|KF359564.1|	92331	323	326	18	2.49e-124	457	Helotiaceae sp. 2 GM 14-28
OTU2828	3756	gi|363703676|gb|JQ272371.1|	92331	323	326	18	2.49e-124	457	Helotiales sp. 4 RB-2011
OTU2828	3756	gi|443614876|gb|JX998719.1|	91975	323	324	21	4.17e-122	449	uncultured Ascomycota
OTU2828	3756	gi|565660530|emb|HG764575.1|	92000	323	325	19	4.17e-122	449	Helotiales sp. BH5
OTU536	3756	gi|953872500|gb|KP783436.1|	98942	378	378	3	0.0	675	Cortinarius sp. 400 VM-2015
OTU536	3756	gi|399572806|gb|JX030261.1|	98413	378	378	4	0.0	664	Tricholomataceae sp. SGT-2012
OTU536	3756	gi|71044378|gb|DQ054554.1|	98153	378	379	4	0.0	658	uncultured fungus
OTU536	3756	gi|570963301|gb|KF617903.1|	97884	378	378	6	0.0	656	uncultured fungus
OTU536	3756	gi|1867199509|gb|MT738685.1|	98649	378	370	3	0.0	654	uncultured fungus
OTU536	3756	gi|1867199494|gb|MT738670.1|	98649	378	370	3	0.0	654	uncultured fungus
OTU536	3756	gi|1867189508|gb|MT735623.1|	98649	378	370	3	0.0	654	uncultured fungus
OTU536	3756	gi|1867189494|gb|MT735609.1|	98649	378	370	3	0.0	654	uncultured fungus
OTU536	3756	gi|133753122|gb|EF434028.1|	97884	378	378	4	0.0	651	uncultured fungus
OTU536	3756	gi|1867199504|gb|MT738680.1|	98378	378	370	4	0.0	649	uncultured fungus
OTU143	3670	gi|262071597|gb|GU011989.1|	98500	406	400	6	0.0	706	Vaccinium reticulatum
OTU143	3670	gi|1863067435|dbj|LC554340.1|	98223	406	394	7	0.0	689	Vaccinium shikokianum
OTU143	3670	gi|1863067418|dbj|LC554323.1|	98223	406	394	7	0.0	689	Vaccinium ovalifolium var. ovalifolium
OTU143	3670	gi|1863067388|dbj|LC554293.1|	98223	406	394	7	0.0	689	Vaccinium uliginosum var. japonicum
OTU143	3670	gi|1863067371|dbj|LC554276.1|	98223	406	394	7	0.0	689	Vaccinium smallii var. smallii
OTU143	3670	gi|1778428823|gb|MN735532.1|	98458	406	389	6	0.0	688	Vaccinium membranaceum
OTU143	3670	gi|1575793549|gb|MK087978.1|	99732	406	373	1	0.0	684	Vaccinium myrtillus
OTU143	3670	gi|1026285783|gb|KX166715.1|	99732	406	373	1	0.0	684	Vaccinium myrtillus
OTU143	3670	gi|1026285391|gb|KX166323.1|	99732	406	373	1	0.0	684	Vaccinium myrtillus
OTU143	3670	gi|1026285188|gb|KX166120.1|	99732	406	373	1	0.0	684	Vaccinium myrtillus
OTU450	3538	gi|1697198129|gb|MN128417.1|	98691	382	382	4	0.0	676	Phenoliferia sp.
OTU450	3538	gi|1409827666|gb|MF615087.1|	98691	382	382	4	0.0	676	Microbotryomycetes sp.
OTU450	3538	gi|524846375|gb|KC333169.1|	98691	382	382	4	0.0	676	Phenoliferia psychrophenolica
OTU450	3538	gi|459375462|gb|KC588724.1|	98691	382	382	4	0.0	676	uncultured fungus
OTU450	3538	gi|212379126|gb|FJ237179.1|	98691	382	382	4	0.0	676	uncultured fungus
OTU450	3538	gi|1561006329|gb|MH481680.1|	98429	382	382	5	0.0	671	Phenoliferia psychrophenolica
OTU450	3538	gi|295646674|gb|GU931758.1|	98172	382	383	5	0.0	669	uncultured Rhodotorula
OTU450	3538	gi|1409827656|gb|MF615077.1|	98168	382	382	6	0.0	665	Microbotryomycetes sp.
OTU450	3538	gi|923141757|gb|KR698827.1|	98168	382	382	6	0.0	665	fungal sp. TZ-2015b
OTU450	3538	gi|1127764570|dbj|LC203723.1|	98168	382	382	6	0.0	665	Phenoliferia glacialis
OTU231	3497	gi|1628769041|gb|MK870958.1|	99140	396	349	3	6.23e-176	628	Trichoderma sp.
OTU231	3497	gi|1581446724|gb|MH781008.1|	99140	396	349	3	6.23e-176	628	Trichoderma asperellum
OTU231	3497	gi|1386677723|gb|MH284810.1|	99140	396	349	3	6.23e-176	628	Trichoderma sp.
OTU231	3497	gi|1175825994|gb|KY225656.1|	99140	396	349	3	6.23e-176	628	Trichoderma asperellum
OTU231	3497	gi|684693497|gb|KM100833.1|	99140	396	349	3	6.23e-176	628	Trichoderma asperellum
OTU231	3497	gi|684693360|gb|KM100775.1|	99140	396	349	3	6.23e-176	628	Trichoderma asperellum
OTU231	3497	gi|684693346|gb|KM100768.1|	99140	396	349	3	6.23e-176	628	Trichoderma asperellum
OTU231	3497	gi|478434578|gb|KC479819.1|	99140	396	349	3	6.23e-176	628	Trichoderma asperellum;uncultured fungus
OTU231	3497	gi|937341922|gb|KT876548.1|	99138	396	348	3	2.24e-175	627	Trichoderma asperellum
OTU231	3497	gi|1862194033|dbj|LC555742.1|	98854	396	349	4	2.90e-174	623	Nectriaceae sp.
OTU76	3442	gi|219523367|gb|FJ475810.1|	99206	423	378	2	0.0	680	uncultured Sebacinales
OTU76	3442	gi|1806602523|gb|MT027941.1|	98942	423	378	3	0.0	675	Serendipita sp.
OTU76	3442	gi|725541633|gb|KJ188486.1|	98942	423	378	3	0.0	675	uncultured Sebacinales
OTU76	3442	gi|219523181|gb|FJ475624.1|	98942	423	378	3	0.0	675	uncultured fungus;uncultured Sebacinales
OTU76	3442	gi|406591783|gb|JQ420981.1|	98942	423	378	3	0.0	675	uncultured Sebacina
OTU76	3442	gi|406591777|gb|JQ420975.1|	98942	423	378	3	0.0	675	uncultured Sebacina
OTU76	3442	gi|406591781|gb|JQ420979.1|	98942	423	378	3	0.0	675	uncultured Sebacina
OTU76	3442	gi|406591776|gb|JQ420974.1|	98942	423	378	3	0.0	675	uncultured Sebacina
OTU76	3442	gi|311306792|gb|HQ154393.1|	98942	423	378	3	0.0	675	uncultured Sebacina
OTU76	3442	gi|311306712|gb|HQ154313.1|	98942	423	378	3	0.0	675	uncultured Sebacina
OTU670	3429	gi|1722681924|gb|MN310262.1|	98769	369	325	4	5.89e-161	579	Hyaloscyphaceae sp.
OTU670	3429	gi|1851826453|gb|MT586485.1|	98765	369	324	4	2.12e-160	577	Helotiales sp.
OTU670	3429	gi|1844063494|gb|MT499913.1|	98765	369	324	4	2.12e-160	577	Helotiales sp.
OTU670	3429	gi|1829777630|gb|MT321763.1|	98765	369	324	4	2.12e-160	577	Hyphodiscus sp.
OTU670	3429	gi|1829777628|gb|MT321761.1|	98765	369	324	4	2.12e-160	577	Hyphodiscus sp.
OTU670	3429	gi|1829777625|gb|MT321758.1|	98765	369	324	4	2.12e-160	577	Hyphodiscus sp.
OTU670	3429	gi|406352277|gb|JX317436.1|	98765	369	324	4	2.12e-160	577	uncultured fungus
OTU670	3429	gi|406352276|gb|JX317435.1|	98765	369	324	4	2.12e-160	577	uncultured Hyaloscyphaceae
OTU670	3429	gi|406352273|gb|JX317432.1|	98765	369	324	4	2.12e-160	577	uncultured fungus
OTU670	3429	gi|406352267|gb|JX317426.1|	98765	369	324	4	2.12e-160	577	uncultured fungus
OTU1014	3403	gi|187961810|gb|EU516888.1|	96802	342	344	7	9.06e-159	571	uncultured fungus
OTU1014	3403	gi|329184840|gb|JF449676.1|	96210	342	343	10	7.05e-155	558	uncultured Herpotrichiellaceae
OTU1014	3403	gi|1393630356|gb|MF285231.1|	94895	342	333	14	1.20e-142	518	Camptophora schimae
OTU1014	3403	gi|452814794|gb|KC191577.1|	94627	342	335	15	4.30e-142	516	Cyphellophora sp. JX1210
OTU1014	3403	gi|530891856|gb|KC978014.1|	93605	342	344	19	2.00e-140	510	uncultured fungus
OTU1014	3403	gi|157325611|gb|EU035415.1|	93605	342	344	19	2.00e-140	510	Camptophora hylomeconis
OTU1014	3403	gi|157325613|gb|EU035417.1|	93023	342	344	20	4.34e-137	499	[Exophiala] eucalyptorum
OTU1014	3403	gi|1699476776|gb|MN152039.1|	96678	342	301	7	1.56e-136	497	uncultured fungus
OTU1014	3403	gi|218478067|dbj|AB434914.1|	94444	342	324	13	2.02e-135	494	Chaetothyriales sp. IMI 401915
OTU1014	3403	gi|1243817414|gb|MF976562.1|	94154	342	325	15	7.25e-135	492	uncultured fungus
OTU796	3309	gi|459375397|gb|KC588659.1|	99155	355	355	2	9.18e-179	638	uncultured fungus
OTU796	3309	gi|262211834|gb|GU083193.1|	99155	355	355	2	9.18e-179	638	uncultured fungus
OTU796	3309	gi|570962780|gb|KF617382.1|	98873	355	355	3	4.27e-177	632	uncultured fungus
OTU796	3309	gi|326899733|gb|JF519467.1|	98873	355	355	3	4.27e-177	632	uncultured Cladophialophora
OTU796	3309	gi|239740471|gb|FJ440875.1|	98873	355	355	3	4.27e-177	632	uncultured Cladophialophora
OTU796	3309	gi|254527829|emb|FN298727.1|	98873	355	355	3	4.27e-177	632	uncultured fungus
OTU796	3309	gi|162311424|gb|EU292229.1|	98592	355	355	3	5.52e-176	628	uncultured fungus
OTU796	3309	gi|1384417185|gb|MF142368.1|	98592	355	355	4	1.99e-175	627	uncultured fungus
OTU796	3309	gi|922311832|gb|KP889599.1|	98592	355	355	4	1.99e-175	627	uncultured fungus
OTU796	3309	gi|1815645224|dbj|LC523843.1|	98571	355	350	3	1.20e-172	617	Cladophialophora sp.
OTU709	3231	gi|342673326|gb|JF300721.1|	98131	366	321	6	2.11e-155	560	uncultured fungus
OTU709	3231	gi|365822634|gb|JN655578.1|	98722	366	313	4	2.73e-154	556	Helotiales sp. 3 MV-2011
OTU709	3231	gi|1043260926|dbj|LC130994.1|	97205	366	322	8	2.13e-150	544	Helotiales sp. EF803
OTU709	3231	gi|316926077|gb|HQ446084.1|	97205	366	322	8	2.13e-150	544	uncultured fungus
OTU709	3231	gi|570963079|gb|KF617681.1|	96894	366	322	9	2.75e-149	540	uncultured fungus
OTU709	3231	gi|1894871426|gb|MT911435.1|	96904	366	323	8	2.75e-149	540	Phialocephala sp. (in: Helotiales)
OTU709	3231	gi|157277352|gb|EU019300.1|	96904	366	323	7	9.91e-149	538	Trimmatostroma salicis
OTU709	3231	gi|365822633|gb|JN655577.1|	98046	366	307	6	1.28e-147	534	Helotiales sp. 3 MV-2011
OTU709	3231	gi|570962629|gb|KF617231.1|	96584	366	322	10	4.61e-147	532	uncultured fungus
OTU709	3231	gi|365822635|gb|JN655579.1|	97712	366	306	7	2.14e-145	527	uncultured Helotiales
OTU1442	3120	gi|1508016086|gb|MG827970.1|	94737	335	114	6	2.25e-40	178	uncultured fungus
OTU1442	3120	gi|1508015696|gb|MG827580.1|	94737	335	114	6	2.25e-40	178	uncultured fungus
OTU1442	3120	gi|1508016303|gb|MG828187.1|	93860	335	114	7	1.05e-38	172	uncultured fungus
OTU1442	3120	gi|1508016123|gb|MG828007.1|	93860	335	114	7	1.05e-38	172	uncultured fungus
OTU1442	3120	gi|1508016015|gb|MG827899.1|	93860	335	114	7	1.05e-38	172	uncultured fungus
OTU1442	3120	gi|1508015631|gb|MG827515.1|	93860	335	114	7	1.05e-38	172	uncultured fungus
OTU1442	3120	gi|1508015600|gb|MG827484.1|	93860	335	114	7	1.05e-38	172	uncultured fungus
OTU1442	3120	gi|1508015587|gb|MG827471.1|	93860	335	114	7	1.05e-38	172	uncultured fungus
OTU1442	3120	gi|833467538|gb|KP897791.1|	93860	335	114	7	1.05e-38	172	uncultured fungus
OTU1442	3120	gi|833467341|gb|KP897691.1|	93162	335	117	8	1.05e-38	172	uncultured fungus
OTU702	3109	gi|570962835|gb|KF617437.1|	98750	367	320	4	3.52e-158	569	uncultured fungus
OTU702	3109	gi|1806602612|gb|MT028030.1|	98442	367	321	4	1.64e-156	564	Helotiales sp.
OTU702	3109	gi|1806602611|gb|MT028029.1|	98442	367	321	4	1.64e-156	564	Helotiales sp.
OTU702	3109	gi|570962651|gb|KF617253.1|	97819	367	321	6	3.55e-153	553	uncultured fungus
OTU702	3109	gi|1699475982|gb|MN151593.1|	97627	367	295	6	1.01e-138	505	uncultured fungus
OTU702	3109	gi|291193422|gb|GU559096.1|	98571	367	280	4	6.06e-136	496	uncultured fungus
OTU702	3109	gi|1111659394|gb|KU062753.1|	98893	367	271	2	4.72e-132	483	uncultured fungus
OTU702	3109	gi|1082518431|gb|KX609411.1|	97473	367	277	5	1.02e-128	472	uncultured Helotiales
OTU702	3109	gi|1082521525|gb|KX765316.1|	96454	367	282	6	6.15e-126	462	uncultured Helotiales
OTU702	3109	gi|1852008563|gb|MT595841.1|	94425	367	287	16	8.01e-120	442	fungal sp.
OTU718	3084	gi|219523281|gb|FJ475724.1|	98142	365	323	4	5.86e-156	562	uncultured Sordariomycetes
OTU718	3084	gi|353529277|gb|JN032530.1|	98137	365	322	5	2.11e-155	560	uncultured fungus
OTU718	3084	gi|342673142|gb|JF300537.1|	98125	365	320	5	2.73e-154	556	uncultured fungus
OTU718	3084	gi|558706630|gb|KF527447.1|	97205	365	322	9	2.73e-154	556	uncultured fungus
OTU718	3084	gi|922311642|gb|KP889409.1|	97826	365	322	6	9.81e-154	555	uncultured fungus
OTU718	3084	gi|223587892|emb|FM997931.1|	97523	365	323	6	3.53e-153	553	uncultured Helotiales
OTU718	3084	gi|133753088|gb|EF433994.1|	97516	365	322	8	3.53e-153	553	uncultured fungus
OTU718	3084	gi|1846256675|gb|MT527984.1|	97516	365	322	8	1.27e-152	551	uncultured fungus
OTU718	3084	gi|162311659|gb|EU292464.1|	97205	365	322	7	1.27e-152	551	uncultured fungus
OTU718	3084	gi|133753170|gb|EF434076.1|	97516	365	322	8	1.27e-152	551	uncultured fungus
OTU2327	3019	gi|187961931|gb|EU517009.1|	96923	325	325	8	1.87e-150	544	uncultured Sarcosomataceae
OTU2327	3019	gi|1918618015|gb|MW164552.1|	96923	325	325	9	1.87e-150	544	uncultured fungus
OTU2327	3019	gi|1512469718|gb|MK163829.1|	97484	325	318	7	6.73e-150	542	Wettsteinina sp.
OTU2327	3019	gi|532166227|gb|KC966070.1|	96615	325	325	10	8.71e-149	538	uncultured fungus
OTU2327	3019	gi|157367952|gb|EF635805.1|	97460	325	315	7	3.13e-148	536	uncultured Lophiostomataceae
OTU2327	3019	gi|570963311|gb|KF617913.1|	96308	325	325	11	4.05e-147	532	uncultured fungus
OTU2327	3019	gi|459375309|gb|KC588571.1|	96308	325	325	11	4.05e-147	532	uncultured fungus
OTU2327	3019	gi|315436458|gb|HQ602655.1|	96308	325	325	11	4.05e-147	532	fungal sp. PIMO	1.1
OTU2327	3019	gi|1221144159|gb|MF568825.1|	96000	325	325	12	1.89e-145	527	uncultured fungus
OTU2327	3019	gi|71149073|gb|DQ093777.1|	96000	325	325	12	1.89e-145	527	uncultured fungus
OTU4398	2938	gi|1151126593|gb|KY430573.1|	98423	317	317	5	6.50e-155	558	uncultured Vishniacozyma
OTU4398	2938	gi|1151126582|gb|KY430562.1|	98423	317	317	5	6.50e-155	558	uncultured Cryptococcus
OTU4398	2938	gi|1151126483|gb|KY430463.1|	98423	317	317	5	6.50e-155	558	uncultured Basidiomycota
OTU4398	2938	gi|1098277595|emb|LT622081.1|	98423	317	317	5	6.50e-155	558	uncultured fungus
OTU4398	2938	gi|1005666000|emb|HG935871.1|	98423	317	317	5	6.50e-155	558	uncultured Cryptococcus
OTU4398	2938	gi|1005665999|emb|HG935870.1|	98423	317	317	5	6.50e-155	558	uncultured Cryptococcus
OTU4398	2938	gi|1005665997|emb|HG935868.1|	98423	317	317	5	6.50e-155	558	uncultured Cryptococcus
OTU4398	2938	gi|1005665994|emb|HG935865.1|	98423	317	317	5	6.50e-155	558	uncultured Cryptococcus
OTU4398	2938	gi|1005665990|emb|HG935861.1|	98423	317	317	5	6.50e-155	558	uncultured Cryptococcus
OTU4398	2938	gi|1005665988|emb|HG935859.1|	98423	317	317	5	6.50e-155	558	uncultured Cryptococcus
OTU734	2918	gi|299802723|gb|GU189742.1|	97253	363	364	5	5.70e-171	612	uncultured Sebacina
OTU734	2918	gi|299802711|gb|GU189730.1|	97253	363	364	5	5.70e-171	612	uncultured Sebacina
OTU734	2918	gi|217323344|gb|EU910906.1|	97253	363	364	5	5.70e-171	612	uncultured Sebacina mycobiont of Vicia sepium
OTU734	2918	gi|217323343|gb|EU910905.1|	97253	363	364	5	5.70e-171	612	uncultured Sebacina mycobiont of Vicia sativa
OTU734	2918	gi|217323348|gb|EU910910.1|	96978	363	364	6	7.38e-170	608	uncultured Sebacina mycobiont of Vicia sativa
OTU734	2918	gi|217323346|gb|EU910908.1|	96978	363	364	6	2.65e-169	606	uncultured Sebacina mycobiont of Vicia sativa
OTU734	2918	gi|1431043852|gb|MH636743.1|	97191	363	356	5	1.60e-166	597	uncultured fungus
OTU734	2918	gi|224459476|gb|FJ197907.1|	96419	363	363	9	5.74e-166	595	uncultured Sebacina
OTU734	2918	gi|1676452700|gb|MN006090.1|	97143	363	350	5	3.46e-163	586	Sebacinaceae sp.
OTU734	2918	gi|1431043851|gb|MH636742.1|	96629	363	356	7	3.46e-163	586	uncultured fungus
OTU3741	2903	gi|1846256743|gb|MT528052.1|	97819	321	321	6	3.07e-153	553	uncultured fungus
OTU3741	2903	gi|1846256741|gb|MT528050.1|	97819	321	321	6	3.07e-153	553	uncultured fungus
OTU3741	2903	gi|90102605|gb|DQ420921.1|	97812	321	320	6	1.10e-152	551	uncultured fungus
OTU3741	2903	gi|1175221275|gb|KY910218.1|	98101	321	316	5	3.97e-152	549	Lachnum sp.
OTU3741	2903	gi|1828689821|gb|MT294411.1|	97508	321	321	7	1.43e-151	547	Lachnum pygmaeum
OTU3741	2903	gi|1523708763|gb|MK226177.1|	97508	321	321	7	1.43e-151	547	Helotiales sp.
OTU3741	2903	gi|1042743983|gb|KU839006.1|	97508	321	321	7	1.43e-151	547	fungal sp.
OTU3741	2903	gi|1137166087|gb|KY522941.1|	97508	321	321	7	1.43e-151	547	fungal sp.
OTU3741	2903	gi|1175221273|gb|KY910216.1|	98095	321	315	5	1.43e-151	547	Lachnum sp.
OTU3741	2903	gi|751140210|gb|KJ542268.1|	97508	321	321	7	1.43e-151	547	Lachnum sp. CJL-2014
OTU3818	2753	gi|532165371|gb|KC965214.1|	97196	321	321	8	6.64e-150	542	uncultured fungus
OTU3818	2753	gi|346328797|gb|JF690990.1|	97727	321	308	6	5.17e-146	529	Helotiales sp. CWG-F5-E16
OTU3818	2753	gi|1817984819|gb|MT133780.1|	97419	321	310	7	1.86e-145	527	Lachnum sp.
OTU3818	2753	gi|1473244361|gb|MH857305.1|	97419	321	310	7	1.86e-145	527	Lachnum carneolum
OTU3818	2753	gi|833467511|gb|KP897777.1|	98007	321	301	5	8.65e-144	521	uncultured fungus
OTU3818	2753	gi|751140210|gb|KJ542268.1|	95327	321	321	14	6.74e-140	508	Lachnum sp. CJL-2014
OTU3818	2753	gi|522358233|gb|KC514889.1|	95327	321	321	14	6.74e-140	508	Ascomycota sp. Di253-1
OTU3818	2753	gi|760236032|gb|KJ735015.1|	97020	321	302	6	8.71e-139	505	Ascomycota sp. S-21
OTU3818	2753	gi|401836506|gb|JQ347183.1|	95031	321	322	14	8.71e-139	505	uncultured Lachnum
OTU3818	2753	gi|1846256743|gb|MT528052.1|	95016	321	321	15	3.13e-138	503	uncultured fungus
OTU3173	2654	gi|1338184888|gb|KY633553.1|	98137	322	322	5	1.84e-155	560	Strasseria geniculata
OTU3173	2654	gi|295850597|gb|HM123324.1|	98137	322	322	5	1.84e-155	560	fungal sp. ARIZ AZ0608
OTU3173	2654	gi|295850140|gb|HM122867.1|	98137	322	322	5	1.84e-155	560	fungal sp. ARIZ AZ0115
OTU3173	2654	gi|295850139|gb|HM122866.1|	98137	322	322	5	1.84e-155	560	fungal sp. ARIZ AZ0114
OTU3173	2654	gi|295850111|gb|HM122838.1|	98137	322	322	5	1.84e-155	560	fungal sp. ARIZ AZ0084
OTU3173	2654	gi|295850108|gb|HM122835.1|	98137	322	322	5	1.84e-155	560	fungal sp. ARIZ AZ0081
OTU3173	2654	gi|295850102|gb|HM122829.1|	98137	322	322	5	1.84e-155	560	fungal sp. ARIZ AZ0075;fungal sp. ARIZ AZ0082;fungal sp. ARIZ AZ0113;fungal sp. ARIZ AZ0122A;fungal sp. ARIZ AZ0173;fungal sp. ARIZ AZ0175;fungal sp. ARIZ AZ0177;fungal sp. ARIZ AZ0503
OTU3173	2654	gi|295850101|gb|HM122828.1|	98137	322	322	5	1.84e-155	560	fungal sp. ARIZ AZ0074A
OTU3173	2654	gi|295850100|gb|HM122827.1|	98137	322	322	5	1.84e-155	560	fungal sp. ARIZ AZ0073
OTU3173	2654	gi|295850099|gb|HM122826.1|	98137	322	322	5	1.84e-155	560	fungal sp. ARIZ AZ0072
OTU3644	2565	gi|90102605|gb|DQ420921.1|	98438	321	320	4	5.10e-156	562	uncultured fungus
OTU3644	2565	gi|1523708763|gb|MK226177.1|	98131	321	321	5	6.59e-155	558	Helotiales sp.
OTU3644	2565	gi|1042743983|gb|KU839006.1|	98131	321	321	5	6.59e-155	558	fungal sp.
OTU3644	2565	gi|1137166087|gb|KY522941.1|	98131	321	321	5	6.59e-155	558	fungal sp.
OTU3644	2565	gi|751140210|gb|KJ542268.1|	98131	321	321	5	6.59e-155	558	Lachnum sp. CJL-2014
OTU3644	2565	gi|401836503|gb|JQ347180.1|	98131	321	321	5	6.59e-155	558	uncultured Lachnum
OTU3644	2565	gi|229577655|gb|FJ378858.1|	98131	321	321	5	6.59e-155	558	uncultured Helotiales
OTU3644	2565	gi|570963319|gb|KF617921.1|	98131	321	321	5	6.59e-155	558	uncultured fungus
OTU3644	2565	gi|522358233|gb|KC514889.1|	98131	321	321	5	6.59e-155	558	Ascomycota sp. Di253-1
OTU3644	2565	gi|301068768|gb|GQ996146.1|	98131	321	321	5	6.59e-155	558	fungal sp. mh2454.3
OTU1543	2563	gi|909627864|gb|KT203181.1|	99096	333	332	3	1.45e-166	597	fungal endophyte
OTU1543	2563	gi|909627862|gb|KT203179.1|	99096	333	332	3	1.45e-166	597	fungal endophyte
OTU1543	2563	gi|570963275|gb|KF617877.1|	99096	333	332	3	1.45e-166	597	uncultured fungus
OTU1543	2563	gi|157367796|gb|EF635649.1|	99094	333	331	3	5.22e-166	595	uncultured fungus
OTU1543	2563	gi|532165638|gb|KC965481.1|	97898	333	333	6	6.80e-160	575	uncultured fungus
OTU1543	2563	gi|1883421752|gb|MT820060.1|	99359	333	312	2	4.09e-157	566	fungal sp.
OTU1543	2563	gi|955277550|gb|KT269593.1|	97531	333	324	4	1.15e-152	551	Pleosporales sp.
OTU1543	2563	gi|1911407800|gb|MW049746.1|	100000	333	298	0	1.15e-152	551	uncultured Ascomycota
OTU1543	2563	gi|955277545|gb|KT269588.1|	97523	333	323	4	4.12e-152	549	Pleosporales sp.
OTU1543	2563	gi|1447659615|gb|MF971223.1|	98083	333	313	5	1.92e-150	544	uncultured fungus
OTU2103	2410	gi|570962862|gb|KF617464.1|	97554	327	327	6	6.73e-155	558	uncultured fungus
OTU2103	2410	gi|861461706|gb|KP689596.1|	96942	327	327	7	5.24e-151	545	Venturia chinensis
OTU2103	2410	gi|861461605|gb|KP689594.1|	96942	327	327	7	5.24e-151	545	Venturia chinensis
OTU2103	2410	gi|157325660|gb|EU035464.1|	96942	327	327	7	5.24e-151	545	Venturia minuta
OTU2103	2410	gi|157325654|gb|EU035458.1|	96942	327	327	7	5.24e-151	545	Venturia helvetica
OTU2103	2410	gi|157325649|gb|EU035453.1|	96942	327	327	7	5.24e-151	545	Venturia chlorospora
OTU2103	2410	gi|157325645|gb|EU035449.1|	96942	327	327	7	5.24e-151	545	Venturia atriseda
OTU2103	2410	gi|532165301|gb|KC965144.1|	96646	327	328	7	6.78e-150	542	uncultured fungus
OTU2103	2410	gi|528749437|gb|KC867859.1|	96636	327	327	8	2.44e-149	540	fungal sp. NLR-2013
OTU2103	2410	gi|528749358|gb|KC867780.1|	96636	327	327	8	2.44e-149	540	fungal sp. NLR-2013
OTU1338	2349	gi|429537370|gb|JX984738.1|	96736	337	337	9	1.93e-155	560	uncultured fungus
OTU1338	2349	gi|313483125|gb|HQ433130.1|	95846	337	337	12	1.94e-150	544	uncultured Ascomycota
OTU1338	2349	gi|345541508|gb|JN120381.1|	94428	337	341	13	3.27e-143	520	Ascomycota sp. ARIZ OCOak3-2
OTU1338	2349	gi|929998868|gb|KP991484.1|	94428	337	341	12	1.18e-142	518	Dothideomycetes sp.
OTU1338	2349	gi|929998386|gb|KP991002.1|	94428	337	341	12	1.18e-142	518	Dothideomycetes sp.
OTU1338	2349	gi|1918617178|gb|MW163715.1|	94428	337	341	12	1.18e-142	518	uncultured fungus
OTU1338	2349	gi|295850937|gb|HM123664.1|	94428	337	341	12	1.18e-142	518	fungal sp. ARIZ AZ1005
OTU1338	2349	gi|929998959|gb|KP991575.1|	94135	337	341	14	1.52e-141	514	Dothideomycetes sp.
OTU1338	2349	gi|929998870|gb|KP991486.1|	94135	337	341	14	1.52e-141	514	Dothideomycetes sp.
OTU1338	2349	gi|295850816|gb|HM123543.1|	94135	337	341	14	1.52e-141	514	fungal sp. ARIZ AZ0856
OTU2918	2349	gi|459375290|gb|KC588552.1|	98142	323	323	5	5.13e-156	562	uncultured fungus
OTU2918	2349	gi|310814017|gb|GU174310.1|	97833	323	323	6	6.64e-155	558	uncultured fungus
OTU2918	2349	gi|310814107|gb|GU174400.1|	97531	323	324	6	8.59e-154	555	uncultured fungus
OTU2918	2349	gi|219813192|gb|FJ553406.1|	98350	323	303	4	1.45e-146	531	uncultured Helotiaceae
OTU2918	2349	gi|219812856|gb|FJ553070.1|	98350	323	303	4	1.45e-146	531	uncultured Helotiaceae
OTU2918	2349	gi|219812639|gb|FJ552853.1|	98350	323	303	4	1.45e-146	531	uncultured Helotiaceae
OTU2918	2349	gi|229577653|gb|FJ378856.1|	95666	323	323	11	4.05e-142	516	uncultured Hymenoscyphus
OTU2918	2349	gi|229577649|gb|FJ378852.1|	95666	323	323	11	4.05e-142	516	uncultured Hymenoscyphus
OTU2918	2349	gi|922311758|gb|KP889525.1|	95399	323	326	10	1.46e-141	514	uncultured fungus
OTU2918	2349	gi|532166049|gb|KC965892.1|	95370	323	324	11	5.24e-141	512	uncultured fungus
OTU2877	2337	gi|170516700|gb|EU490133.1|	97214	323	323	7	5.17e-151	545	uncultured Ascomycota
OTU2877	2337	gi|170516632|gb|EU490011.1|	97214	323	323	7	5.17e-151	545	uncultured Ascomycota
OTU2877	2337	gi|170516621|gb|EU489998.1|	97214	323	323	7	5.17e-151	545	uncultured Ascomycota
OTU2877	2337	gi|170516634|gb|EU490013.1|	96904	323	323	8	2.41e-149	540	uncultured Ascomycota
OTU2877	2337	gi|170516631|gb|EU490010.1|	96914	323	324	7	2.41e-149	540	uncultured Ascomycota
OTU2877	2337	gi|459375372|gb|KC588634.1|	95975	323	323	12	2.42e-144	523	uncultured fungus
OTU2877	2337	gi|300862520|emb|FR667232.1|	95666	323	323	13	1.13e-142	518	Chalara sp. PRM915970
OTU2877	2337	gi|1221146287|gb|MF570953.1|	95356	323	323	14	5.24e-141	512	uncultured fungus
OTU2877	2337	gi|1035489900|gb|KX096663.1|	95356	323	323	14	5.24e-141	512	Chalara sp. DSM 102896
OTU2877	2337	gi|301068802|gb|GQ996180.1|	95356	323	323	14	5.24e-141	512	fungal sp. mh1066.6
OTU724	2336	gi|1043260944|dbj|LC131012.1|	98433	364	319	5	5.84e-156	562	Hyaloscypha cf. hepaticicola
OTU724	2336	gi|219523280|gb|FJ475723.1|	98433	364	319	5	5.84e-156	562	uncultured Helotiales
OTU724	2336	gi|37624780|gb|AY394907.1|	98433	364	319	5	5.84e-156	562	Hyaloscypha hepaticicola
OTU724	2336	gi|1784846286|gb|MN833373.1|	98119	364	319	6	2.72e-154	556	Hyaloscypha hepaticicola
OTU724	2336	gi|1784846255|gb|MN833346.1|	98119	364	319	6	2.72e-154	556	Hyaloscypha hepaticicola
OTU724	2336	gi|1769072812|gb|MN602559.1|	98119	364	319	6	2.72e-154	556	Hyaloscypha hepaticicola
OTU724	2336	gi|1769072811|gb|MN602558.1|	98119	364	319	6	2.72e-154	556	Hyaloscypha hepaticicola
OTU724	2336	gi|1043260962|dbj|LC131030.1|	98119	364	319	6	2.72e-154	556	Hyaloscypha cf. hepaticicola
OTU724	2336	gi|1043260934|dbj|LC131002.1|	98119	364	319	6	2.72e-154	556	Hyaloscypha cf. hepaticicola
OTU724	2336	gi|532166466|gb|KC966309.1|	98119	364	319	6	2.72e-154	556	uncultured fungus
OTU3096	2311	gi|1221144459|gb|MF569125.1|	98452	323	323	4	1.10e-157	568	uncultured fungus
OTU3096	2311	gi|915513190|gb|KP861847.1|	98148	323	324	4	1.43e-156	564	uncultured fungus
OTU3096	2311	gi|1495976654|gb|MH221035.1|	98142	323	323	5	5.13e-156	562	Allophylaria subliciformis
OTU3096	2311	gi|532165673|gb|KC965516.1|	98142	323	323	4	5.13e-156	562	uncultured fungus
OTU3096	2311	gi|915513188|gb|KP861845.1|	97846	323	325	4	6.64e-155	558	uncultured fungus
OTU3096	2311	gi|915513189|gb|KP861846.1|	97833	323	323	5	2.39e-154	556	uncultured fungus
OTU3096	2311	gi|1118708896|gb|KX194774.1|	100000	323	288	0	4.02e-147	532	uncultured fungus
OTU3096	2311	gi|1824098815|gb|MT236962.1|	98344	323	302	5	1.45e-146	531	uncultured fungus
OTU3096	2311	gi|1167602285|gb|KY462815.1|	96285	323	323	11	5.21e-146	529	Calycina citrina
OTU3096	2311	gi|459375372|gb|KC588634.1|	96285	323	323	11	5.21e-146	529	uncultured fungus
OTU2586	2285	gi|1409827625|gb|MF615046.1|	98457	324	324	4	3.08e-158	569	Leotiomycetes sp.
OTU2586	2285	gi|1333886406|gb|MG827329.1|	98457	324	324	4	3.08e-158	569	Pseudogymnoascus sp.
OTU2586	2285	gi|1433417860|gb|MF782809.1|	98457	324	324	4	3.08e-158	569	Pseudogymnoascus pannorum
OTU2586	2285	gi|1433417857|gb|MF782806.1|	98457	324	324	4	3.08e-158	569	Pseudogymnoascus pannorum
OTU2586	2285	gi|1395255745|gb|MH430742.1|	98457	324	324	4	3.08e-158	569	Ascomycota sp.
OTU2586	2285	gi|824555312|emb|LN852360.1|	98457	324	324	4	3.08e-158	569	Pseudogymnoascus sp. CCF 5025
OTU2586	2285	gi|696739393|gb|KM113760.1|	98457	324	324	4	3.08e-158	569	Geomyces sp. DU37
OTU2586	2285	gi|530253276|gb|KC009401.1|	98457	324	324	4	3.08e-158	569	Pseudogymnoascus pannorum
OTU2586	2285	gi|530692598|gb|KF212290.1|	98457	324	324	4	3.08e-158	569	Geomyces sp. APA-2013
OTU2586	2285	gi|304651403|gb|HQ115661.1|	98457	324	324	4	3.08e-158	569	Pseudogymnoascus pannorum
OTU661	2256	gi|313483215|gb|HQ433220.1|	98103	369	369	6	7.41e-180	641	uncultured Basidiomycota
OTU661	2256	gi|262211615|gb|GU082974.1|	96774	369	372	8	3.47e-173	619	uncultured fungus
OTU661	2256	gi|262211607|gb|GU082966.1|	96486	369	370	10	7.51e-170	608	uncultured fungus
OTU661	2256	gi|262211688|gb|GU083047.1|	92268	369	388	10	1.29e-147	534	uncultured fungus
OTU661	2256	gi|724473026|gb|KM374395.1|	91351	369	370	27	1.31e-137	501	uncultured fungus
OTU661	2256	gi|262211647|gb|GU083006.1|	96078	369	255	5	2.27e-110	411	uncultured fungus
OTU661	2256	gi|1221145069|gb|MF569735.1|	86400	369	375	39	4.92e-107	399	uncultured fungus
OTU661	2256	gi|459375458|gb|KC588720.1|	86290	369	372	44	1.77e-106	398	uncultured fungus
OTU661	2256	gi|302126199|emb|FN610890.1|	86290	369	372	44	1.77e-106	398	uncultured fungus
OTU661	2256	gi|1221144683|gb|MF569349.1|	85753	369	372	48	1.07e-103	388	uncultured fungus
OTU3910	2224	gi|526298668|gb|KF297284.1|	98125	320	320	6	6.57e-155	558	uncultured fungus
OTU3910	2224	gi|833467541|gb|KP897793.1|	97682	320	302	5	1.12e-142	518	uncultured fungus
OTU3910	2224	gi|66990741|emb|AJ972792.1|	93168	320	322	18	3.17e-128	470	[Coniosporium] sp. MA 4597
OTU3910	2224	gi|1005260295|emb|HG937163.1|	93168	320	322	17	1.14e-127	468	uncultured Devriesia
OTU3910	2224	gi|313483002|gb|HQ433007.1|	92260	320	323	19	3.19e-123	453	uncultured Ascomycota
OTU3910	2224	gi|922056170|gb|KP891540.1|	98444	320	257	3	1.15e-122	451	uncultured fungus
OTU3910	2224	gi|187961777|gb|EU516855.1|	92236	320	322	19	1.15e-122	451	uncultured Capnobotryella
OTU3910	2224	gi|820946432|emb|LN714003.1|	91900	320	321	24	1.48e-121	448	uncultured Neodevriesiaceae
OTU3910	2224	gi|90102956|gb|DQ421272.1|	91950	320	323	20	1.48e-121	448	uncultured fungus
OTU3910	2224	gi|258590728|emb|FN549915.1|	91950	320	323	20	1.48e-121	448	Devriesia americana
OTU568	2168	gi|1918617801|gb|MW164338.1|	98936	376	376	3	0.0	671	uncultured fungus
OTU568	2168	gi|1797352599|gb|MN945139.1|	98138	376	376	6	0.0	654	Ganoderma adspersum
OTU568	2168	gi|1708286008|gb|MN218202.1|	98138	376	376	6	0.0	654	Ganoderma adspersum
OTU568	2168	gi|1491761245|gb|MK050593.1|	98138	376	376	6	0.0	654	Ganoderma sp.
OTU568	2168	gi|226348989|gb|FJ820612.1|	98138	376	376	6	0.0	654	uncultured fungus
OTU568	2168	gi|590332069|gb|KF975893.1|	98138	376	376	6	0.0	654	Ganoderma adspersum
OTU568	2168	gi|343489118|gb|JN222416.1|	98138	376	376	6	0.0	654	Ganoderma adspersum
OTU568	2168	gi|117671327|gb|EF060009.1|	98138	376	376	6	0.0	654	Ganoderma adspersum;Ganoderma sp. ITA 35
OTU568	2168	gi|62275831|gb|AY884184.1|	98138	376	376	6	0.0	654	Ganoderma australe
OTU568	2168	gi|62275829|gb|AY884182.1|	98138	376	376	6	0.0	654	Ganoderma australe
OTU3516	2162	gi|157284061|gb|EF644140.1|	97205	321	322	7	1.85e-150	544	uncultured Helotiales
OTU3516	2162	gi|102230866|gb|DQ447984.1|	97196	321	321	8	6.64e-150	542	uncultured Helotiales
OTU3516	2162	gi|102230855|gb|DQ447973.1|	97196	321	321	8	6.64e-150	542	uncultured Helotiales
OTU3516	2162	gi|1827661762|gb|MT276005.1|	96885	321	321	9	3.09e-148	536	Hyaloscypha finlandica
OTU3516	2162	gi|1393899548|gb|MH411705.1|	96885	321	321	9	3.09e-148	536	uncultured fungus
OTU3516	2162	gi|224459509|gb|FJ197940.1|	96885	321	321	9	3.09e-148	536	uncultured Helotiales
OTU3516	2162	gi|82796459|gb|DQ273322.1|	96885	321	321	9	3.09e-148	536	uncultured Helotiales
OTU3516	2162	gi|694190084|gb|KM115029.1|	96573	321	321	10	1.11e-147	534	uncultured fungus
OTU3516	2162	gi|442774225|gb|KC007335.1|	96584	321	322	9	4.00e-147	532	Hyaloscypha sp. O	3	BESC	246h
OTU3516	2162	gi|1828689812|gb|MT294403.1|	96573	321	321	10	1.44e-146	531	Hyaloscypha finlandica
OTU4538	2038	gi|1221144124|gb|MF568790.1|	94257	296	296	15	1.05e-122	451	uncultured fungus
OTU4538	2038	gi|1221146163|gb|MF570829.1|	93266	296	297	17	1.06e-117	435	uncultured fungus
OTU4538	2038	gi|1221145478|gb|MF570144.1|	93243	296	296	19	1.06e-117	435	uncultured fungus
OTU4538	2038	gi|284940072|gb|GU314258.1|	94208	296	259	13	1.80e-105	394	uncultured fungus
OTU4538	2038	gi|284938687|gb|GU312873.1|	94208	296	259	13	1.80e-105	394	uncultured fungus
OTU4538	2038	gi|284941353|gb|GU315539.1|	94510	296	255	12	6.46e-105	392	uncultured fungus
OTU4538	2038	gi|284932711|gb|GU306897.1|	94510	296	255	12	6.46e-105	392	uncultured fungus
OTU4538	2038	gi|284938704|gb|GU312890.1|	94141	296	256	12	3.01e-103	387	uncultured fungus
OTU4538	2038	gi|284935646|gb|GU309832.1|	94141	296	256	12	3.01e-103	387	uncultured fungus
OTU4538	2038	gi|284941517|gb|GU315703.1|	94118	296	255	12	1.08e-102	385	uncultured fungus
OTU2469	2032	gi|219814146|gb|FJ554360.1|	99013	324	304	3	5.19e-151	545	uncultured Pezizomycotina
OTU2469	2032	gi|219813856|gb|FJ554070.1|	99013	324	304	3	5.19e-151	545	uncultured Pezizomycotina
OTU2469	2032	gi|219813456|gb|FJ553670.1|	99013	324	304	3	5.19e-151	545	uncultured Pezizomycotina
OTU2469	2032	gi|219812879|gb|FJ553093.1|	99013	324	304	3	5.19e-151	545	uncultured Pezizomycotina
OTU2469	2032	gi|219813818|gb|FJ554032.1|	98684	324	304	4	2.41e-149	540	uncultured Pezizomycotina
OTU2469	2032	gi|485659744|gb|JX857175.1|	96203	324	316	9	1.46e-141	514	uncultured fungus
OTU2469	2032	gi|383290218|gb|JN889857.1|	95062	324	324	13	2.45e-139	507	uncultured fungus
OTU2469	2032	gi|383290211|gb|JN889850.1|	95062	324	324	13	2.45e-139	507	uncultured fungus
OTU2469	2032	gi|383290158|gb|JN889797.1|	95062	324	324	13	2.45e-139	507	uncultured fungus
OTU2469	2032	gi|570962915|gb|KF617517.1|	95062	324	324	13	2.45e-139	507	uncultured fungus
OTU3749	1978	gi|1841754637|gb|MT469925.1|	97508	321	321	7	1.43e-151	547	Hyaloscypha variabilis
OTU3749	1978	gi|1472857056|gb|MH844004.1|	97508	321	321	7	1.43e-151	547	fungal sp.
OTU3749	1978	gi|1472857041|gb|MH843989.1|	97508	321	321	7	1.43e-151	547	fungal sp.
OTU3749	1978	gi|298361098|gb|HM044590.1|	97508	321	321	7	1.43e-151	547	uncultured Meliniomyces
OTU3749	1978	gi|311334235|emb|FN565277.1|	97508	321	321	7	1.43e-151	547	uncultured Helotiales
OTU3749	1978	gi|159234406|emb|AM905088.1|	97508	321	321	7	1.43e-151	547	fungal sp. JH31
OTU3749	1978	gi|689595071|gb|KM068394.1|	98382	321	309	5	1.85e-150	544	fungal sp. 1.60.4C
OTU3749	1978	gi|1285313712|gb|MG597460.1|	97196	321	321	8	6.64e-150	542	Hyaloscypha variabilis
OTU3749	1978	gi|219523209|gb|FJ475652.1|	97196	321	321	8	6.64e-150	542	uncultured Helotiales
OTU3749	1978	gi|37624771|gb|AY394898.1|	97196	321	321	8	6.64e-150	542	Hyaloscypha variabilis
OTU4195	1939	gi|1039337383|gb|KU550991.1|	95597	319	318	11	2.41e-139	507	uncultured fungus
OTU4195	1939	gi|1039337384|gb|KU550992.1|	94953	319	317	15	5.21e-136	496	uncultured fungus
OTU4195	1939	gi|1104688156|gb|KY228638.1|	96644	319	298	9	1.87e-135	494	fungal sp.
OTU4195	1939	gi|1111659836|gb|KU063195.1|	98905	319	274	3	2.42e-134	490	uncultured fungus
OTU4195	1939	gi|1447660003|gb|MF971611.1|	93750	319	320	17	1.89e-130	477	uncultured fungus
OTU4195	1939	gi|1039337401|gb|KU551009.1|	94516	319	310	15	1.89e-130	477	uncultured fungus
OTU4195	1939	gi|1447660002|gb|MF971610.1|	94194	319	310	18	2.44e-129	473	uncultured fungus
OTU4195	1939	gi|949603590|gb|KT196459.1|	97407	319	270	6	6.83e-125	459	uncultured fungus
OTU4195	1939	gi|1221145116|gb|MF569782.1|	91900	319	321	20	1.91e-120	444	uncultured fungus
OTU4195	1939	gi|326899843|gb|JF519577.1|	91900	319	321	21	1.91e-120	444	uncultured Pezizomycotina
OTU3565	1932	gi|532165371|gb|KC965214.1|	97819	321	321	6	3.07e-153	553	uncultured fungus
OTU3565	1932	gi|346328797|gb|JF690990.1|	98377	321	308	4	2.39e-149	540	Helotiales sp. CWG-F5-E16
OTU3565	1932	gi|1817984819|gb|MT133780.1|	98065	321	310	5	8.59e-149	538	Lachnum sp.
OTU3565	1932	gi|1473244361|gb|MH857305.1|	98065	321	310	5	8.59e-149	538	Lachnum carneolum
OTU3565	1932	gi|833467511|gb|KP897777.1|	98671	321	301	3	4.00e-147	532	uncultured fungus
OTU3565	1932	gi|751140210|gb|KJ542268.1|	95950	321	321	12	3.11e-143	520	Lachnum sp. CJL-2014
OTU3565	1932	gi|522358233|gb|KC514889.1|	95950	321	321	12	3.11e-143	520	Ascomycota sp. Di253-1
OTU3565	1932	gi|760236032|gb|KJ735015.1|	97682	321	302	4	4.03e-142	516	Ascomycota sp. S-21
OTU3565	1932	gi|401836506|gb|JQ347183.1|	95652	321	322	12	4.03e-142	516	uncultured Lachnum
OTU3565	1932	gi|1846256743|gb|MT528052.1|	95639	321	321	13	1.45e-141	514	uncultured fungus
OTU333	1882	gi|187961624|gb|EU516702.1|	98721	390	391	3	0.0	693	uncultured fungus
OTU333	1882	gi|1214884229|dbj|LC064926.1|	84416	390	385	37	3.19e-94	357	fungal sp. SF(I)3B-10
OTU333	1882	gi|1918616484|gb|MW163021.1|	83168	390	404	43	6.91e-91	346	uncultured fungus
OTU333	1882	gi|886841495|dbj|AB972783.1|	82673	390	404	45	1.50e-87	335	Burgoa anomala
OTU333	1882	gi|1824098327|gb|MT236474.1|	83117	390	385	44	1.94e-86	331	uncultured fungus
OTU333	1882	gi|1601529918|dbj|LC377888.1|	82045	390	401	51	1.16e-83	322	Hydnum repandum
OTU333	1882	gi|1601529917|dbj|LC377887.1|	82045	390	401	51	1.16e-83	322	Hydnum repandum
OTU333	1882	gi|1601529916|dbj|LC377886.1|	82045	390	401	51	1.16e-83	322	Hydnum repandum
OTU333	1882	gi|1444970000|dbj|LC260443.1|	82045	390	401	51	1.16e-83	322	uncultured fungus
OTU333	1882	gi|922312127|gb|KP889894.1|	82090	390	402	49	1.16e-83	322	uncultured fungus
OTU395	1848	gi|1605142277|gb|MK729583.1|	98824	385	340	4	2.83e-169	606	Fusarium avenaceum
OTU395	1848	gi|1387188822|gb|MH299912.1|	98824	385	340	4	2.83e-169	606	Fusarium avenaceum
OTU395	1848	gi|1231168756|gb|MF663689.1|	98824	385	340	4	2.83e-169	606	Fusarium sp.
OTU395	1848	gi|1026716455|gb|KU214530.1|	98824	385	340	4	2.83e-169	606	Fusarium avenaceum
OTU395	1848	gi|1002649940|gb|KU831529.1|	98824	385	340	4	2.83e-169	606	Fusarium sp. PVF40
OTU395	1848	gi|944204208|gb|KR912315.1|	98824	385	340	4	2.83e-169	606	Fusarium sp. FF30
OTU395	1848	gi|506954165|gb|KC753417.1|	98824	385	340	4	2.83e-169	606	uncultured Fusarium
OTU395	1848	gi|383477620|gb|JQ809674.1|	98824	385	340	4	2.83e-169	606	Fusarium sp. JZ02
OTU395	1848	gi|288965977|gb|GU480949.1|	98824	385	340	4	2.83e-169	606	Fusarium lateritium
OTU395	1848	gi|167444108|gb|EU255803.1|	98824	385	340	4	2.83e-169	606	Fusarium avenaceum
OTU1214	1798	gi|1541469895|gb|MK332492.1|	98225	339	338	6	6.89e-165	592	Diplodina microsperma
OTU1214	1798	gi|387354033|gb|JQ761171.1|	98225	339	338	6	6.89e-165	592	Sordariomycetes sp. genotype 496
OTU1214	1798	gi|350642871|gb|JN712461.1|	98225	339	338	6	6.89e-165	592	Diplodina microsperma
OTU1214	1798	gi|63031449|gb|AY961405.1|	98230	339	339	5	6.89e-165	592	Diaporthales sp. MosID14
OTU1214	1798	gi|63031448|gb|AY961404.1|	98230	339	339	5	6.89e-165	592	Diaporthales sp. MosID13
OTU1214	1798	gi|1153959760|gb|KX776446.1|	98220	339	337	6	2.48e-164	590	Cryptodiaporthe cf. hystrix
OTU1214	1798	gi|459375329|gb|KC588591.1|	97935	339	339	6	3.20e-163	586	uncultured fungus
OTU1214	1798	gi|301068797|gb|GQ996175.1|	97935	339	339	6	3.20e-163	586	fungal sp. mh2910.2
OTU1214	1798	gi|63031451|gb|AY961407.1|	97935	339	339	5	3.20e-163	586	Diaporthales sp. MosID16
OTU1214	1798	gi|315630454|gb|GU367061.1|	98489	339	331	5	1.15e-162	584	Plagiostoma pulchellum
OTU283	1762	gi|372282670|emb|FR750620.1|	98469	392	392	4	0.0	689	uncultured Mycena
OTU283	1762	gi|1473243282|gb|MH856226.1|	98691	392	382	2	0.0	675	Mycena aetites
OTU283	1762	gi|1473243281|gb|MH856225.1|	98425	392	381	2	0.0	667	Mycena aetites
OTU283	1762	gi|1268300057|gb|KX885945.1|	98925	392	372	2	0.0	664	uncultured fungus
OTU283	1762	gi|1025938694|gb|KX115665.1|	99720	392	357	0	0.0	652	uncultured Mycena
OTU283	1762	gi|922311600|gb|KP889367.1|	96429	392	392	7	2.85e-179	640	uncultured fungus
OTU283	1762	gi|1313724731|dbj|LC314114.1|	96173	392	392	11	1.02e-178	638	Mycena sp.
OTU283	1762	gi|1894801912|dbj|LC505291.1|	96173	392	392	11	1.02e-178	638	Mycena sp.
OTU283	1762	gi|225200331|gb|FJ785523.1|	96173	392	392	11	1.02e-178	638	Mycena sp. MKACC51882
OTU283	1762	gi|1846256787|gb|MT528096.1|	96183	392	393	8	3.68e-178	636	uncultured fungus
OTU705	1730	gi|311334230|emb|FN565272.1|	99068	367	322	3	5.85e-161	579	uncultured Helotiales
OTU705	1730	gi|311334231|emb|FN565273.1|	99357	367	311	2	1.64e-156	564	uncultured Helotiales
OTU705	1730	gi|922311974|gb|KP889741.1|	97516	367	322	7	4.59e-152	549	uncultured fungus
OTU705	1730	gi|83722533|gb|DQ309223.1|	99338	367	302	2	1.65e-151	547	uncultured fungus
OTU705	1730	gi|725541736|gb|KJ188585.1|	99007	367	302	3	7.68e-150	542	uncultured Helotiales
OTU705	1730	gi|83722464|gb|DQ309154.1|	98675	367	302	4	3.57e-148	536	uncultured fungus
OTU705	1730	gi|83722440|gb|DQ309130.1|	97682	367	302	6	1.29e-142	518	uncultured fungus
OTU705	1730	gi|1221144457|gb|MF569123.1|	95666	367	323	11	4.66e-142	516	uncultured fungus
OTU705	1730	gi|1042743998|gb|KU839021.1|	95356	367	323	12	2.17e-140	510	fungal sp.
OTU705	1730	gi|1042743997|gb|KU839020.1|	95356	367	323	12	2.17e-140	510	fungal sp.
OTU81	1669	gi|1785993224|gb|MN848545.1|	98810	420	420	4	0.0	747	Filobasidium magnum
OTU81	1669	gi|1785993220|gb|MN848541.1|	98810	420	420	4	0.0	747	Filobasidium magnum
OTU81	1669	gi|1785993216|gb|MN848537.1|	98810	420	420	4	0.0	747	Filobasidium magnum
OTU81	1669	gi|1785993208|gb|MN848529.1|	98810	420	420	4	0.0	747	Filobasidium magnum
OTU81	1669	gi|1784864686|gb|MN833913.1|	98810	420	420	4	0.0	747	Filobasidium magnum
OTU81	1669	gi|1714018549|gb|MN244430.1|	98810	420	420	4	0.0	747	Filobasidium magnum
OTU81	1669	gi|1714018541|gb|MN244423.1|	98810	420	420	4	0.0	747	Filobasidium magnum
OTU81	1669	gi|1714018531|gb|MN244414.1|	98810	420	420	4	0.0	747	Filobasidium magnum
OTU81	1669	gi|1714018524|gb|MN244408.1|	98810	420	420	4	0.0	747	Filobasidium magnum
OTU81	1669	gi|1697226990|gb|MN128864.1|	98810	420	420	4	0.0	747	Rhodotorula toruloides
OTU3172	1653	gi|1918616348|gb|MW162885.1|	98447	322	322	4	3.95e-157	566	uncultured fungus
OTU3172	1653	gi|1409827602|gb|MF615023.1|	98137	322	322	5	1.84e-155	560	Helotiales sp.
OTU3172	1653	gi|1221144640|gb|MF569306.1|	98137	322	322	5	1.84e-155	560	uncultured fungus
OTU3172	1653	gi|187961866|gb|EU516944.1|	98137	322	322	5	1.84e-155	560	uncultured fungus
OTU3172	1653	gi|261871988|gb|GU055742.1|	98137	322	322	5	1.84e-155	560	uncultured Helotiales
OTU3172	1653	gi|1378520338|emb|LT904723.1|	97826	322	322	6	8.56e-154	555	Vandijckella johannae
OTU3172	1653	gi|571431287|gb|KF800393.1|	97826	322	322	6	8.56e-154	555	uncultured fungus
OTU3172	1653	gi|261871892|gb|GU055646.1|	97826	322	322	6	8.56e-154	555	uncultured Helotiales
OTU3172	1653	gi|1777416586|gb|MN719068.1|	98413	322	315	4	3.08e-153	553	fungal sp.
OTU3172	1653	gi|261871874|gb|GU055628.1|	97523	322	323	6	1.11e-152	551	uncultured Helotiales
OTU3940	1643	gi|343411637|gb|JN033398.1|	97143	320	315	8	1.43e-146	531	Trichopeziza sulphurea
OTU3940	1643	gi|1824098825|gb|MT236972.1|	97333	320	300	7	6.71e-140	508	uncultured fungus
OTU3940	1643	gi|2148974|gb|U58634.1|TSU58634	97288	320	295	7	4.04e-137	499	Trichopeziza sulphurea
OTU3940	1643	gi|1508016494|gb|MG828378.1|	96667	320	300	9	1.45e-136	497	uncultured fungus
OTU3940	1643	gi|1911407980|gb|MW049926.1|	98239	320	284	4	5.23e-136	496	uncultured Ascomycota
OTU3940	1643	gi|1823588296|gb|MT231711.1|	93789	320	322	16	1.46e-131	481	Solenopezia solenia
OTU3940	1643	gi|298103965|dbj|AB481286.1|	96853	320	286	8	1.89e-130	477	Trichopeziza mollissima
OTU3940	1643	gi|1118706478|gb|KX193975.1|	96831	320	284	8	2.45e-129	473	uncultured fungus
OTU3940	1643	gi|1824098458|gb|MT236605.1|	95000	320	300	14	3.17e-128	470	uncultured fungus
OTU3940	1643	gi|2148967|gb|U57991.1|SSU57991	93103	320	319	21	4.10e-127	466	Solenopezia solenia
OTU345	1615	gi|1918616550|gb|MW163087.1|	97959	389	392	4	0.0	676	uncultured fungus
OTU345	1615	gi|133753192|gb|EF434098.1|	97449	389	392	6	0.0	667	uncultured fungus
OTU345	1615	gi|162311689|gb|EU292494.1|	97354	389	378	5	2.82e-179	640	uncultured fungus
OTU345	1615	gi|310657090|gb|HQ260307.1|	96419	389	391	5	3.65e-178	636	uncultured fungus
OTU345	1615	gi|532166209|gb|KC966052.1|	95443	389	395	11	2.84e-174	623	uncultured fungus
OTU345	1615	gi|133753075|gb|EF433981.1|	95455	389	396	9	2.84e-174	623	uncultured fungus
OTU345	1615	gi|529308514|gb|KC759438.1|	95396	389	391	14	3.68e-173	619	Clavaria argillacea
OTU345	1615	gi|529308530|gb|KC759454.1|	95190	389	395	12	1.32e-172	617	Clavaria sphagnicola
OTU345	1615	gi|570962766|gb|KF617368.1|	95190	389	395	11	1.32e-172	617	uncultured fungus
OTU345	1615	gi|223587905|emb|FM997944.1|	95190	389	395	12	1.32e-172	617	uncultured Agaricales
OTU2791	1610	gi|1384417207|gb|MF142390.1|	98762	323	323	3	2.37e-159	573	uncultured fungus
OTU2791	1610	gi|351692504|gb|JF748081.1|	99048	323	315	2	1.43e-156	564	uncultured Helotiales
OTU2791	1610	gi|1828689818|gb|MT294408.1|	98142	323	323	5	5.13e-156	562	Helotiales sp.
OTU2791	1610	gi|380003905|gb|JN859270.1|	98142	323	323	5	5.13e-156	562	uncultured Helotiales;Helotiales sp. REF050
OTU2791	1610	gi|332329695|gb|JF506850.1|	98142	323	323	5	5.13e-156	562	uncultured Pezizales
OTU2791	1610	gi|1918616526|gb|MW163063.1|	98142	323	323	5	5.13e-156	562	uncultured fungus
OTU2791	1610	gi|157284090|gb|EF644169.1|	98142	323	323	5	5.13e-156	562	uncultured Helotiales
OTU2791	1610	gi|578897899|gb|KF850382.1|	97833	323	323	5	2.39e-154	556	Helotiales sp. X19
OTU2791	1610	gi|78459638|gb|DQ182427.1|	98413	323	315	4	3.09e-153	553	uncultured Helotiales
OTU2791	1610	gi|316926075|gb|HQ446082.1|	97523	323	323	6	1.11e-152	551	uncultured fungus
OTU3435	1605	gi|578897899|gb|KF850382.1|	97826	322	322	6	8.56e-154	555	Helotiales sp. X19
OTU3435	1605	gi|316926075|gb|HQ446082.1|	97516	322	322	7	3.98e-152	549	uncultured fungus
OTU3435	1605	gi|16580140|gb|AY046400.1|	98095	322	315	5	1.43e-151	547	ericoid mycorrhizal sp. Sm5
OTU3435	1605	gi|1828689818|gb|MT294408.1|	96904	322	323	8	2.40e-149	540	Helotiales sp.
OTU3435	1605	gi|1797977224|gb|MN947379.1|	98071	322	311	5	2.40e-149	540	Polyphilus sieberi
OTU3435	1605	gi|1384417207|gb|MF142390.1|	96904	322	323	8	2.40e-149	540	uncultured fungus
OTU3435	1605	gi|380003905|gb|JN859270.1|	96904	322	323	8	2.40e-149	540	uncultured Helotiales;Helotiales sp. REF050
OTU3435	1605	gi|332329695|gb|JF506850.1|	96904	322	323	8	2.40e-149	540	uncultured Pezizales
OTU3435	1605	gi|157284090|gb|EF644169.1|	96904	322	323	8	2.40e-149	540	uncultured Helotiales
OTU3435	1605	gi|157367943|gb|EF635796.1|	97468	322	316	7	8.62e-149	538	uncultured fungus
OTU1265	1601	gi|1771920474|gb|MN636223.1|	98817	338	338	3	1.14e-167	601	Beauveria sp.
OTU1265	1601	gi|1608705847|gb|MK761184.1|	98817	338	338	3	1.14e-167	601	Alternaria alternata
OTU1265	1601	gi|1608705843|gb|MK761182.1|	98817	338	338	3	1.14e-167	601	Beauveria bassiana
OTU1265	1601	gi|1594664327|gb|MK651215.1|	98817	338	338	3	1.14e-167	601	Beauveria pseudobassiana
OTU1265	1601	gi|1594663058|gb|MK651127.1|	98817	338	338	3	1.14e-167	601	Beauveria bassiana
OTU1265	1601	gi|1594662966|gb|MK651117.1|	98817	338	338	3	1.14e-167	601	Beauveria bassiana
OTU1265	1601	gi|1511219995|gb|MK142275.1|	98817	338	338	3	1.14e-167	601	Beauveria pseudobassiana
OTU1265	1601	gi|1473246039|gb|MH858983.1|	98817	338	338	3	1.14e-167	601	Beauveria bassiana
OTU1265	1601	gi|1563349649|gb|MK459304.1|	98817	338	338	3	1.14e-167	601	Beauveria pseudobassiana
OTU1265	1601	gi|1384008342|gb|MH259852.1|	98817	338	338	3	1.14e-167	601	Beauveria pseudobassiana
OTU2945	1523	gi|1918616298|gb|MW162835.1|	98148	323	324	4	1.43e-156	564	uncultured fungus
OTU2945	1523	gi|1042744363|gb|KU839386.1|	97840	323	324	5	6.64e-155	558	fungal sp.
OTU2945	1523	gi|562744675|gb|KF646097.1|	97840	323	324	5	6.64e-155	558	Cadophora orchidicola
OTU2945	1523	gi|304636263|gb|GU395521.1|	97840	323	324	5	6.64e-155	558	Leptodontidium sp. EF-60
OTU2945	1523	gi|203282803|gb|EU711177.1|	97840	323	324	5	6.64e-155	558	uncultured Protoventuria
OTU2945	1523	gi|1828689822|gb|MT294412.1|	97538	323	325	5	3.09e-153	553	Cadophora orchidicola
OTU2945	1523	gi|1042744247|gb|KU839270.1|	97538	323	325	5	3.09e-153	553	fungal sp.
OTU2945	1523	gi|1042744223|gb|KU839246.1|	97538	323	325	5	3.09e-153	553	fungal sp.
OTU2945	1523	gi|1042744218|gb|KU839241.1|	97538	323	325	5	3.09e-153	553	fungal sp.
OTU2945	1523	gi|1042744203|gb|KU839226.1|	97538	323	325	5	3.09e-153	553	fungal sp.
OTU752	1503	gi|299802723|gb|GU189742.1|	97507	360	361	7	4.37e-172	616	uncultured Sebacina
OTU752	1503	gi|299802711|gb|GU189730.1|	97507	360	361	7	4.37e-172	616	uncultured Sebacina
OTU752	1503	gi|217323344|gb|EU910906.1|	97507	360	361	7	4.37e-172	616	uncultured Sebacina mycobiont of Vicia sepium
OTU752	1503	gi|217323343|gb|EU910905.1|	97507	360	361	7	4.37e-172	616	uncultured Sebacina mycobiont of Vicia sativa
OTU752	1503	gi|217323348|gb|EU910910.1|	97230	360	361	8	5.65e-171	612	uncultured Sebacina mycobiont of Vicia sativa
OTU752	1503	gi|1431043852|gb|MH636743.1|	98555	360	346	4	2.03e-170	610	uncultured fungus
OTU752	1503	gi|217323346|gb|EU910908.1|	97230	360	361	8	2.03e-170	610	uncultured Sebacina mycobiont of Vicia sativa
OTU752	1503	gi|1676452700|gb|MN006090.1|	98266	360	346	5	9.45e-169	604	Sebacinaceae sp.
OTU752	1503	gi|224459476|gb|FJ197907.1|	96944	360	360	10	3.40e-168	603	uncultured Sebacina
OTU752	1503	gi|1431043851|gb|MH636742.1|	97977	360	346	6	4.40e-167	599	uncultured fungus
OTU1645	1478	gi|1824098504|gb|MT236651.1|	98792	332	331	4	2.42e-164	590	uncultured fungus
OTU1645	1478	gi|1824098504|gb|MT236651.1|	99035	332	311	3	6.82e-155	558	uncultured fungus
OTU1645	1478	gi|1807245714|gb|MT035961.1|	98792	332	331	4	2.42e-164	590	Aureobasidium pullulans
OTU1645	1478	gi|1793414944|gb|MN922119.1|	98792	332	331	4	2.42e-164	590	Aureobasidium pullulans
OTU1645	1478	gi|1793414942|gb|MN922117.1|	98792	332	331	4	2.42e-164	590	Aureobasidium pullulans
OTU1645	1478	gi|1793414941|gb|MN922116.1|	98792	332	331	4	2.42e-164	590	Aureobasidium pullulans
OTU1645	1478	gi|1793414939|gb|MN922114.1|	98792	332	331	4	2.42e-164	590	Aureobasidium pullulans
OTU1645	1478	gi|1793414937|gb|MN922112.1|	98792	332	331	4	2.42e-164	590	Aureobasidium pullulans
OTU1645	1478	gi|1793414936|gb|MN922111.1|	98792	332	331	4	2.42e-164	590	Aureobasidium pullulans
OTU1645	1478	gi|1793414933|gb|MN922108.1|	98792	332	331	4	2.42e-164	590	Aureobasidium pullulans
OTU1645	1478	gi|1793414932|gb|MN922107.1|	98792	332	331	4	2.42e-164	590	Aureobasidium pullulans
OTU3448	1455	gi|526298169|gb|KF296785.1|	95963	322	322	8	1.12e-142	518	uncultured fungus
OTU3448	1455	gi|187961670|gb|EU516748.1|	96226	322	318	8	1.12e-142	518	uncultured fungus
OTU3448	1455	gi|183206705|gb|EU437433.1|	96013	322	301	9	3.17e-133	486	uncultured fungus
OTU3448	1455	gi|1918617207|gb|MW163744.1|	93498	322	323	18	1.91e-130	477	uncultured fungus
OTU3448	1455	gi|974744637|gb|KT219512.1|	97810	322	274	4	8.87e-129	472	uncultured fungus
OTU3448	1455	gi|1918616825|gb|MW163362.1|	92945	322	326	14	4.13e-127	466	uncultured fungus
OTU3448	1455	gi|395787003|gb|JX001637.1|	92331	322	326	18	2.48e-124	457	Helotiales sp. MMW-2013c
OTU3448	1455	gi|395786981|gb|JX001615.1|	92331	322	326	18	2.48e-124	457	Helotiales sp. MMW-2013c
OTU3448	1455	gi|401836177|gb|JQ346854.1|	92260	322	323	21	8.93e-124	455	uncultured Pezizomycotina
OTU3448	1455	gi|229577522|gb|FJ378725.1|	91950	322	323	22	4.16e-122	449	uncultured Pezizomycotina
OTU2131	1439	gi|226938436|gb|FJ827174.1|	98160	326	326	5	1.11e-157	568	uncultured Helotiales
OTU2131	1439	gi|401836264|gb|JQ346941.1|	97554	326	327	6	6.71e-155	558	uncultured Helotiales
OTU2131	1439	gi|922312116|gb|KP889883.1|	96933	326	326	7	1.88e-150	544	uncultured fungus
OTU2131	1439	gi|570962844|gb|KF617446.1|	96933	326	326	7	1.88e-150	544	uncultured fungus
OTU2131	1439	gi|262211778|gb|GU083137.1|	96933	326	326	7	1.88e-150	544	uncultured fungus
OTU2131	1439	gi|133753063|gb|EF433969.1|	96933	326	326	7	1.88e-150	544	uncultured fungus
OTU2131	1439	gi|1137166067|gb|KY522921.1|	96626	326	326	9	6.76e-150	542	fungal sp.
OTU2131	1439	gi|32250418|gb|AY279183.1|	97196	326	321	7	6.76e-150	542	epacrid root endophyte sp. EMK1.26.7;epacrid root endophyte sp. EPTK 1-26-7
OTU2131	1439	gi|922311903|gb|KP889670.1|	96626	326	326	8	8.74e-149	538	uncultured fungus
OTU2131	1439	gi|1714589833|dbj|LC171563.1|	96319	326	326	10	3.14e-148	536	uncultured fungus
OTU1631	1387	gi|584297950|gb|KF887063.1|	99096	332	332	2	5.20e-166	595	Ascochyta medicaginicola
OTU1631	1387	gi|1473244205|gb|MH857149.1|	98799	332	333	2	6.73e-165	592	Calophoma vodakii
OTU1631	1387	gi|1779806038|gb|MN274965.1|	98795	332	332	3	2.42e-164	590	Didymella bellidis
OTU1631	1387	gi|1737725829|gb|MN443603.1|	98795	332	332	3	2.42e-164	590	Didymella bellidis
OTU1631	1387	gi|1736241580|gb|MN429217.1|	98795	332	332	3	2.42e-164	590	Trichoderma sp.
OTU1631	1387	gi|1736241579|gb|MN429216.1|	98795	332	332	3	2.42e-164	590	Didymella glomerata
OTU1631	1387	gi|1497059377|gb|MK100199.1|	98795	332	332	3	2.42e-164	590	Didymella sp.
OTU1631	1387	gi|1464276074|gb|MH791088.1|	98795	332	332	3	2.42e-164	590	Didymella heteroderae
OTU1631	1387	gi|1464220436|gb|MH790257.1|	98795	332	332	3	2.42e-164	590	Ascochyta medicaginicola
OTU1631	1387	gi|1442972877|gb|MH719233.1|	98795	332	332	3	2.42e-164	590	Didymella bellidis
OTU1471	1362	gi|334682793|emb|FR682186.1|	95223	334	314	13	5.46e-136	496	uncultured Ascomycota
OTU1471	1362	gi|1486698551|gb|MK019137.1|	95161	334	310	13	9.14e-134	488	Phaeococcomyces sp.
OTU1471	1362	gi|1699476866|gb|MN152129.1|	95364	334	302	12	5.50e-131	479	uncultured fungus
OTU1471	1362	gi|833467979|gb|KP898014.1|	94304	334	316	13	5.50e-131	479	uncultured fungus
OTU1471	1362	gi|1243817434|gb|MF976582.1|	93671	334	316	17	3.31e-128	470	uncultured fungus
OTU1471	1362	gi|833466587|gb|KP897314.1|	93016	334	315	19	2.58e-124	457	uncultured fungus
OTU1471	1362	gi|1243817054|gb|MF976202.1|	92384	334	302	18	7.27e-115	425	uncultured fungus
OTU1471	1362	gi|334682812|emb|FR682205.1|	91111	334	315	25	2.61e-114	424	uncultured Ascomycota
OTU1471	1362	gi|922056449|gb|KP891819.1|	94465	334	271	13	4.37e-112	416	uncultured fungus
OTU1471	1362	gi|688460655|gb|KM216354.1|	91639	334	299	21	2.04e-110	411	Ascomycota sp. 3 IP-2014
OTU43	1342	gi|948562422|gb|KT272108.1|	99242	439	396	3	0.0	715	uncultured Tomentella
OTU43	1342	gi|827516005|gb|KP403043.1|	99242	439	396	3	0.0	715	uncultured Thelephoraceae
OTU43	1342	gi|1390038660|gb|MG761402.1|	98990	439	396	3	0.0	708	fungal sp.
OTU43	1342	gi|310690096|gb|HQ285398.1|	98942	439	378	4	0.0	676	uncultured Tomentella
OTU43	1342	gi|554894496|gb|KF514694.1|	97222	439	396	11	0.0	675	uncultured Thelephoraceae
OTU43	1342	gi|554894495|gb|KF514693.1|	97222	439	396	11	0.0	671	uncultured Thelephoraceae
OTU43	1342	gi|1896473518|emb|LR815270.1|	97215	439	395	11	0.0	669	uncultured Thelephoraceae
OTU43	1342	gi|1588763297|gb|MK614826.1|	96970	439	396	12	0.0	665	uncultured Thelephoraceae
OTU43	1342	gi|1495141289|gb|MG715415.1|	96970	439	396	12	0.0	665	uncultured Thelephoraceae
OTU43	1342	gi|1495141287|gb|MG715413.1|	96970	439	396	12	0.0	665	uncultured Thelephoraceae
OTU1086	1325	gi|1942322670|gb|MW361305.1|	98824	340	340	4	2.47e-169	606	Lithohypha guttulata
OTU1086	1325	gi|380350154|emb|HE605264.1|	98824	340	340	4	2.47e-169	606	uncultured Herpotrichiellaceae
OTU1086	1325	gi|1121643502|gb|KX515530.1|	98235	340	340	6	5.34e-166	595	uncultured fungus
OTU1086	1325	gi|571431214|gb|KF800320.1|	98235	340	340	6	5.34e-166	595	uncultured fungus
OTU1086	1325	gi|1121643609|gb|KX515637.1|	97941	340	340	7	2.48e-164	590	uncultured fungus
OTU1086	1325	gi|374446171|gb|JQ354905.1|	99085	340	328	3	2.48e-164	590	[Coniosporium] sp. SL10199
OTU1086	1325	gi|1052698731|emb|LT603049.1|	97640	340	339	8	4.16e-162	582	uncultured fungus
OTU1086	1325	gi|910269857|gb|KP791767.1|	99071	340	323	3	1.50e-161	580	Lithohypha guttulata
OTU1086	1325	gi|1821515805|ref|NR	166313.1|	99068	340	322	3	5.38e-161	579	Lithohypha aloicola
OTU1086	1325	gi|1764668899|gb|MN562103.1|	99068	340	322	3	5.38e-161	579	Lithohypha aloicola
OTU1803	1287	gi|1473250136|gb|MH863080.1|	98485	330	330	5	4.04e-162	582	Phaeosphaeria elongata
OTU1803	1287	gi|1115565693|gb|KX926420.1|	98485	330	330	5	4.04e-162	582	Poaceicola garethjonesii
OTU1803	1287	gi|731186978|gb|KM491547.1|	98485	330	330	5	4.04e-162	582	Ophiobolus erythrosporus
OTU1803	1287	gi|1586220884|gb|MK595654.1|	98182	330	330	6	1.88e-160	577	Phaeosphaeriaceae sp.
OTU1803	1287	gi|1586220604|gb|MK595575.1|	98182	330	330	6	1.88e-160	577	Phaeosphaeria sp.
OTU1803	1287	gi|1115565694|gb|KX926421.1|	98187	330	331	5	1.88e-160	577	Poaceicola italica
OTU1803	1287	gi|532166509|gb|KC966352.1|	98182	330	330	6	1.88e-160	577	uncultured fungus
OTU1803	1287	gi|526298572|gb|KF297188.1|	98182	330	330	6	1.88e-160	577	uncultured fungus
OTU1803	1287	gi|387352399|gb|JQ759537.1|	98182	330	330	6	1.88e-160	577	Dothideomycetes sp. genotype 113
OTU1803	1287	gi|387352397|gb|JQ759535.1|	98182	330	330	6	1.88e-160	577	Dothideomycetes sp. genotype 113
OTU238	1266	gi|1399612742|gb|MH465656.1|	97375	395	381	7	0.0	645	Mycena sp.
OTU238	1266	gi|1025938706|gb|KX115677.1|	98607	395	359	4	3.71e-178	636	uncultured Mycena
OTU238	1266	gi|344333394|gb|JF908437.1|	95466	395	397	13	6.21e-176	628	Mycena flavoalba
OTU238	1266	gi|1025938705|gb|KX115676.1|	97507	395	361	6	1.74e-171	614	uncultured Mycena
OTU238	1266	gi|344333421|gb|JF908464.1|	94697	395	396	17	6.26e-171	612	Mycena flavoalba
OTU238	1266	gi|1538072823|gb|MK309771.1|	95116	395	389	15	2.25e-170	610	Mycena floridula
OTU238	1266	gi|1538072822|gb|MK309770.1|	94684	395	395	17	2.25e-170	610	Mycena floridula
OTU238	1266	gi|1818906167|gb|MN992571.1|	95103	395	388	15	8.10e-170	608	Atheniella adonis
OTU238	1266	gi|1538072824|gb|MK309772.1|	95090	395	387	15	2.91e-169	606	Mycena floridula
OTU238	1266	gi|1865523336|gb|MT712782.1|	93939	395	396	21	1.75e-166	597	Atheniella cf. flavoalba
OTU176	1247	gi|1446067027|dbj|LC277067.1|	99002	402	401	4	0.0	719	uncultured fungus
OTU176	1247	gi|298360983|gb|HM044475.1|	99002	402	401	4	0.0	719	uncultured Russula
OTU176	1247	gi|298361056|gb|HM044548.1|	98756	402	402	4	0.0	713	uncultured Russula
OTU176	1247	gi|371572527|gb|JN944008.1|	99239	402	394	3	0.0	712	Russula laricina
OTU176	1247	gi|1859735586|gb|MT644904.1|	97525	402	404	7	0.0	688	Russula cessans
OTU176	1247	gi|948562469|gb|KT272155.1|	97264	402	402	10	0.0	680	uncultured Russula
OTU176	1247	gi|948562468|gb|KT272154.1|	97264	402	402	10	0.0	680	uncultured Russula
OTU176	1247	gi|835277812|gb|KP406553.1|	97264	402	402	10	0.0	680	Russula cessans
OTU176	1247	gi|835277802|gb|KP406550.1|	97264	402	402	10	0.0	680	Russula cessans
OTU176	1247	gi|827516017|gb|KP403055.1|	97264	402	402	10	0.0	680	uncultured Russula
OTU2988	1247	gi|922311679|gb|KP889446.1|	98142	323	323	5	5.13e-156	562	uncultured fungus
OTU2988	1247	gi|459375364|gb|KC588626.1|	98142	323	323	5	5.13e-156	562	uncultured fungus
OTU2988	1247	gi|459375363|gb|KC588625.1|	98142	323	323	5	5.13e-156	562	uncultured fungus
OTU2988	1247	gi|1473249666|gb|MH862610.1|	97523	323	323	7	1.11e-152	551	Helicodendron coniferarum
OTU2988	1247	gi|353529260|gb|JN032513.1|	97523	323	323	7	1.11e-152	551	uncultured fungus
OTU2988	1247	gi|157325642|gb|EU035446.1|	97523	323	323	7	1.11e-152	551	Protoventuria alpina
OTU2988	1247	gi|1079297704|gb|KU220965.1|	97239	323	326	5	4.00e-152	549	Venturia fuliginosa
OTU2988	1247	gi|1890158810|ref|NR	169905.1|	97239	323	326	5	4.00e-152	549	Venturia fuliginosa
OTU2988	1247	gi|313482957|gb|HQ432962.1|	97214	323	323	8	5.17e-151	545	uncultured Ascomycota
OTU2988	1247	gi|289655932|gb|GU446639.1|	97214	323	323	8	5.17e-151	545	Fusicladium sp. V432
OTU3294	1244	gi|1384417207|gb|MF142390.1|	97205	322	322	9	5.15e-151	545	uncultured fungus
OTU3294	1244	gi|1918616526|gb|MW163063.1|	97205	322	322	9	5.15e-151	545	uncultured fungus
OTU3294	1244	gi|578897899|gb|KF850382.1|	97205	322	322	8	1.85e-150	544	Helotiales sp. X19
OTU3294	1244	gi|316926075|gb|HQ446082.1|	96894	322	322	9	8.62e-149	538	uncultured fungus
OTU3294	1244	gi|351692504|gb|JF748081.1|	97452	322	314	8	3.10e-148	536	uncultured Helotiales
OTU3294	1244	gi|16580140|gb|AY046400.1|	97460	322	315	7	3.10e-148	536	ericoid mycorrhizal sp. Sm5
OTU3294	1244	gi|1828689818|gb|MT294408.1|	96584	322	322	11	1.12e-147	534	Helotiales sp.
OTU3294	1244	gi|380003905|gb|JN859270.1|	96584	322	322	11	1.12e-147	534	uncultured Helotiales;Helotiales sp. REF050
OTU3294	1244	gi|332329695|gb|JF506850.1|	96584	322	322	11	1.12e-147	534	uncultured Pezizales
OTU3294	1244	gi|157284090|gb|EF644169.1|	96584	322	322	11	1.12e-147	534	uncultured Helotiales
OTU3098	1229	gi|71149052|gb|DQ093756.1|	97833	323	323	6	2.39e-154	556	uncultured Helotiales
OTU3098	1229	gi|294861869|gb|HM036588.1|	97742	323	310	6	4.02e-147	532	Infundichalara microchona
OTU3098	1229	gi|1916862562|ref|NR	170825.1|	97143	323	315	7	1.45e-146	531	Hamatocanthoscypha podocarpi
OTU3098	1229	gi|1834393867|gb|MT373365.1|	97143	323	315	7	1.45e-146	531	Hamatocanthoscypha podocarpi
OTU3098	1229	gi|226349189|gb|FJ820812.1|	96285	323	323	11	5.21e-146	529	uncultured fungus
OTU3098	1229	gi|532165599|gb|KC965442.1|	95975	323	323	12	2.42e-144	523	uncultured fungus
OTU3098	1229	gi|162311699|gb|EU292504.1|	95666	323	323	13	1.13e-142	518	uncultured fungus
OTU3098	1229	gi|78459669|gb|DQ182458.1|	96785	323	311	7	4.05e-142	516	uncultured Helotiales
OTU3098	1229	gi|833467413|gb|KP897728.1|	97360	323	303	7	1.46e-141	514	uncultured fungus
OTU3098	1229	gi|922311695|gb|KP889462.1|	95356	323	323	14	5.24e-141	512	uncultured fungus
OTU1804	1216	gi|231275008|emb|FN392296.1|	99375	330	320	2	1.45e-161	580	fungal endophyte
OTU1804	1216	gi|1221146377|gb|MF571043.1|	98182	330	330	6	1.88e-160	577	uncultured fungus
OTU1804	1216	gi|1447659787|gb|MF971395.1|	97885	330	331	5	8.74e-159	571	uncultured fungus
OTU1804	1216	gi|955277336|gb|KT269379.1|	99054	330	317	3	3.14e-158	569	Preussia sp. (in: Fungi)
OTU1804	1216	gi|757887483|gb|KP101218.1|	97583	330	331	7	4.06e-157	566	Preussia polymorpha
OTU1804	1216	gi|757887387|gb|KP101201.1|	97583	330	331	7	4.06e-157	566	Sporormiella megalospora
OTU1804	1216	gi|757887201|gb|KP101184.1|	97289	330	332	7	5.26e-156	562	Preussia terricola
OTU1804	1216	gi|1883421800|gb|MT820108.1|	99355	330	310	2	5.26e-156	562	fungal sp.
OTU1804	1216	gi|429537421|gb|JX984789.1|	97281	330	331	8	1.89e-155	560	uncultured fungus
OTU1804	1216	gi|1447660227|gb|MF971835.1|	96979	330	331	8	8.80e-154	555	uncultured fungus
OTU990	1195	gi|1465963156|gb|MG879498.1|	97668	343	343	8	2.51e-164	590	Cytospora cincta
OTU990	1195	gi|1199168416|gb|KX377936.1|	97668	343	343	8	2.51e-164	590	Cytospora cincta
OTU990	1195	gi|1843608482|gb|MT490246.1|	97085	343	343	9	1.95e-160	577	Cytospora leucostoma
OTU990	1195	gi|1843608481|gb|MT490245.1|	97085	343	343	9	1.95e-160	577	Cytospora leucostoma
OTU990	1195	gi|526482437|gb|KF293931.1|	97085	343	343	8	1.95e-160	577	Valsa nivea
OTU990	1195	gi|526482284|gb|KF293778.1|	97085	343	343	8	1.95e-160	577	Valsa nivea
OTU990	1195	gi|576941504|gb|KF944452.1|	97085	343	343	8	1.95e-160	577	Cytospora sp. NEFU8
OTU990	1195	gi|295850265|gb|HM122992.1|	97085	343	343	9	1.95e-160	577	fungal sp. ARIZ AZ0244
OTU990	1195	gi|241914450|gb|FJ755272.1|	97085	343	343	8	1.95e-160	577	Valsa nivea
OTU990	1195	gi|241914449|gb|FJ755271.1|	97085	343	343	8	1.95e-160	577	Valsa nivea
OTU1893	1190	gi|187961903|gb|EU516981.1|	99088	329	329	3	6.68e-165	592	uncultured fungus
OTU1893	1190	gi|1447659691|gb|MF971299.1|	98476	329	328	5	5.20e-161	579	uncultured fungus
OTU1893	1190	gi|1883421782|gb|MT820090.1|	99353	329	309	2	1.88e-155	560	fungal sp.
OTU1893	1190	gi|1360739445|gb|MH063799.1|	96364	329	330	10	6.83e-150	542	Ophiosphaerella sp.
OTU1893	1190	gi|955278143|gb|KT270186.1|	96061	329	330	11	3.18e-148	536	Ophiosphaerella sp.
OTU1893	1190	gi|1911407462|gb|MW049408.1|	99322	329	295	2	1.14e-147	534	uncultured Ascomycota
OTU1893	1190	gi|955277388|gb|KT269431.1|	96584	329	322	9	4.11e-147	532	Ophiosphaerella sp.
OTU1893	1190	gi|899720992|gb|KP690979.1|	95770	329	331	12	4.11e-147	532	Ophiosphaerella narmari
OTU1893	1190	gi|549515686|gb|KC848510.1|	95770	329	331	12	4.11e-147	532	Ophiosphaerella narmari
OTU1893	1190	gi|549515544|gb|KC841081.1|	95770	329	331	12	4.11e-147	532	Ophiosphaerella narmari
OTU824	1183	gi|187961648|gb|EU516726.1|	99417	352	343	2	2.55e-174	623	uncultured fungus
OTU824	1183	gi|1041787488|gb|KU847243.1|	99094	352	331	2	2.00e-165	593	Tangerinosporium thalictricola
OTU824	1183	gi|313482962|gb|HQ432967.1|	96875	352	352	11	2.58e-164	590	uncultured Ascomycota
OTU824	1183	gi|262211760|gb|GU083119.1|	96023	352	352	13	9.35e-159	571	uncultured fungus
OTU824	1183	gi|256016346|gb|FJ379829.1|	96023	352	352	13	9.35e-159	571	Myrothecium sp. FF16
OTU824	1183	gi|225547727|gb|FJ797514.1|	96023	352	352	13	9.35e-159	571	Myrothecium inundatum
OTU824	1183	gi|11877346|emb|AJ302005.1|	96023	352	352	13	9.35e-159	571	Myrothecium inundatum
OTU824	1183	gi|1473246933|gb|MH859877.1|	96188	352	341	12	2.62e-154	556	Myrothecium inundatum
OTU824	1183	gi|938154010|gb|KR605483.1|	99331	352	299	2	7.33e-150	542	Myrothecium sp. CL-2015
OTU824	1183	gi|37956611|gb|AY254152.1|	96084	352	332	12	2.64e-149	540	Myrothecium inundatum
OTU533	1158	gi|311306820|gb|HQ154421.1|	97884	378	378	7	0.0	652	uncultured Sebacina
OTU533	1158	gi|311306819|gb|HQ154420.1|	97884	378	378	7	0.0	652	uncultured Sebacina
OTU533	1158	gi|532165945|gb|KC965788.1|	97354	378	378	9	7.61e-180	641	uncultured fungus
OTU533	1158	gi|1111660854|gb|KU064213.1|	98498	378	333	5	1.00e-163	588	uncultured fungus
OTU533	1158	gi|605097175|gb|KJ008814.1|	95543	378	359	14	2.81e-159	573	uncultured Sebacina
OTU533	1158	gi|1681371464|gb|MN059893.1|	97598	378	333	6	3.64e-158	569	uncultured fungus
OTU533	1158	gi|1681371488|gb|MN059905.1|	97590	378	332	6	1.31e-157	568	uncultured fungus
OTU533	1158	gi|1681371486|gb|MN059904.1|	97576	378	330	6	1.69e-156	564	uncultured fungus
OTU533	1158	gi|1191446521|gb|KX222177.1|	98726	378	314	4	7.88e-155	558	uncultured fungus
OTU533	1158	gi|1233686317|gb|MF180942.1|	99661	378	295	1	2.85e-149	540	uncultured organism
OTU2312	1134	gi|1529720865|ref|NR	160217.1|	98154	325	325	5	4.00e-157	566	Ypsilina graminea
OTU2312	1134	gi|187961852|gb|EU516930.1|	97846	325	325	5	1.86e-155	560	uncultured Cadophora
OTU2312	1134	gi|1918616298|gb|MW162835.1|	97846	325	325	5	1.86e-155	560	uncultured fungus
OTU2312	1134	gi|82470737|gb|DQ249995.1|	97846	325	325	5	1.86e-155	560	Rhexocercosporidium sp. F-ASH92;Rhexocercosporidium sp. KAML3
OTU2312	1134	gi|626445302|ref|NR	119568.1|	97846	325	325	5	1.86e-155	560	Rhexocercosporidium sp. RRD3;Rhexocercosporidium panacis
OTU2312	1134	gi|224459426|gb|FJ197857.1|	98125	325	320	5	2.40e-154	556	uncultured Helgardia
OTU2312	1134	gi|187961662|gb|EU516740.1|	98125	325	320	5	2.40e-154	556	uncultured Volucrispora
OTU2312	1134	gi|1918617185|gb|MW163722.1|	97546	325	326	6	2.40e-154	556	uncultured fungus
OTU2312	1134	gi|212379071|gb|FJ237124.1|	97546	325	326	6	2.40e-154	556	uncultured fungus
OTU2312	1134	gi|1473248346|gb|MH861290.1|	97538	325	325	7	8.65e-154	555	Helgardia anguioides
OTU1396	1130	gi|1848000123|gb|MT557263.1|	98214	336	336	5	3.17e-163	586	Alternaria sp.
OTU1396	1130	gi|1847999954|gb|MT557094.1|	98214	336	336	5	3.17e-163	586	Alternaria sp.
OTU1396	1130	gi|1847999938|gb|MT557078.1|	98214	336	336	5	3.17e-163	586	Alternaria sp.
OTU1396	1130	gi|1800229434|gb|MN982879.1|	98214	336	336	5	3.17e-163	586	Alternaria infectoria
OTU1396	1130	gi|1788738279|gb|MN883935.1|	98214	336	336	5	3.17e-163	586	Alternaria ventricosa
OTU1396	1130	gi|1788738264|gb|MN883929.1|	98214	336	336	5	3.17e-163	586	Alternaria ventricosa
OTU1396	1130	gi|1752311457|gb|MK684063.1|	98214	336	336	5	3.17e-163	586	Alternaria infectoria
OTU1396	1130	gi|1700000385|gb|MN153957.1|	98214	336	336	5	3.17e-163	586	Alternaria sp.
OTU1396	1130	gi|1700000316|gb|MN153900.1|	98214	336	336	5	3.17e-163	586	Alternaria sp.
OTU1396	1130	gi|1700000306|gb|MN153892.1|	98214	336	336	5	3.17e-163	586	Alternaria sp.
OTU2001	1102	gi|1918616247|gb|MW162784.1|	99390	328	328	1	1.85e-165	593	uncultured fungus
OTU2001	1102	gi|1852497357|gb|MT603307.1|	98780	328	328	3	4.01e-162	582	Fusarium fujikuroi
OTU2001	1102	gi|1852497356|gb|MT603306.1|	98780	328	328	3	4.01e-162	582	Fusarium fujikuroi
OTU2001	1102	gi|1852497355|gb|MT603305.1|	98780	328	328	3	4.01e-162	582	Fusarium fujikuroi
OTU2001	1102	gi|1852497353|gb|MT603303.1|	98780	328	328	3	4.01e-162	582	Fusarium fujikuroi
OTU2001	1102	gi|1848022120|gb|MT558855.1|	98780	328	328	3	4.01e-162	582	Fusarium cerealis
OTU2001	1102	gi|1848000395|gb|MT557534.1|	98780	328	328	3	4.01e-162	582	Fusarium sp.
OTU2001	1102	gi|1848000377|gb|MT557516.1|	98780	328	328	3	4.01e-162	582	Fusarium sp.
OTU2001	1102	gi|1848000373|gb|MT557512.1|	98780	328	328	3	4.01e-162	582	Fusarium sp.
OTU2001	1102	gi|1848000369|gb|MT557508.1|	98780	328	328	3	4.01e-162	582	Fusarium sp.
OTU779	1099	gi|874528739|gb|KP125844.1|	98873	355	355	4	1.19e-177	634	uncultured Amphinema
OTU779	1099	gi|874528480|gb|KP125585.1|	98873	355	355	4	1.19e-177	634	uncultured Amphinema
OTU779	1099	gi|532138234|gb|KF209371.1|	98873	355	355	4	1.19e-177	634	uncultured fungus
OTU779	1099	gi|532138234|gb|KF209371.1|	98305	355	59	1	4.14e-18	104	uncultured fungus
OTU779	1099	gi|363544369|gb|JN943928.1|	98873	355	355	4	1.19e-177	634	Amphinema byssoides
OTU779	1099	gi|363544340|gb|JN943899.1|	98873	355	355	4	1.19e-177	634	Amphinema byssoides
OTU779	1099	gi|363544343|gb|JN943902.1|	98873	355	355	4	1.19e-177	634	Amphinema byssoides
OTU779	1099	gi|363544342|gb|JN943901.1|	98873	355	355	4	1.19e-177	634	Amphinema byssoides
OTU779	1099	gi|1534499282|gb|MK285739.1|	99143	355	350	3	1.54e-176	630	uncultured Amphinema
OTU779	1099	gi|56681523|gb|AY838271.1|	99143	355	350	3	1.54e-176	630	Amphinema byssoides
OTU779	1099	gi|27497306|emb|AJ534707.1|	99143	355	350	3	1.54e-176	630	Amphinema sp. O48
OTU994	1089	gi|1918616893|gb|MW163430.1|	98834	343	343	4	5.35e-171	612	uncultured fungus
OTU994	1089	gi|313482990|gb|HQ432995.1|	98542	343	343	4	8.96e-169	604	uncultured Ascomycota
OTU994	1089	gi|90102747|gb|DQ421063.1|	98542	343	343	4	8.96e-169	604	uncultured fungus
OTU994	1089	gi|224459511|gb|FJ197942.1|	98256	343	344	4	1.16e-167	601	uncultured Phaeococcomyces
OTU994	1089	gi|532166411|gb|KC966254.1|	98251	343	343	5	4.17e-167	599	uncultured fungus
OTU994	1089	gi|300959462|gb|HM136659.1|	98251	343	343	5	4.17e-167	599	uncultured Phaeococcomyces
OTU994	1089	gi|262211659|gb|GU083018.1|	98251	343	343	5	4.17e-167	599	uncultured fungus
OTU994	1089	gi|262211779|gb|GU083138.1|	97959	343	343	6	1.94e-165	593	uncultured fungus
OTU994	1089	gi|262211776|gb|GU083135.1|	97959	343	343	6	1.94e-165	593	uncultured fungus
OTU994	1089	gi|262211736|gb|GU083095.1|	97959	343	343	6	1.94e-165	593	uncultured fungus
OTU2818	1080	gi|133753154|gb|EF434060.1|	96904	323	323	7	8.65e-149	538	uncultured fungus
OTU2818	1080	gi|162311727|gb|EU292532.1|	96594	323	323	10	1.12e-147	534	uncultured fungus
OTU2818	1080	gi|1042743998|gb|KU839021.1|	96285	323	323	10	5.21e-146	529	fungal sp.
OTU2818	1080	gi|1042743997|gb|KU839020.1|	96285	323	323	10	5.21e-146	529	fungal sp.
OTU2818	1080	gi|1042743995|gb|KU839018.1|	96285	323	323	10	5.21e-146	529	fungal sp.
OTU2818	1080	gi|1042743476|gb|KU838499.1|	96285	323	323	10	5.21e-146	529	fungal sp.
OTU2818	1080	gi|1042743475|gb|KU838498.1|	96285	323	323	10	5.21e-146	529	fungal sp.
OTU2818	1080	gi|1042743474|gb|KU838497.1|	96285	323	323	10	5.21e-146	529	fungal sp.
OTU2818	1080	gi|1042743473|gb|KU838496.1|	96285	323	323	10	5.21e-146	529	fungal sp.
OTU2818	1080	gi|1042743472|gb|KU838495.1|	96285	323	323	10	5.21e-146	529	fungal sp.
OTU8	1059	gi|188496624|emb|AM999621.1|	99462	472	372	2	0.0	676	uncultured fungus
OTU8	1059	gi|1073979707|gb|KX777044.1|	99600	472	250	1	3.77e-124	457	uncultured fungus
OTU8	1059	gi|1435758187|emb|LS452167.1|	99600	472	250	0	1.35e-123	455	uncultured Chytridiomycota
OTU8	1059	gi|1341082531|gb|MG915314.1|	99600	472	250	0	1.35e-123	455	fungal sp.
OTU8	1059	gi|974980675|emb|LN910629.1|	99206	472	252	1	4.87e-123	453	uncultured Chytridiomycota
OTU8	1059	gi|1852009197|gb|MT596475.1|	90789	472	228	12	8.69e-76	296	fungal sp.
OTU8	1059	gi|1852009197|gb|MT596475.1|	80447	472	179	18	5.61e-23	121	fungal sp.
OTU8	1059	gi|1852007220|gb|MT594763.1|	90625	472	224	10	5.23e-73	287	fungal sp.
OTU8	1059	gi|1852007220|gb|MT594763.1|	82353	472	170	23	4.31e-29	141	fungal sp.
OTU8	1059	gi|1928285923|gb|MW215779.1|	88843	472	242	15	5.23e-73	287	uncultured fungus
OTU8	1059	gi|1928285923|gb|MW215779.1|	77515	472	169	19	7.37e-12	84.2	uncultured fungus
OTU8	1059	gi|188496628|emb|AM999625.1|	97297	472	148	3	6.86e-62	250	uncultured fungus
OTU8	1059	gi|63408638|gb|AY969792.1|	95946	472	148	5	1.49e-58	239	uncultured fungus
OTU949	1046	gi|1590855862|gb|MK627096.1|	96541	345	318	10	7.22e-145	525	uncultured Sordariomycetes
OTU949	1046	gi|1590856227|gb|MK627461.1|	95597	345	318	13	7.27e-140	508	uncultured Sordariomycetidae
OTU949	1046	gi|974744378|gb|KT219253.1|	99267	345	273	2	2.04e-135	494	uncultured fungus
OTU949	1046	gi|1590855881|gb|MK627115.1|	89969	345	319	20	1.27e-107	401	uncultured Sordariomycetes
OTU949	1046	gi|1590855910|gb|MK627144.1|	88679	345	318	25	2.14e-100	377	uncultured Sordariomycetes
OTU949	1046	gi|663101064|gb|KJ827165.1|	89000	345	300	19	7.75e-95	359	uncultured Diaporthales
OTU949	1046	gi|570963031|gb|KF617633.1|	85387	345	349	38	4.67e-92	350	uncultured fungus
OTU949	1046	gi|388269073|gb|JQ081418.1|	85387	345	349	36	1.68e-91	348	uncultured fungus
OTU949	1046	gi|383290264|gb|JN889903.1|	85303	345	347	38	6.04e-91	346	uncultured fungus
OTU949	1046	gi|1918616127|gb|MW162664.1|	85303	345	347	33	7.81e-90	342	uncultured fungus
OTU3489	1043	gi|262211895|gb|GU083254.1|	99065	321	321	3	1.82e-160	577	uncultured fungus
OTU3489	1043	gi|187961870|gb|EU516948.1|	98754	321	321	4	8.47e-159	571	uncultured fungus
OTU3489	1043	gi|262211936|gb|GU083295.1|	98754	321	321	4	8.47e-159	571	uncultured fungus
OTU3489	1043	gi|262211912|gb|GU083271.1|	98754	321	321	4	8.47e-159	571	uncultured fungus
OTU3489	1043	gi|262211905|gb|GU083264.1|	98754	321	321	4	8.47e-159	571	uncultured fungus
OTU3489	1043	gi|262211889|gb|GU083248.1|	98754	321	321	4	8.47e-159	571	uncultured fungus
OTU3489	1043	gi|262211884|gb|GU083243.1|	98754	321	321	4	8.47e-159	571	uncultured fungus
OTU3489	1043	gi|262211670|gb|GU083029.1|	98754	321	321	4	8.47e-159	571	uncultured fungus
OTU3489	1043	gi|570962774|gb|KF617376.1|	98442	321	321	5	3.05e-158	569	uncultured fungus
OTU3489	1043	gi|224459438|gb|FJ197869.1|	98442	321	321	5	3.94e-157	566	uncultured Helotiales
OTU2690	1040	gi|922311715|gb|KP889482.1|	95988	324	324	12	6.76e-145	525	uncultured fungus
OTU2690	1040	gi|313482986|gb|HQ432991.1|	95077	324	325	14	1.46e-141	514	uncultured Ascomycota
OTU2690	1040	gi|459375282|gb|KC588544.1|	94753	324	324	16	3.17e-138	503	uncultured fungus
OTU2690	1040	gi|298361032|gb|HM044524.1|	93578	324	327	14	1.48e-131	481	uncultured Flagellospora
OTU2690	1040	gi|1824098524|gb|MT236671.1|	95066	324	304	14	1.92e-130	477	uncultured fungus
OTU2690	1040	gi|1824098338|gb|MT236485.1|	95066	324	304	14	1.92e-130	477	uncultured fungus
OTU2690	1040	gi|1103850369|gb|KX909200.1|	93252	324	326	18	1.92e-130	477	Leotiomycetes sp. genotype 666 JMUR-2016
OTU2690	1040	gi|133753176|gb|EF434082.1|	93272	324	327	17	1.92e-130	477	uncultured fungus
OTU2690	1040	gi|570962751|gb|KF617353.1|	92923	324	325	21	2.48e-129	473	uncultured fungus
OTU2690	1040	gi|1338184916|gb|KY633581.1|	92966	324	327	18	8.93e-129	472	Claussenomyces sp.
OTU2624	1032	gi|187961939|gb|EU517017.1|	96605	324	324	11	8.68e-149	538	uncultured fungus
OTU2624	1032	gi|532166295|gb|KC966138.1|	96615	324	325	8	3.12e-148	536	uncultured fungus
OTU2624	1032	gi|300079078|gb|GQ924003.1|	96615	324	325	8	3.12e-148	536	uncultured Helotiales
OTU2624	1032	gi|312264328|gb|GU817074.1|	96615	324	325	8	3.12e-148	536	uncultured fungus
OTU2624	1032	gi|305854908|dbj|AB520504.1|	96615	324	325	8	3.12e-148	536	uncultured fungus
OTU2624	1032	gi|305854906|dbj|AB520502.1|	96615	324	325	8	3.12e-148	536	uncultured fungus
OTU2624	1032	gi|1002635738|gb|KT768287.1|	97452	324	314	5	4.04e-147	532	uncultured Helotiales
OTU2624	1032	gi|1002635705|gb|KT768254.1|	97452	324	314	5	4.04e-147	532	uncultured Helotiales
OTU2624	1032	gi|514258399|gb|KF000510.1|	97452	324	314	5	4.04e-147	532	uncultured Helotiales
OTU2624	1032	gi|157367905|gb|EF635758.1|	97143	324	315	7	1.45e-146	531	uncultured Helotiales
OTU4520	1012	gi|401836178|gb|JQ346855.1|	95302	297	298	12	8.10e-129	472	uncultured Pezizomycotina
OTU4520	1012	gi|401836333|gb|JQ347010.1|	94966	297	298	13	3.77e-127	466	uncultured Phialea
OTU4520	1012	gi|401836170|gb|JQ346847.1|	94966	297	298	13	3.77e-127	466	uncultured Pezizomycotina
OTU4520	1012	gi|604722518|dbj|AB712017.1|	93645	297	299	14	6.35e-120	442	uncultured fungus
OTU4520	1012	gi|239740492|gb|FJ440896.1|	93645	297	299	14	6.35e-120	442	uncultured fungus
OTU4520	1012	gi|383290230|gb|JN889869.1|	93289	297	298	17	2.95e-118	436	uncultured fungus
OTU4520	1012	gi|383290208|gb|JN889847.1|	93289	297	298	17	2.95e-118	436	uncultured fungus
OTU4520	1012	gi|570962730|gb|KF617332.1|	93311	297	299	15	2.95e-118	436	uncultured fungus
OTU4520	1012	gi|570962703|gb|KF617305.1|	93289	297	298	17	2.95e-118	436	uncultured fungus
OTU4520	1012	gi|239740459|gb|FJ440863.1|	93311	297	299	15	2.95e-118	436	uncultured Ascomycota
OTU1	1011	gi|1041003572|gb|KX067825.1|	99376	526	481	3	0.0	872	Pseudozyma aff. aphidis DSM 101929
OTU1	1011	gi|1121643928|gb|KX515957.1|	99376	526	481	3	0.0	872	uncultured fungus
OTU1	1011	gi|728851824|gb|KJ543813.1|	99168	526	481	4	0.0	867	fungal sp. AM0452
OTU1	1011	gi|728851822|gb|KJ543811.1|	99168	526	481	4	0.0	867	fungal sp. AM0444
OTU1	1011	gi|728851821|gb|KJ543810.1|	99168	526	481	4	0.0	867	fungal sp. AM0438
OTU1	1011	gi|728851820|gb|KJ543809.1|	99168	526	481	4	0.0	867	fungal sp. AM0437
OTU1	1011	gi|728851819|gb|KJ543808.1|	99168	526	481	4	0.0	867	fungal sp. AM0436
OTU1	1011	gi|728851817|gb|KJ543806.1|	99168	526	481	4	0.0	867	fungal sp. AM0434
OTU1	1011	gi|728851816|gb|KJ543805.1|	99168	526	481	4	0.0	867	fungal sp. AM0433
OTU1	1011	gi|728851815|gb|KJ543804.1|	99168	526	481	4	0.0	867	fungal sp. AM0432
OTU313	1006	gi|953514504|dbj|LC098766.1|	98718	390	390	5	0.0	693	Hygrophorus sp. STDS-2-40
OTU313	1006	gi|298361012|gb|HM044504.1|	98718	390	390	5	0.0	693	uncultured Hygrophorus
OTU313	1006	gi|298359579|gb|GU181855.1|	98718	390	390	5	0.0	693	uncultured Hygrophorus
OTU313	1006	gi|238069578|gb|FJ943243.1|	98718	390	390	5	0.0	693	Hygrophorus sp. OSC 49616
OTU313	1006	gi|1446066980|dbj|LC277020.1|	98462	390	390	5	0.0	686	uncultured fungus
OTU313	1006	gi|1152063185|emb|LT716040.1|	98701	390	385	5	0.0	684	Hygrophorus sp. GL-2017
OTU313	1006	gi|298361021|gb|HM044513.1|	95385	390	390	18	0.0	647	uncultured Hygrophorus
OTU313	1006	gi|771852361|dbj|LC035175.1|	96703	390	364	7	1.34e-167	601	uncultured Hygrophorus
OTU313	1006	gi|771852363|dbj|LC035177.1|	96532	390	346	7	1.35e-157	568	uncultured Hygrophorus
OTU313	1006	gi|771852362|dbj|LC035176.1|	96532	390	346	7	1.35e-157	568	uncultured Hygrophorus
OTU2273	999	gi|922312092|gb|KP889859.1|	97231	325	325	8	4.02e-152	549	uncultured fungus
OTU2273	999	gi|459375380|gb|KC588642.1|	96923	325	325	9	1.87e-150	544	uncultured fungus
OTU2273	999	gi|532165824|gb|KC965667.1|	96615	325	325	10	8.71e-149	538	uncultured fungus
OTU2273	999	gi|459375432|gb|KC588694.1|	96615	325	325	9	8.71e-149	538	uncultured fungus
OTU2273	999	gi|284814010|gb|GU366730.1|	96308	325	325	11	4.05e-147	532	uncultured fungus
OTU2273	999	gi|310814000|gb|GU174293.1|	96308	325	325	11	4.05e-147	532	uncultured fungus
OTU2273	999	gi|459375431|gb|KC588693.1|	96308	325	325	11	4.05e-147	532	uncultured fungus
OTU2273	999	gi|526298257|gb|KF296873.1|	95719	325	327	11	2.44e-144	523	uncultured fungus
OTU2273	999	gi|313483043|gb|HQ433048.1|	95706	325	326	10	8.77e-144	521	uncultured Ascomycota
OTU2273	999	gi|526298216|gb|KF296832.1|	95077	325	325	15	1.90e-140	510	uncultured fungus
OTU2793	996	gi|1546949349|gb|MK356723.1|	99071	323	323	3	1.42e-161	580	Pezicula sp.
OTU2793	996	gi|1042743152|gb|KU838175.1|	99071	323	323	3	1.42e-161	580	fungal sp.
OTU2793	996	gi|1042743059|gb|KU838082.1|	99071	323	323	3	1.42e-161	580	fungal sp.
OTU2793	996	gi|1851826464|gb|MT586496.1|	98762	323	323	4	1.83e-160	577	Pezicula melanigena
OTU2793	996	gi|1817956651|gb|MT131349.1|	98762	323	323	4	6.59e-160	575	Pezicula melanigena
OTU2793	996	gi|1450459998|gb|MH762910.1|	98762	323	323	4	6.59e-160	575	Pezicula radicicola
OTU2793	996	gi|1317048234|dbj|LC206663.1|	98762	323	323	4	6.59e-160	575	Pezicula melanigena
OTU2793	996	gi|829489029|gb|KR859211.1|	98762	323	323	4	6.59e-160	575	Pezicula melanigena
OTU2793	996	gi|401836309|gb|JQ346986.1|	98762	323	323	4	6.59e-160	575	uncultured Cryptosporiopsis
OTU2793	996	gi|401836308|gb|JQ346985.1|	98762	323	323	4	6.59e-160	575	uncultured Cryptosporiopsis
OTU2776	981	gi|316926074|gb|HQ446081.1|	98457	324	324	4	3.08e-158	569	uncultured fungus
OTU2776	981	gi|118596042|dbj|AB219857.1|	98148	324	324	5	3.98e-157	566	uncultured fungus
OTU2776	981	gi|526298203|gb|KF296819.1|	98148	324	324	5	1.43e-156	564	uncultured fungus
OTU2776	981	gi|187961832|gb|EU516910.1|	98148	324	324	5	1.43e-156	564	uncultured Tetracladium
OTU2776	981	gi|1512469749|gb|MK163860.1|	98734	324	316	3	1.85e-155	560	Tetracladium sp.
OTU2776	981	gi|1546567952|gb|MK353121.1|	97840	324	324	6	6.66e-155	558	Tetracladium furcatum
OTU2776	981	gi|1546567950|gb|MK353120.1|	97840	324	324	6	6.66e-155	558	Tetracladium furcatum
OTU2776	981	gi|1546567948|gb|MK353119.1|	97840	324	324	6	6.66e-155	558	Tetracladium furcatum
OTU2776	981	gi|1409827571|gb|MF614992.1|	97840	324	324	5	6.66e-155	558	Tetracladium sp.
OTU2776	981	gi|955277618|gb|KT269661.1|	97840	324	324	6	6.66e-155	558	Tetracladium sp.
OTU1446	979	gi|1918616545|gb|MW163082.1|	99104	335	335	2	1.13e-167	601	uncultured fungus
OTU1446	979	gi|1162562838|dbj|LC222848.1|	97910	335	335	6	5.29e-161	579	Gelidatrema sp. OM11-2
OTU1446	979	gi|1162562832|dbj|LC222847.1|	97910	335	335	6	5.29e-161	579	Gelidatrema sp. OM11-1
OTU1446	979	gi|510952223|gb|KC455886.1|	97910	335	335	6	5.29e-161	579	Cryptococcus sp. DBVPG 5459
OTU1446	979	gi|532166488|gb|KC966331.1|	97015	335	335	9	5.33e-156	562	uncultured fungus
OTU1446	979	gi|1911409342|gb|MW050852.1|	99331	335	299	1	2.50e-149	540	uncultured Basidiomycota
OTU1446	979	gi|1486698274|gb|MK018860.1|	95833	335	312	9	1.18e-137	501	Cryptococcus sp. (in: Fungi)
OTU1446	979	gi|1612851943|gb|MK782179.1|	97561	335	287	5	2.55e-134	490	Gelidatrema sp.
OTU1446	979	gi|688460676|gb|KM216375.1|	95667	335	300	9	5.52e-131	479	uncultured Tremella;Tremella sp. IP-2014
OTU1446	979	gi|688460639|gb|KM216338.1|	95333	335	300	10	7.14e-130	475	Tremella sp. IP-2014
OTU4139	971	gi|1787619743|dbj|LC440277.1|	98433	319	319	5	5.06e-156	562	uncultured Ramularia
OTU4139	971	gi|1758161130|gb|MN543974.1|	98433	319	319	5	5.06e-156	562	Ramularia sp.
OTU4139	971	gi|1758161121|gb|MN543965.1|	98433	319	319	5	5.06e-156	562	Ramularia sp.
OTU4139	971	gi|1758161120|gb|MN543964.1|	98433	319	319	5	5.06e-156	562	Ramularia sp.
OTU4139	971	gi|1758161112|gb|MN543956.1|	98433	319	319	5	5.06e-156	562	Ramularia sp.
OTU4139	971	gi|1758161063|gb|MN543907.1|	98433	319	319	5	5.06e-156	562	Ramularia sp.
OTU4139	971	gi|1529678160|gb|MH974744.1|	98433	319	319	5	5.06e-156	562	Ramularia coleosporii
OTU4139	971	gi|1010922222|gb|KT965034.1|	98433	319	319	5	5.06e-156	562	uncultured fungus
OTU4139	971	gi|610723296|gb|KJ504798.1|	98433	319	319	5	5.06e-156	562	Ramularia eucalypti
OTU4139	971	gi|532166226|gb|KC966069.1|	98433	319	319	5	5.06e-156	562	uncultured fungus
OTU539	954	gi|1331842354|gb|MF076919.1|	94294	378	333	19	2.24e-140	510	Phaeotremella frondosa
OTU539	954	gi|1331842353|gb|MF076918.1|	94294	378	333	19	2.24e-140	510	Phaeotremella frondosa
OTU539	954	gi|1331842350|gb|MF076915.1|	94294	378	333	19	2.24e-140	510	Phaeotremella frondosa
OTU539	954	gi|1331842346|gb|MF076911.1|	94294	378	333	19	2.24e-140	510	Phaeotremella frondosa
OTU539	954	gi|1331842343|gb|MF076908.1|	94294	378	333	19	2.24e-140	510	Phaeotremella frondosa
OTU539	954	gi|1331842342|gb|MF076907.1|	94294	378	333	19	2.24e-140	510	Phaeotremella frondosa
OTU539	954	gi|1331842336|gb|MF076901.1|	94294	378	333	19	2.24e-140	510	Phaeotremella frondosa
OTU539	954	gi|1593537401|gb|MK643441.1|	94260	378	331	19	2.89e-139	507	Phaeotremella frondosa
OTU539	954	gi|1331842338|gb|MF076903.1|	93994	378	333	20	2.89e-139	507	Phaeotremella frondosa
OTU539	954	gi|20378492|gb|AF444431.1|	93994	378	333	20	1.04e-138	505	Phaeotremella foliacea
OTU3461	943	gi|133753154|gb|EF434060.1|	97523	322	323	4	3.98e-152	549	uncultured fungus
OTU3461	943	gi|162311727|gb|EU292532.1|	97214	322	323	7	5.15e-151	545	uncultured fungus
OTU3461	943	gi|1042743998|gb|KU839021.1|	96904	322	323	7	8.62e-149	538	fungal sp.
OTU3461	943	gi|1042743997|gb|KU839020.1|	96904	322	323	7	8.62e-149	538	fungal sp.
OTU3461	943	gi|1042743995|gb|KU839018.1|	96904	322	323	7	8.62e-149	538	fungal sp.
OTU3461	943	gi|1042743476|gb|KU838499.1|	96904	322	323	7	8.62e-149	538	fungal sp.
OTU3461	943	gi|1042743475|gb|KU838498.1|	96904	322	323	7	8.62e-149	538	fungal sp.
OTU3461	943	gi|1042743474|gb|KU838497.1|	96904	322	323	7	8.62e-149	538	fungal sp.
OTU3461	943	gi|1042743473|gb|KU838496.1|	96904	322	323	7	8.62e-149	538	fungal sp.
OTU3461	943	gi|1042743472|gb|KU838495.1|	96904	322	323	7	8.62e-149	538	fungal sp.
OTU3213	936	gi|532166049|gb|KC965892.1|	97205	322	322	8	1.85e-150	544	uncultured fungus
OTU3213	936	gi|229577653|gb|FJ378856.1|	96894	322	322	8	8.62e-149	538	uncultured Hymenoscyphus
OTU3213	936	gi|229577649|gb|FJ378852.1|	96894	322	322	8	8.62e-149	538	uncultured Hymenoscyphus
OTU3213	936	gi|401836302|gb|JQ346979.1|	96584	322	322	9	4.01e-147	532	uncultured Helotiaceae
OTU3213	936	gi|229577651|gb|FJ378854.1|	96584	322	322	9	4.01e-147	532	uncultured Hymenoscyphus
OTU3213	936	gi|530692833|gb|KC019898.1|	96584	322	322	9	4.01e-147	532	uncultured Helotiales
OTU3213	936	gi|530692830|gb|KC019895.1|	96584	322	322	9	4.01e-147	532	uncultured Helotiales
OTU3213	936	gi|530692826|gb|KC019891.1|	96584	322	322	9	4.01e-147	532	uncultured Helotiales
OTU3213	936	gi|226938497|gb|FJ827235.1|	96584	322	322	10	4.01e-147	532	uncultured Hymenoscyphus
OTU3213	936	gi|226938496|gb|FJ827234.1|	96584	322	322	10	4.01e-147	532	uncultured Hymenoscyphus
OTU1132	934	gi|1444632974|gb|MH729004.1|	96199	340	342	10	2.52e-154	556	Eutypella sp.
OTU1132	934	gi|1930364928|gb|MW240631.1|	95627	340	343	11	1.52e-151	547	Peroneutypa sp.
OTU1132	934	gi|183206480|gb|EU436688.1|	93860	340	342	11	2.57e-139	507	Eutypella scoparia
OTU1132	934	gi|705806359|gb|KM265996.1|	93586	340	343	12	3.33e-138	503	fungal sp. E15238B
OTU1132	934	gi|745167169|gb|KP263122.1|	93103	340	348	14	1.20e-137	501	Eutypella scoparia
OTU1132	934	gi|384110936|gb|JQ411333.1|	93275	340	342	20	1.20e-137	501	Eutypella scoparia
OTU1132	934	gi|384110935|gb|JQ411332.1|	93275	340	342	20	1.20e-137	501	Eutypella sp. B1A0186SNA2CC922
OTU1132	934	gi|384110934|gb|JQ411331.1|	93275	340	342	20	1.20e-137	501	Eutypella sp. B1a105-4-SNA2CC308
OTU1132	934	gi|212640927|gb|EU821493.1|	94030	340	335	11	4.31e-137	499	Eutypella sp. 2488
OTU1132	934	gi|212640893|gb|EU821475.1|	94030	340	335	11	4.31e-137	499	Eutypella sp. 2469
OTU625	916	gi|1102642253|gb|KY105823.1|	99083	372	327	3	9.87e-164	588	Vishniacozyma globispora
OTU625	916	gi|300681639|emb|FN824496.1|	99083	372	327	3	9.87e-164	588	Vishniacozyma globispora
OTU625	916	gi|408879616|ref|NR	073235.1|	99083	372	327	3	9.87e-164	588	Vishniacozyma globispora
OTU625	916	gi|1102642252|gb|KY105822.1|	99074	372	324	3	4.59e-162	582	Vishniacozyma globispora
OTU625	916	gi|1005260169|emb|HG937037.1|	98777	372	327	4	4.59e-162	582	uncultured Bullera
OTU625	916	gi|1005260168|emb|HG937036.1|	98777	372	327	4	4.59e-162	582	uncultured Bullera
OTU625	916	gi|1041003544|gb|KX067797.1|	97568	372	329	6	5.98e-156	562	Vishniacozyma dimennae
OTU625	916	gi|833467275|gb|KP897659.1|	99674	372	307	1	5.98e-156	562	uncultured fungus
OTU625	916	gi|526298651|gb|KF297267.1|	97568	372	329	6	5.98e-156	562	uncultured fungus
OTU625	916	gi|1221144656|gb|MF569322.1|	97554	372	327	8	2.15e-155	560	uncultured fungus
OTU1235	908	gi|1827552099|gb|MT274515.1|	98817	338	338	4	3.17e-168	603	Rhizosphaera kalkhoffii
OTU1235	908	gi|1390038519|gb|MG761261.1|	98817	338	338	4	3.17e-168	603	fungal sp.
OTU1235	908	gi|1390038491|gb|MG761233.1|	98817	338	338	4	3.17e-168	603	fungal sp.
OTU1235	908	gi|1390038427|gb|MG761169.1|	98817	338	338	4	3.17e-168	603	fungal sp.
OTU1235	908	gi|1390038412|gb|MG761154.1|	98817	338	338	4	3.17e-168	603	fungal sp.
OTU1235	908	gi|1390038361|gb|MG761103.1|	98817	338	338	4	3.17e-168	603	fungal sp.
OTU1235	908	gi|1390038309|gb|MG761051.1|	98817	338	338	4	3.17e-168	603	fungal sp.
OTU1235	908	gi|1390038297|gb|MG761039.1|	98817	338	338	4	3.17e-168	603	fungal sp.
OTU1235	908	gi|1390038263|gb|MG761005.1|	98817	338	338	4	3.17e-168	603	fungal sp.
OTU1235	908	gi|1390038199|gb|MG760941.1|	98817	338	338	4	3.17e-168	603	fungal sp.
OTU2109	899	gi|313483001|gb|HQ433006.1|	97554	327	327	6	6.73e-155	558	uncultured Ascomycota
OTU2109	899	gi|1384417218|gb|MF142401.1|	97248	327	327	7	3.13e-153	553	uncultured fungus
OTU2109	899	gi|295850949|gb|HM123676.1|	97248	327	327	8	3.13e-153	553	fungal sp. ARIZ AZ1018
OTU2109	899	gi|295850900|gb|HM123627.1|	97248	327	327	8	3.13e-153	553	fungal sp. ARIZ AZ0956
OTU2109	899	gi|1409827556|gb|MF614977.1|	96636	327	327	9	6.78e-150	542	Pezizomycotina sp.
OTU2109	899	gi|1182682436|dbj|LC085195.1|	96646	327	328	8	6.78e-150	542	Dothideomycetes sp. AFCN180
OTU2109	899	gi|401836327|gb|JQ347004.1|	96636	327	327	9	6.78e-150	542	uncultured Dothideomycetes
OTU2109	899	gi|187961647|gb|EU516725.1|	96636	327	327	9	6.78e-150	542	uncultured Ascomycota
OTU2109	899	gi|157367855|gb|EF635708.1|	97484	327	318	6	6.78e-150	542	uncultured Sarcosomataceae
OTU2109	899	gi|569531904|dbj|AB751504.1|	96636	327	327	9	6.78e-150	542	Dothideomycetes sp. 2L211
OTU1203	896	gi|414405935|gb|JX135709.1|	98525	339	339	4	1.48e-166	597	uncultured fungus
OTU1203	896	gi|7158990|gb|AF125940.1|	98525	339	339	4	1.48e-166	597	Penicillium subspinulosum
OTU1203	896	gi|426322728|gb|JX045774.1|	98802	339	334	3	1.91e-165	593	Penicillium sp. F335
OTU1203	896	gi|1517386357|gb|MK185385.1|	97941	339	340	5	2.48e-164	590	Penicillium sublectaticum
OTU1203	896	gi|1845860446|gb|MT514389.1|	99083	339	327	3	8.91e-164	588	Penicillium sp.
OTU1203	896	gi|1196820347|gb|KY509552.1|	98792	339	331	3	8.91e-164	588	Penicillium malmesburiense
OTU1203	896	gi|1043372604|ref|NR	137916.1|	98792	339	331	3	8.91e-164	588	Penicillium sublectaticum
OTU1203	896	gi|665388082|gb|KJ775677.1|	99083	339	327	3	8.91e-164	588	Penicillium sublectaticum
OTU1203	896	gi|402513817|gb|JX140749.1|	98792	339	331	3	8.91e-164	588	Penicillium infra-aurantiacum
OTU1203	896	gi|1028916743|ref|NR	137132.1|	98792	339	331	3	8.91e-164	588	Penicillium malmesburiense;Penicillium infra-aurantiacum
OTU2822	872	gi|1103850395|gb|KX909226.1|	97833	323	323	6	2.39e-154	556	Leotiomycetes sp. genotype 672 JMUR-2016
OTU2822	872	gi|1473251177|gb|MH864121.1|	98113	323	318	5	3.09e-153	553	Xenopolyscytalum pinea
OTU2822	872	gi|1384417220|gb|MF142403.1|	97523	323	323	7	1.11e-152	551	uncultured fungus
OTU2822	872	gi|1384417191|gb|MF142374.1|	97523	323	323	7	1.11e-152	551	uncultured fungus
OTU2822	872	gi|1473248181|gb|MH861125.1|	97214	323	323	8	5.17e-151	545	Leptodontidium beauverioides
OTU2822	872	gi|1368344060|gb|MF494618.1|	97214	323	323	8	5.17e-151	545	Cistella sp.
OTU2822	872	gi|85376494|gb|DQ317330.1|	97214	323	323	8	5.17e-151	545	Cadophora sp. 5R24-1
OTU2822	872	gi|1512469579|gb|MK163690.1|	96904	323	323	9	2.41e-149	540	Xenopolyscytalum sp.
OTU2822	872	gi|1390131072|ref|NR	156543.1|	98071	323	311	5	2.41e-149	540	Xenopolyscytalum pinea
OTU2822	872	gi|755573832|gb|KP195079.1|	98071	323	311	5	2.41e-149	540	uncultured Xenopolyscytalum
OTU875	869	gi|570962800|gb|KF617402.1|	98000	350	350	6	2.55e-169	606	uncultured fungus
OTU875	869	gi|922311774|gb|KP889541.1|	97714	350	350	7	1.19e-167	601	uncultured fungus
OTU875	869	gi|401836253|gb|JQ346930.1|	97714	350	350	7	1.19e-167	601	uncultured Cladophialophora
OTU875	869	gi|326899310|gb|JF519044.1|	97714	350	350	7	1.19e-167	601	uncultured Cladophialophora
OTU875	869	gi|401836326|gb|JQ347003.1|	97429	350	350	8	5.52e-166	595	uncultured Cladophialophora
OTU875	869	gi|189542008|gb|EU624335.1|	97429	350	350	8	5.52e-166	595	uncultured Ascomycota
OTU875	869	gi|1846256759|gb|MT528068.1|	97143	350	350	9	2.57e-164	590	uncultured fungus
OTU875	869	gi|1828689813|gb|MT294404.1|	97143	350	350	8	2.57e-164	590	Cladophialophora chaetospira
OTU875	869	gi|1042744532|gb|KU839555.1|	97143	350	350	9	2.57e-164	590	fungal sp.
OTU875	869	gi|1042744450|gb|KU839473.1|	97143	350	350	9	2.57e-164	590	fungal sp.
OTU4	868	gi|902958264|gb|KP294360.1|	98684	500	456	4	0.0	809	Salvia reuteriana
OTU4	868	gi|1008874562|gb|KU163900.1|	99109	500	449	3	0.0	806	uncultured fungus
OTU4	868	gi|1101565444|gb|KX839548.1|	99323	500	443	3	0.0	802	Malassezia restricta
OTU4	868	gi|289064232|gb|GU370752.1|	98253	500	458	4	0.0	798	uncultured fungus
OTU4	868	gi|163257754|emb|AM901819.1|	99312	500	436	3	0.0	789	uncultured Basidiomycota
OTU4	868	gi|1008875256|gb|KU164594.1|	97821	500	459	5	0.0	787	uncultured fungus
OTU4	868	gi|1374512917|ref|NR	155368.1|	99089	500	439	3	0.0	787	Malassezia arunalokei
OTU4	868	gi|332107234|gb|GU942302.1|	98652	500	445	5	0.0	787	uncultured eukaryote
OTU4	868	gi|608793650|gb|KJ180843.1|	97603	500	459	6	0.0	784	uncultured eukaryote
OTU4	868	gi|334682885|emb|FR682278.1|	99083	500	436	4	0.0	784	uncultured Basidiomycota
OTU991	867	gi|1918616141|gb|MW162678.1|	99708	343	343	1	5.32e-176	628	uncultured fungus
OTU991	867	gi|167888628|gb|EU326164.1|	99125	343	343	3	1.15e-172	617	Inocybe ochroalba;uncultured Xylariaceae
OTU991	867	gi|212379173|gb|FJ237226.1|	98834	343	343	4	5.35e-171	612	uncultured fungus
OTU991	867	gi|157367916|gb|EF635769.1|	99405	343	336	2	1.93e-170	610	uncultured Phyllachoraceae
OTU991	867	gi|313482997|gb|HQ433002.1|	98542	343	343	5	6.93e-170	608	uncultured Ascomycota
OTU991	867	gi|1221144585|gb|MF569251.1|	98542	343	343	5	2.49e-169	606	uncultured fungus
OTU991	867	gi|187961892|gb|EU516970.1|	98542	343	343	5	2.49e-169	606	uncultured fungus
OTU991	867	gi|1409827599|gb|MF615020.1|	97384	343	344	8	1.17e-162	584	Xylariales sp.
OTU991	867	gi|10998472|gb|AF284130.1|	97101	343	345	8	1.51e-161	580	salal root associated fungus UBCTRA 1542.5
OTU991	867	gi|10998473|gb|AF284131.1|	97101	343	345	8	1.51e-161	580	salal root associated fungus UBCTRA 1542.2
OTU305	862	gi|1803186875|gb|MT009421.1|	97954	391	391	7	0.0	676	Umbelopsis sp.
OTU305	862	gi|1803186873|gb|MT009420.1|	97187	391	391	7	0.0	658	Umbelopsis sp.
OTU305	862	gi|1803186853|gb|MT009408.1|	97187	391	391	7	0.0	658	Umbelopsis sp.
OTU305	862	gi|1803186868|gb|MT009417.1|	96931	391	391	8	0.0	652	Umbelopsis sp.
OTU305	862	gi|1803186867|gb|MT009416.1|	96931	391	391	8	0.0	652	Umbelopsis sp.
OTU305	862	gi|1803186861|gb|MT009413.1|	96931	391	391	8	0.0	652	Umbelopsis sp.
OTU305	862	gi|1803186855|gb|MT009409.1|	96931	391	391	8	0.0	652	Umbelopsis sp.
OTU305	862	gi|1803186860|gb|MT009412.1|	96675	391	391	9	0.0	647	Umbelopsis sp.
OTU305	862	gi|1803186865|gb|MT009415.1|	96419	391	391	10	7.89e-180	641	Umbelopsis sp.
OTU305	862	gi|170516521|gb|EU490125.1|	96658	391	389	8	7.89e-180	641	uncultured zygomycete
OTU1894	851	gi|381353998|gb|JF794472.1|	98742	329	318	4	4.05e-157	566	Lecanicillium sp. SGL1009
OTU1894	851	gi|955277028|gb|KT269071.1|	97264	329	329	9	6.78e-155	558	Phaeosphaeria sp.
OTU1894	851	gi|571431455|gb|KF800561.1|	97264	329	329	8	2.44e-154	556	uncultured fungus
OTU1894	851	gi|571431088|gb|KF800194.1|	97264	329	329	8	2.44e-154	556	uncultured fungus
OTU1894	851	gi|1811906846|gb|MT102633.1|	97531	329	324	8	8.77e-154	555	Septoriella hirta
OTU1894	851	gi|1686099674|gb|MN077437.1|	98418	329	316	4	8.77e-154	555	Phaeosphaeriaceae sp.
OTU1894	851	gi|1586220884|gb|MK595654.1|	96970	329	330	9	3.15e-153	553	Phaeosphaeriaceae sp.
OTU1894	851	gi|1586220675|gb|MK595593.1|	96970	329	330	8	3.15e-153	553	Septoriella sp.
OTU1894	851	gi|1586220604|gb|MK595575.1|	96970	329	330	9	3.15e-153	553	Phaeosphaeria sp.
OTU1894	851	gi|1221145018|gb|MF569684.1|	96970	329	330	9	3.15e-153	553	uncultured fungus
OTU4148	842	gi|219812574|gb|FJ552788.1|	97659	319	299	6	5.17e-141	512	uncultured Leotiomycetes
OTU4148	842	gi|1918616173|gb|MW162710.1|	95016	319	321	13	1.12e-137	501	uncultured fungus
OTU4148	842	gi|532165736|gb|KC965579.1|	94081	319	321	15	1.13e-132	484	uncultured fungus
OTU4148	842	gi|955276613|gb|KT268656.1|	93769	319	321	17	5.24e-131	479	Cistella sp.
OTU4148	842	gi|532166155|gb|KC965998.1|	93769	319	321	16	5.24e-131	479	uncultured fungus
OTU4148	842	gi|1918616692|gb|MW163229.1|	93750	319	320	18	5.24e-131	479	uncultured fungus
OTU4148	842	gi|1918616529|gb|MW163066.1|	93478	319	322	15	2.44e-129	473	uncultured fungus
OTU4148	842	gi|1447660399|gb|MF972007.1|	93438	319	320	17	8.78e-129	472	uncultured fungus
OTU4148	842	gi|1042743780|gb|KU838803.1|	93189	319	323	15	1.14e-127	468	fungal sp.
OTU4148	842	gi|1221145851|gb|MF570517.1|	92857	319	322	17	5.28e-126	462	uncultured fungus
OTU2788	840	gi|1042744580|gb|KU839603.1|	97214	323	323	9	1.44e-151	547	fungal sp.
OTU2788	840	gi|1221144195|gb|MF568861.1|	97214	323	323	9	1.44e-151	547	uncultured fungus
OTU2788	840	gi|909627865|gb|KT203182.1|	97214	323	323	9	1.44e-151	547	fungal endophyte
OTU2788	840	gi|909627863|gb|KT203180.1|	97214	323	323	9	1.44e-151	547	fungal endophyte
OTU2788	840	gi|532165370|gb|KC965213.1|	97214	323	323	9	1.44e-151	547	uncultured fungus
OTU2788	840	gi|401836310|gb|JQ346987.1|	97214	323	323	9	1.44e-151	547	uncultured Chalara
OTU2788	840	gi|383290233|gb|JN889872.1|	97214	323	323	9	1.44e-151	547	uncultured fungus
OTU2788	840	gi|229577643|gb|FJ378846.1|	97214	323	323	9	1.44e-151	547	uncultured Helotiales
OTU2788	840	gi|570963072|gb|KF617674.1|	97214	323	323	9	1.44e-151	547	uncultured fungus
OTU2788	840	gi|212379077|gb|FJ237130.1|	97214	323	323	9	1.44e-151	547	uncultured fungus
OTU2142	838	gi|1100589760|gb|KX611559.1|	97846	326	325	5	1.87e-155	560	Tetracladium sp.
OTU2142	838	gi|316926074|gb|HQ446081.1|	97853	326	326	4	1.87e-155	560	uncultured fungus
OTU2142	838	gi|118596042|dbj|AB219857.1|	97546	326	326	5	2.41e-154	556	uncultured fungus
OTU2142	838	gi|526298203|gb|KF296819.1|	97546	326	326	5	8.68e-154	555	uncultured fungus
OTU2142	838	gi|187961832|gb|EU516910.1|	97546	326	326	5	8.68e-154	555	uncultured Tetracladium
OTU2142	838	gi|365822579|gb|JN569101.1|	98418	326	316	3	8.68e-154	555	Tetracladium sp. 1 MV-2011
OTU2142	838	gi|1918616424|gb|MW162961.1|	97546	326	326	5	8.68e-154	555	uncultured fungus
OTU2142	838	gi|1512469749|gb|MK163860.1|	98113	326	318	3	1.12e-152	551	Tetracladium sp.
OTU2142	838	gi|1546567952|gb|MK353121.1|	97239	326	326	6	4.04e-152	549	Tetracladium furcatum
OTU2142	838	gi|1546567950|gb|MK353120.1|	97239	326	326	6	4.04e-152	549	Tetracladium furcatum
OTU1205	837	gi|1918617178|gb|MW163715.1|	98525	339	339	4	1.48e-166	597	uncultured fungus
OTU1205	837	gi|345541508|gb|JN120381.1|	97059	339	340	8	8.97e-159	571	Ascomycota sp. ARIZ OCOak3-2
OTU1205	837	gi|1206858434|gb|MF347918.1|	97872	339	329	6	1.16e-157	568	fungal sp.
OTU1205	837	gi|1206858385|gb|MF347869.1|	97872	339	329	6	1.16e-157	568	fungal sp.
OTU1205	837	gi|1206858295|gb|MF347779.1|	97866	339	328	6	4.17e-157	566	fungal sp.
OTU1205	837	gi|929999220|gb|KP991836.1|	96774	339	341	8	4.17e-157	566	Dothideomycetes sp.
OTU1205	837	gi|929998959|gb|KP991575.1|	96765	339	340	9	4.17e-157	566	Dothideomycetes sp.
OTU1205	837	gi|929998870|gb|KP991486.1|	96765	339	340	9	4.17e-157	566	Dothideomycetes sp.
OTU1205	837	gi|929998376|gb|KP990992.1|	96774	339	341	8	4.17e-157	566	Dothideomycetes sp.
OTU1205	837	gi|239948862|gb|GQ153228.1|	96774	339	341	8	4.17e-157	566	Dothideomycetes sp. 11312
OTU2043	834	gi|310814041|gb|GU174334.1|	97859	327	327	5	1.45e-156	564	uncultured fungus
OTU2043	834	gi|459375390|gb|KC588652.1|	97859	327	327	5	1.45e-156	564	uncultured fungus
OTU2043	834	gi|189098261|gb|EU726288.1|	97859	327	327	6	1.45e-156	564	uncultured Helotiales
OTU2043	834	gi|11118815|gb|AF300726.1|	97554	327	327	7	6.73e-155	558	salal root associated fungus UBCtra1011.13
OTU2043	834	gi|459375435|gb|KC588697.1|	97248	327	327	8	3.13e-153	553	uncultured fungus
OTU2043	834	gi|283856133|gb|GU256951.1|	97248	327	327	8	3.13e-153	553	uncultured fungus
OTU2043	834	gi|1824098384|gb|MT236531.1|	98046	327	307	4	4.08e-147	532	uncultured fungus
OTU2043	834	gi|1590855863|gb|MK627097.1|	98976	327	293	1	2.46e-144	523	uncultured Leotiaceae
OTU2043	834	gi|1929922970|gb|MW237949.1|	98976	327	293	2	2.46e-144	523	uncultured Leotiomycetes
OTU2043	834	gi|1118711061|gb|KX195565.1|	98282	327	291	4	6.88e-140	508	uncultured fungus
OTU3227	822	gi|663102169|gb|KJ828270.1|	98785	322	247	1	8.99e-119	438	uncultured Botryosphaeriales
OTU3227	822	gi|1139873799|gb|KX403548.1|	100000	322	200	0	3.33e-98	370	uncultured Capnodiales
OTU3227	822	gi|508125253|gb|KF060196.1|	87774	322	319	29	1.55e-96	364	uncultured Ascomycota
OTU3227	822	gi|1221145073|gb|MF569739.1|	87009	322	331	31	5.57e-96	363	uncultured fungus
OTU3227	822	gi|752503389|dbj|AB986427.1|	87423	322	326	28	5.57e-96	363	Dothideomycetes sp. KO-groupA 2014
OTU3227	822	gi|1130315589|gb|KU747669.1|	87117	322	326	33	2.00e-95	361	Teratosphaeria sp.
OTU3227	822	gi|570963192|gb|KF617794.1|	87077	322	325	32	7.20e-95	359	uncultured fungus
OTU3227	822	gi|508125221|gb|KF060164.1|	87077	322	325	32	7.20e-95	359	uncultured Ascomycota
OTU3227	822	gi|359719326|gb|JN872644.1|	87077	322	325	33	7.20e-95	359	Mycosphaerellaceae sp. SD-01
OTU3227	822	gi|326899867|gb|JF519601.1|	87077	322	325	32	7.20e-95	359	uncultured Dothideomycetes
OTU603	811	gi|237626570|gb|FJ872076.1|	97600	374	375	7	7.52e-180	641	Umbelopsis isabellina
OTU603	811	gi|1840379221|gb|MT453287.1|	97594	374	374	8	2.70e-179	640	Umbelopsis isabellina
OTU603	811	gi|1476008006|gb|MF417285.1|	97594	374	374	8	2.70e-179	640	Umbelopsis sp. YNW-2018a
OTU603	811	gi|1476008005|gb|MF417284.1|	97594	374	374	8	2.70e-179	640	Umbelopsis sp. YNW-2018a
OTU603	811	gi|1476008004|gb|MF417283.1|	97594	374	374	8	2.70e-179	640	Umbelopsis sp. YNW-2018a
OTU603	811	gi|1476008003|gb|MF417282.1|	97594	374	374	8	2.70e-179	640	Umbelopsis sp. YNW-2018a
OTU603	811	gi|1476008002|gb|MF417281.1|	97594	374	374	8	2.70e-179	640	Umbelopsis sp. YNW-2018a
OTU603	811	gi|1476008001|gb|MF417280.1|	97594	374	374	8	2.70e-179	640	Umbelopsis sp. YNW-2018a
OTU603	811	gi|1476007982|gb|MF417261.1|	97594	374	374	8	2.70e-179	640	Umbelopsis sp. YNW-2018a
OTU603	811	gi|1476007981|gb|MF417260.1|	97594	374	374	8	2.70e-179	640	Umbelopsis sp. YNW-2018a
OTU1823	809	gi|922980988|gb|KT581851.1|	97576	330	330	7	1.46e-156	564	uncultured Herpotrichia
OTU1823	809	gi|676716681|gb|KM056324.1|	97576	330	330	7	1.46e-156	564	Leptosphaeria biglobosa
OTU1823	809	gi|922981052|gb|KT581915.1|	97273	330	330	8	6.80e-155	558	uncultured Leptosphaeria
OTU1823	809	gi|922980884|gb|KT581747.1|	97273	330	330	8	6.80e-155	558	uncultured Leptosphaeria
OTU1823	809	gi|1918618070|gb|MW164607.1|	96375	330	331	10	1.90e-150	544	uncultured fungus
OTU1823	809	gi|1221144867|gb|MF569533.1|	96061	330	330	12	3.19e-148	536	uncultured fungus
OTU1823	809	gi|1918617380|gb|MW163917.1|	95468	330	331	13	1.92e-145	527	uncultured fungus
OTU1823	809	gi|1153066392|gb|KX359604.1|	94277	330	332	16	8.99e-139	505	Querciphoma carteri
OTU1823	809	gi|1824098706|gb|MT236853.1|	95806	330	310	12	4.18e-137	499	uncultured fungus
OTU1823	809	gi|1216364026|gb|MF486467.1|	98252	330	286	4	4.18e-137	499	uncultured Rhizophydiales
OTU2528	809	gi|459375432|gb|KC588694.1|	96605	324	324	10	3.12e-148	536	uncultured fungus
OTU2528	809	gi|532165824|gb|KC965667.1|	95692	324	325	12	8.74e-144	521	uncultured fungus
OTU2528	809	gi|310814000|gb|GU174293.1|	95385	324	325	13	4.07e-142	516	uncultured fungus
OTU2528	809	gi|459375431|gb|KC588693.1|	95385	324	325	13	4.07e-142	516	uncultured fungus
OTU2528	809	gi|313483043|gb|HQ433048.1|	95385	324	325	12	1.46e-141	514	uncultured Ascomycota
OTU2528	809	gi|922312092|gb|KP889859.1|	95077	324	325	14	1.89e-140	510	uncultured fungus
OTU2528	809	gi|459375380|gb|KC588642.1|	95077	324	325	14	1.89e-140	510	uncultured fungus
OTU2528	809	gi|526298216|gb|KF296832.1|	94154	324	325	17	1.91e-135	494	uncultured fungus
OTU2528	809	gi|284814010|gb|GU366730.1|	94154	324	325	17	1.91e-135	494	uncultured fungus
OTU2528	809	gi|526298257|gb|KF296873.1|	93884	324	327	16	2.47e-134	490	uncultured fungus
OTU2305	807	gi|1784846269|gb|MN833360.1|	97538	325	325	6	8.65e-154	555	Cadophora malorum
OTU2305	807	gi|1784846268|gb|MN833359.1|	97538	325	325	6	8.65e-154	555	Cadophora fastigiata
OTU2305	807	gi|1784846266|gb|MN833357.1|	97538	325	325	6	8.65e-154	555	Cadophora malorum
OTU2305	807	gi|1546567976|gb|MK353132.1|	97538	325	325	6	8.65e-154	555	Tricladium sp.
OTU2305	807	gi|1527229370|gb|MH029121.1|	97538	325	325	6	8.65e-154	555	Cadophora sp.
OTU2305	807	gi|1514756537|dbj|LC085207.1|	97538	325	325	6	8.65e-154	555	Cadophora malorum
OTU2305	807	gi|1375389056|gb|MH171930.1|	97538	325	325	6	8.65e-154	555	Helotiales sp.
OTU2305	807	gi|1375384508|gb|MF077223.1|	97538	325	325	6	8.65e-154	555	Cadophora fastigiata
OTU2305	807	gi|1368344064|gb|MF494622.1|	97538	325	325	6	8.65e-154	555	Cadophora sp. 2 OV-2018
OTU2305	807	gi|1368344062|gb|MF494620.1|	97538	325	325	6	8.65e-154	555	Cadophora malorum
OTU2388	797	gi|459375380|gb|KC588642.1|	98462	325	325	4	8.59e-159	571	uncultured fungus
OTU2388	797	gi|922312092|gb|KP889859.1|	98154	325	325	5	4.00e-157	566	uncultured fungus
OTU2388	797	gi|532165824|gb|KC965667.1|	97231	325	325	8	4.02e-152	549	uncultured fungus
OTU2388	797	gi|284814010|gb|GU366730.1|	97231	325	325	8	4.02e-152	549	uncultured fungus
OTU2388	797	gi|310814000|gb|GU174293.1|	96923	325	325	9	1.87e-150	544	uncultured fungus
OTU2388	797	gi|459375431|gb|KC588693.1|	96923	325	325	9	1.87e-150	544	uncultured fungus
OTU2388	797	gi|459375432|gb|KC588694.1|	96615	325	325	9	8.71e-149	538	uncultured fungus
OTU2388	797	gi|526298257|gb|KF296873.1|	96024	325	327	10	5.24e-146	529	uncultured fungus
OTU2388	797	gi|526298216|gb|KF296832.1|	96012	325	326	10	1.89e-145	527	uncultured fungus
OTU2388	797	gi|313483043|gb|HQ433048.1|	95706	325	326	10	8.77e-144	521	uncultured Ascomycota
OTU3422	791	gi|532165620|gb|KC965463.1|	97523	322	323	6	1.11e-152	551	uncultured fungus
OTU3422	791	gi|532166079|gb|KC965922.1|	96894	322	322	9	8.62e-149	538	uncultured fungus
OTU3422	791	gi|1032530180|gb|KU314990.1|	97444	322	313	7	4.01e-147	532	Helotiales sp. MUT 5470
OTU3422	791	gi|1585206504|gb|MK584998.1|	97134	322	314	7	5.19e-146	529	Crocicreas cyathoideum
OTU3422	791	gi|923141810|gb|KR698880.1|	97428	322	311	7	5.19e-146	529	fungal sp. TZ-2015b
OTU3422	791	gi|1585206449|gb|MK584943.1|	96825	322	315	8	6.71e-145	525	Crocicreas cyathoideum
OTU3422	791	gi|313483063|gb|HQ433068.1|	95963	322	322	11	8.68e-144	521	uncultured Ascomycota
OTU3422	791	gi|833467361|gb|KP897701.1|	97682	322	302	6	1.12e-142	518	uncultured fungus
OTU3422	791	gi|226349118|gb|FJ820741.1|	95652	322	322	13	4.04e-142	516	uncultured fungus
OTU3422	791	gi|480326959|gb|JX507682.1|	96774	322	310	9	4.04e-142	516	Crocicreas sp. 91 OA-2013
OTU2515	773	gi|1918616205|gb|MW162742.1|	98457	324	324	4	3.08e-158	569	uncultured fungus
OTU2515	773	gi|212379013|gb|FJ237066.1|	97840	324	324	6	6.66e-155	558	uncultured fungus
OTU2515	773	gi|1409827669|gb|MF615090.1|	97222	324	324	8	1.44e-151	547	Helotiales sp.
OTU2515	773	gi|532529017|gb|KC884316.1|	97222	324	324	8	1.44e-151	547	uncultured fungus
OTU2515	773	gi|187961671|gb|EU516749.1|	97222	324	324	8	1.44e-151	547	uncultured fungus
OTU2515	773	gi|395787045|gb|JX029123.1|	97222	324	324	8	1.44e-151	547	Tetracladium sp. WMM-2012e
OTU2515	773	gi|261871992|gb|GU055746.1|	97222	324	324	8	1.44e-151	547	uncultured Tetracladium
OTU2515	773	gi|261871887|gb|GU055641.1|	97222	324	324	8	1.44e-151	547	uncultured Tetracladium
OTU2515	773	gi|532529025|gb|KC884324.1|	96914	324	324	9	6.71e-150	542	uncultured fungus
OTU2515	773	gi|1788250325|dbj|LC514946.1|	96605	324	324	9	8.68e-149	538	Ascomycota sp.
OTU15	767	gi|1852007545|gb|MT594968.1|	100000	460	422	0	0.0	780	Podila verticillata
OTU15	767	gi|1834134937|gb|MT366051.1|	99277	460	415	3	0.0	750	Mortierella sp.
OTU15	767	gi|1834134936|gb|MT366050.1|	99277	460	415	3	0.0	750	Mortierella sp.
OTU15	767	gi|1834134935|gb|MT366049.1|	99277	460	415	3	0.0	750	Mortierella sp.
OTU15	767	gi|1834134870|gb|MT365984.1|	99277	460	415	3	0.0	750	Podila humilis
OTU15	767	gi|1806602710|gb|MT028128.1|	99277	460	415	3	0.0	750	Podila verticillata
OTU15	767	gi|1214358154|gb|MF423694.1|	99277	460	415	3	0.0	750	Mortierella sp.
OTU15	767	gi|1214358150|gb|MF423690.1|	99277	460	415	3	0.0	750	Mortierella sp.
OTU15	767	gi|1214358142|gb|MF423682.1|	99277	460	415	3	0.0	750	Mortierella sp.
OTU15	767	gi|1214358118|gb|MF423658.1|	99277	460	415	3	0.0	750	Mortierella sp.
OTU107	759	gi|1918616938|gb|MW163475.1|	98547	413	413	6	0.0	730	uncultured fungus
OTU107	759	gi|212378998|gb|FJ237051.1|	98547	413	413	5	0.0	728	uncultured fungus
OTU107	759	gi|157367941|gb|EF635794.1|	98775	413	408	4	0.0	725	uncultured Mortierellaceae
OTU107	759	gi|212379147|gb|FJ237200.1|	98305	413	413	6	0.0	723	uncultured fungus
OTU107	759	gi|157367914|gb|EF635767.1|	98765	413	405	4	0.0	719	uncultured Mortierellaceae
OTU107	759	gi|284813959|gb|GU366679.1|	98063	413	413	7	0.0	717	uncultured fungus
OTU107	759	gi|187961951|gb|EU517029.1|	98063	413	413	7	0.0	717	uncultured Mortierella
OTU107	759	gi|402534753|gb|JX316352.1|	97821	413	413	8	0.0	712	uncultured fungus
OTU107	759	gi|402534694|gb|JX316293.1|	97821	413	413	8	0.0	712	uncultured fungus
OTU107	759	gi|1834134942|gb|MT366056.1|	97579	413	413	9	0.0	706	Dissophora globulifera
OTU387	753	gi|1587106636|gb|MK607557.1|	97855	386	373	6	2.16e-180	643	Ramariopsis crocea
OTU387	753	gi|1237938913|gb|KX816144.1|	95263	386	380	6	7.95e-165	592	uncultured fungus
OTU387	753	gi|1768398819|gb|MN595291.1|	96353	386	329	9	6.28e-151	545	Ramariopsis crocea
OTU387	753	gi|1789813400|gb|MN903684.1|	98020	386	303	5	8.18e-145	525	uncultured fungus
OTU387	753	gi|1789813157|gb|MN903441.1|	98020	386	303	4	8.18e-145	525	uncultured fungus
OTU387	753	gi|162311429|gb|EU292234.1|	90380	386	395	24	8.24e-140	508	uncultured fungus
OTU387	753	gi|162311646|gb|EU292451.1|	90331	386	393	26	1.07e-138	505	uncultured fungus
OTU387	753	gi|162311580|gb|EU292385.1|	90331	386	393	26	1.07e-138	505	uncultured fungus
OTU387	753	gi|162311703|gb|EU292508.1|	90076	386	393	27	4.96e-137	499	uncultured fungus
OTU387	753	gi|162311436|gb|EU292241.1|	90076	386	393	27	4.96e-137	499	uncultured fungus
OTU40	744	gi|1829001638|gb|MT302585.1|	99091	440	440	4	0.0	791	Lactarius porninsis
OTU40	744	gi|1446067003|dbj|LC277043.1|	99091	440	440	4	0.0	791	uncultured fungus
OTU40	744	gi|298361017|gb|HM044509.1|	99091	440	440	4	0.0	791	uncultured Lactarius
OTU40	744	gi|365927790|gb|JN544494.1|	99091	440	440	4	0.0	791	uncultured Lactarius
OTU40	744	gi|365927763|gb|JN544467.1|	99091	440	440	4	0.0	791	uncultured Lactarius
OTU40	744	gi|1135510523|gb|KY513927.1|	99309	440	434	3	0.0	785	Lactarius porninsis
OTU40	744	gi|1135510519|gb|KY513923.1|	98864	440	440	5	0.0	785	Lactarius splendens
OTU40	744	gi|221327695|gb|FJ627032.1|	98864	440	440	5	0.0	785	Lactarius rubrilacteus
OTU40	744	gi|190682938|gb|EU645595.1|	98864	440	440	5	0.0	785	uncultured Lactarius
OTU40	744	gi|298361094|gb|HM044586.1|	99306	440	432	3	0.0	782	uncultured Lactarius
OTU356	740	gi|459375491|gb|KC588753.1|	98966	387	387	4	0.0	693	uncultured fungus
OTU356	740	gi|75863858|gb|DQ112577.1|	98708	387	387	5	0.0	688	Lycoperdon nigrescens
OTU356	740	gi|75863867|gb|DQ112586.1|	98450	387	387	6	0.0	682	Lycoperdon cf. decipiens MJ3269
OTU356	740	gi|75863865|gb|DQ112584.1|	98450	387	387	6	0.0	682	Lycoperdon cf. decipiens MJ4614
OTU356	740	gi|75863856|gb|DQ112575.1|	98450	387	387	6	0.0	682	Lycoperdon lambinonii
OTU356	740	gi|75863855|gb|DQ112574.1|	98450	387	387	6	0.0	682	Lycoperdon ericaeum
OTU356	740	gi|75863854|gb|DQ112573.1|	98450	387	387	6	0.0	682	Lycoperdon ericaeum
OTU356	740	gi|75863845|gb|DQ112564.1|	98450	387	387	6	0.0	682	Lycoperdon cf. molle MJ4088
OTU356	740	gi|75863840|gb|DQ112559.1|	98450	387	387	6	0.0	682	Lycoperdon frigidum
OTU356	740	gi|1026000908|gb|KU507387.1|	99202	387	376	3	0.0	678	Lycoperdon nigrescens
OTU1364	736	gi|307334444|gb|HM240046.1|	98220	336	337	5	8.82e-164	588	uncultured Ascomycota
OTU1364	736	gi|307334227|gb|HM239829.1|	98220	336	337	5	8.82e-164	588	uncultured Ascomycota
OTU1364	736	gi|307334226|gb|HM239828.1|	98220	336	337	5	8.82e-164	588	uncultured Ascomycota
OTU1364	736	gi|307334096|gb|HM239698.1|	98220	336	337	5	8.82e-164	588	uncultured Ascomycota
OTU1364	736	gi|350642888|gb|JN712478.1|	98220	336	337	5	8.82e-164	588	Pyrenophora leucospermi
OTU1364	736	gi|350642882|gb|JN712472.1|	98220	336	337	5	8.82e-164	588	Pyrenophora leucospermi
OTU1364	736	gi|350642878|gb|JN712468.1|	98220	336	337	5	8.82e-164	588	Pyrenophora leucospermi
OTU1364	736	gi|350642876|gb|JN712466.1|	98220	336	337	5	8.82e-164	588	Pyrenophora dematioidea
OTU1364	736	gi|350642875|gb|JN712465.1|	98220	336	337	5	8.82e-164	588	Pyrenophora dematioidea
OTU1364	736	gi|1473251808|gb|MH864752.1|	98494	336	332	4	1.14e-162	584	Pyrenophora dematioidea
OTU656	735	gi|1918617499|gb|MW164036.1|	99388	370	327	2	2.11e-165	593	uncultured fungus
OTU656	735	gi|1848742369|gb|MT565585.1|	98777	370	327	4	4.57e-162	582	Fusarium incarnatum
OTU656	735	gi|1841693937|gb|MT466516.1|	98777	370	327	4	4.57e-162	582	Fusarium equiseti
OTU656	735	gi|1839354975|gb|MT446117.1|	98777	370	327	4	4.57e-162	582	Fusarium sp.
OTU656	735	gi|1772640135|gb|MN644713.1|	98777	370	327	4	4.57e-162	582	Buergenerula spartinae
OTU656	735	gi|1772640134|gb|MN644712.1|	98777	370	327	4	4.57e-162	582	Sordariomycetes sp.
OTU656	735	gi|1772640125|gb|MN644703.1|	98777	370	327	4	4.57e-162	582	Exserohilum rostratum
OTU656	735	gi|1772640124|gb|MN644702.1|	98777	370	327	4	4.57e-162	582	Fusarium sporotrichioides
OTU656	735	gi|1772640118|gb|MN644696.1|	98777	370	327	4	4.57e-162	582	Fusarium sporotrichioides
OTU656	735	gi|1772640117|gb|MN644695.1|	98777	370	327	4	4.57e-162	582	Paraconiothyrium cyclothyrioides
OTU351	734	gi|1616396074|gb|MK795846.1|	97938	388	388	7	0.0	671	Mycena galopus
OTU351	734	gi|971452677|emb|HF675273.1|	97938	388	388	7	0.0	671	uncultured Mycena
OTU351	734	gi|145308826|gb|EF521204.1|	97938	388	388	7	0.0	671	uncultured fungus
OTU351	734	gi|372282620|emb|FR750570.1|	97938	388	388	7	0.0	671	uncultured Nolanea;uncultured Mycena
OTU351	734	gi|328354804|emb|FR846482.1|	97938	388	388	7	0.0	671	Mycena galopus
OTU351	734	gi|299151853|gb|HM240534.1|	97938	388	388	7	0.0	671	Mycena galopus
[truncated: 14,633 more rows]
[truncated: 1 more columns]
